# Supplementary material for: The “Jack-of-all-Trades” Flagellum From Salmonella and E. coli Was Horizontally Acquired From an Ancestral β-Proteobacterium
Source: Front Microbiol. 2021 Mar 30;12:643180. doi: 10.3389/fmicb.2021.643180 (PMC8042155; doi:10.3389/fmicb.2021.643180)
Supplement: Supplementary file 8 [file Data_Sheet_1.ZIP]

Archive with 27 entries (27 files):
- FlgC_clean.faa
- FlgI_clean.faa
- FlhA_clean.faa
- FlhB_clean.faa
- FliE_clean.faa
- FliF_clean.faa
- FliG_clean.faa
- FliI_clean.faa
- FliM_clean.faa
- FliP_clean.faa
- FliQ_clean.faa
- FliR_clean.faa
- rplA.faa
- rplB.faa
- rplC.faa
- rplD.faa
- rplE.faa
- rplF.faa
- rplI.faa
- rplJ.faa
- rplK.faa
- rplM.faa
- rplN.faa
- rplO.faa
- rplP.faa
- rplQ.faa
- rplR.faa
