# Supplementary material for: The “Jack-of-all-Trades” Flagellum From Salmonella and E. coli Was Horizontally Acquired From an Ancestral β-Proteobacterium
Source: Front Microbiol. 2021 Mar 30;12:643180. doi: 10.3389/fmicb.2021.643180 (PMC8042155; doi:10.3389/fmicb.2021.643180)
Supplement: Supplementary file 8 [file Data_Sheet_1.ZIP › FlhA_clean.faa]

>1Aeromonas_salmonicida_subsp._salmonicida_A449
MKFQASLGRLKEHRGLLTKGVGTPLLVLASLGMVVLPIPPLMLDVLFSFNIALSIVVLLV 
AVYTRRPLEFAAFPTVLLLATLLRLALNVASTRVVLLEGHNGSAAAGHVIEAFGNVVIGG 
NYAVGIIVFTILMIINFVVITKGAGRIAEVSARFTLDAMPGKQMAIDADLNAGLINQEDA 
KKRRQDVTQEADFYGSMDGASKFVKGDAIAGIMILFINIIGGFIIGMMQHQLTFGEAAEI 
YTLLAIGDGLVAQIPSLLLSIAAAIIVTRQNTDQDMGTAVLGQLFDNPKALTISAGILLM 
MGLVPGMPHFAFLSLGAISATGAWWLLRREKRAAAKAAKGELMPATSEQPHEQKELSWDD 
VMPVDIIGLEVGYQLIPLVDRNQGGELLSRIKGVRKKLSQELGFLVPAVHIRDNLDLAPN 
QYRITLMGVSTGEANVYYDKEMAINPGQVFGQIQGIATRDPAFGLEAVWVAKEQVSQAQT 
LGYTVVDTATVVATHLSQILSNHAALLLGHDEVQQLLDMIGKHQSKLVEGLVPEVISMGN 
LVKVLQNLLNEGVPIRDMRTILQTLVEYAPRSPDPEVLTAACRIALRRLIVQEIAGPDPE 
LPVITLSPELERILHQSLQAGGGDGAGIEPGLAERMQRSLVEATQRQELEGQPAVLLTSG 
ILRNTLAKFVKNAIPGLRVLSYQEVPDDKQIRIVSAVGQN 

>2Aeromonas_veronii_strain_TH0426
MEFKAVLGQFKEYRGVLGKGLGTPLLVLAALGMVVLPIPPLMLDVLFSFNIALSIVVLLV 
SVYTRRPLEFAAFPTVLLLATLLRLALNVASTRVVLLEGHNGSAAAGHVIEAFGNVVIGG 
NYAVGIIVFTILMIINFVVITKGAGRIAEVSARFTLDAMPGKQMAIDADLNAGLINQEEA 
KKRRQDVTQEADFYGSMDGASKFVKGDAIAGIMILFINIIGGFIIGMMQHQLTFSESAEI 
YTLLAIGDGLVAQIPSLLLSIAAAIIVTRQNTDQDMGTAVLGQLFDNPKALIISAGILLM 
MGLVPGMPHFAFLSLGALAAAGAWWLLRREKLAAAKAAKGELLPATAEQPHEQKELSWDD 
VMPVDIIGLEVGYQLIPLVDRNQGGELLNRIKGVRKKLSQELGFLVPAVHIRDNLDLAPN 
QYRITLMGVSTGEANVYHDKEMAINPGQVFGQIQGIATRDPAFGLEAVWVAKEMVSQAQT 
LGYTVVDTATVVATHLSQILTNHAALLLGHDEVQQLLDMIGKHQSKLVEGLVPEVISMGN 
LVKVLQNLLNEGVPIRDMRTILQTLVEYAPRSPDPEVLTAACRIALRRLIVQEIAGPDPE 
LPVITLAPELERILHQSLQAGGGDGAGIEPGLAERMQRSLVEATQRQELEGQPAVLLTSG 
ILRNTLAKFVKNAIPGLRVLSYQEVPDDKQIRIVSAVGQN 

>1Alteromonas_macleodii_ATCC_27126
MQLSGYLQRFDKNQLQNFTSGLGAPIVLLAIMGMVILPMPPFLLDVLFSFNIALSLVIIL 
VAVLTQRPVDFGIFPLVLLIATVLRLALNVASTRVVLLYGHEGGDAAGKVIEAFGAVVIG 
GNYAVGIVVFAILLIINFKVVTAGAGRISEVSARFTLDAMPGKQMAIDADLNAGYIDQDQ 
ARKRREEITAEADFYGSMDGASKFVKGDAVAGLFIMLINIVGGLFIGMIQHGLSFGNAIE 
IYTILTIGDGLVAQIPSLLLSVATAIIVTRENETQEMGKEIRGQLGNNQALYIASGVLFV 
MGIIPGMPHIAFLGFSFLIAGFAYWQSVQEKRKAAEPKVPDNVVKDESVAPEVKELGWDD 
VQQVDTIGLEVGYRLIPLVDKSQGGELLTRIKGVRKKLSQELGFLIPPVHIRDNLDLEPN 
TYTIAMLGVTIGDSIISHDEELAINPGQVFGKLEGRATKDPAFGLDAVWIKPNKREHAQT 
LGYTVVDAATVVATHLSQLLSNNAYQLLGHEEAQQLLDMLAKQHPKLVEGLVPDILPLST 
VVKVLQTLLFEGVPIRDMRTIVQTLSEYGTRSQDPDVLVSAVRIALKRLIVQEITQGAKE 
IPVITLAPELEQMLHQSLQAGGEDGAGIEPGLADKLQKSLQQASQQQELEGEPAVLLTSG 
MLRPVLSRFLKYSVVGLHVLSYQEVPDDKQIKIVSSVGQ 

>1Bordetella_avium_197N
MGGLLTLLKNNGANNARMLAGPVLIVLVLGMMVLPLPTFLLDLLFTFNIALSIMILLVAM 
FTRKPLDFAAFPSVLLFATLLRLSLNVASTRVVLLNGHLGPDAAGKVIEAFGHFLVGGNF 
AVGIIIFVILTIINFIVITKGAGRIAEVGARFTLDAMPGKQMAIDADLNAGLIGEDEARR 
RRAEVAQESDFYGSMDGASKFVRGDAVAGLLIMVINVLGGLVVGVAQHDMSMAESARVYT 
LLTIGDGLVAQIPALVISTAAGVVVSRVATDQDVGQQIMGQLFSNPHVMYLTAIIIGVMG 
LIPNMPHLAFLTLAAMLAGLGYSLTKREAARKLQQVEAQPEAMAQAQAAAAEATWDDVTM 
VDQLGLEVGYRLIPLVDHAQNGELLHRIRSLRKKFAQDVGFLPPVVHIRDNLELKPNDYR 
ILLSGVEIGRGAAMPGQWLAIDPGGVSAPVKGTPTTDPAFGLPAVWIDNAQRDQAQVSGY 
TVVDASTVVATHLNHLMHRHGSNLLGRQEVQQLLDRLGRDSPKLVEDLVPKTVSLTTLQK 
VLQGLLSEEVPIRDMRTIIDTVAEHAPRLAAQAGNVGGQPDVSELIALTRRSLGRAITQQ 
WFPGDGELRVIGLDAKLERVLSQAMATSGGLEPGLAETLLHETQAAVMRQEGQGNAPVLL 
VSPPLRAPLSRFLRHHLPQLGVLSNAEIPDERVVRVTALIGGGKE 

>2Bordetella_bronchiseptica_253
MSALLSMLKTNGAANAKLLAGPILIVLVLGMMVLPLPTFLLDLLFTFNIALSVMILLVAM 
FTRKPLDFAAFPSVLLFATLLRLSLNVASTRVVLLNGHQGPDAAGKVIEAFGHFLVGGNF 
AVGIILFVILTIINFIVITKGAGRIAEVGARFTLDAMPGKQMAIDADLNAGLIGEDEARK 
RRAEVAQESDFFGSMDGASKFVRGDAIAGLLIMVINVIGGLIVGVAQHDLSVGESARVYT 
LLTIGDGLVAQIPALVISTAAGVVVSRVATDQDVGQQILSQLFSNPNVMFLTAAIVGIMG 
LIPNMPHLAFLTLAALLAGCGWMVYKRNLAAASQAQQPAETAAAQAQAAASEATWEDVSM 
VDQLGLEVGYRLIPLVDHAQNGELLHRIRSLRKKFAQDVGFLPPVVHIRDNLELKPNDYR 
ILLSGVEIGRGVAMPGQWLAIDPGGVAMQVKGTPTTDPAFGLPALWIDSGQRDQAQVAGY 
TVVDASTVVATHLNHLMHRHGDNLLGRQEVQALIERIGRESPKLVEDLVPKTLSLTTLQK 
VLQGLLAEEVPIRDMRTIVDTLSEHAPRLAALAANAGGQPDVHELVALTRRSLGRAITQQ 
WFPGEGELRVIGLDVRLERVLTQAMATSGGLEPGLAETLLRETEAALARQEAQGNAPVLL 
TSPPLRAPLSRFLRHHLPQLGVLSNAEIPDERVVRVTALIGGNGE 

>1Burkholderia_mallei_ATCC_23344
MNMPAGLLGKRAQLFAGTNLRALAGPILICMILGMMILPLPPLLLDLFFTFNIALSVMVL 
LVSMYTMKPLDFAAFPSVLLFSTLLRLSLNVASTRVVLLEGHTGPDAAGQVIEAFGHFLV 
GGNFAVGIVVFVILMIINFMVITKGAGRIAEVSARFTLDAMPGKQMAIDADLNAGLINEE 
QAKKRRQSVAQEAEFYGSMDGASKFVRGDAIAGLIIMAINVIGGLIVGMAQHDMSFAAAG 
KNYTLLTIGDGLVAQIPSLVISTAAGVIVSRVATDEDIGTQLTTQLFTNPRVLMITGSII 
VLMGLIPNMPHFAFLLLGGGAIWLSRTMTKREAAKKAAGMVAEIAPPAALPADSHEATWE 
DVTLIDPLGLEVGYRLIPLVDKNADGELLKRIKSIRKKFAQEIGFLPPVIHIRDNLELRP 
NAYRIALKGVEVGTGEAYPGQWLAINPGQVTAALPGAPTQDPAFGLPAVWIDTALREQAQ 
VYGYTVVDASTVVATHLNHLVVQHAAELLGRQEVQALIERTGKDAPSLVEDLVPKTISLT 
TLQKVLQNLLDEGVPIRDMRTIIEAVSEQAGRITDPYDLTAAVRLSLGRAITQQWYPGAG 
EMQVMGLDANLERVLSQALATGANPGLEPGLAHSLLIGTQDAMLRQQNMGLPPVLLVQHA 
LRAMLARFLRRSLPQLKVLSYAEVPDTRTIKVVNVIGGTA 

>1Campylobacter_jejuni_subsp._jejuni_NCTC_11168_=_ATCC_700819
MAKNKIVDLVFPFLGPLIAPVLKAKSLTIVGFLVCILAIIIVPLPSPILDFFLALSIALS 
VLIILISIYIPKPTDLTTFPTLILIITLFRLSLNIATTRMILSEGQNGPEAVSEIIAAFG 
EFVVGGNMVIGVIVFCILVLINFMVVTKGSTRVSEVQARFTLDAMPGKQMAIDADLNAGL 
IDEQTARARRQEVIAEANFYGAMDGSSKFIKGDAVAGIIITIINIIGGFLIGSFQHDMAL 
SDAASTYTILTIGDGLVSQIPGLITSTATAIIITRASKDEENFAEGTLTQLLSEYRTLLI 
VGFVLFIFALVPGLPTLSLGFMALVFLSLGYLTKQVKEGKIDITTVKKSKPSAAAASQSG 
AGGTTAAPAKKSEEEILKEEEHKINDILKVEILELELGYGLIKLAENELTERIRSMRRSI 
AESLGFLMPKIRIRDNLRLKPNEYSFKLKGVSIASAEIYPDKYLAMDSGFITEEIEGIAT 
KEPAFNSDALWIDANLKDEATLNGYIVIDPASVISTHMSELIKAHASELLTRQEVQNLLD 
KVKNDYPIIVEGALGVAPVSLIQKILKDLLKHHIPIKDMLTILESVSDIAEVSKSFDMII 
EHVRASLARMITNMYLDDKGNLDIFILDSASSAVLMENVQFRDGSYHLPLSVAQTGTLVD 
TLRAEVAAVANGRIKPFILCVEPQLRKFIADICYNFSINIVVLSFAEIAENTNFNTEGII 
RIEL 

>1Candidatus_Puniceispirillum_marinum_IMCC1322
MEMTLARFGINDPKALVTTGILPVGILVLISMMVLPLPVFLLDTFFVFNILMSLLILMVA 
MNALRPLDFSSFPSLLLIATILRLGLNVASTRIVLSEGHTGGDAAGQVIKAFGEFVISGN 
YAVGIFVFIILIIINLVVITKGAGRVSEVSARFTLDAMPGKQMAIDADLNAGVLTNEEAR 
DRREEIASEADFYGAMDGASKFVKGDAVASILILIINIVGGLIIGISQHDLSVSVAAENY 
ILLSIGDGLVAQIPSLLLAIATAIIVTRVSSTQDMAAHIGDQISLSRAWAPVSGVLMLIG 
FVPGMPNLLFIGAALIAAGAGYWSYTKERKALEDVGAEELAELEDVAKSPDLIELDEIAD 
NAPVSIQLGYGLVEMVEEDTGGPLTNRVTGIRRQVSKALGFIVPAVRIRDDMSLPANTYR 
IRIGPTIVGEDQVYPDRKLAIPGDNVNIKIDGIEVKDPSFGMDAIWITSQQQTEAEAKGY 
VVVAPESVLSTHLSQILYKFAGQLIGQDDVQGLLDNLGQTSPSLVESVVPKLVPLHTLTG 
ILRTLLEERVPVSDLRGILENMSGLAARNLSTADMAEALRPALAGLLIQQVAPLNQPLPV 
ITLNSDLEHMLISMARQSGDQGLVLDNSLAQQLLERISAANETLASQDKQAVIVVSPAIR 
REFSAIIRQHIDDMVVLAFTELPETRKIEVVATISGEASA 

>1Catenovulum_agarivorans_YM01
MQLTQTLQKFNLSKDNFQQMTGFGVAFVVLAILAMVVLPLPAILLDILFSFNIALSMVIL 
LVVIYTLKPLEFGAFPTVILIATVLRLALNIASTRIVLLEGHNGGDAAGQVIASFGEVVI 
GGNYAVGLVVFAILMIINFKVVTAGAGRISEVSARFTLDSMPGKQMAIDADLNAGFISQE 
EAVVRRKEITDEADFYGSMDGASKFVKGDAIAGLLIMLINIAGGLIIGMVQHDLNFSDAI 
EIYTLLTIGDGLVAQIPSLLMSVGTAIIVTRQNTSVDLGDQLTDQLGNSKALYIAAAILF 
VMGIVPGMPHIAFLGLAAVVAGAAYWLNKQRSEAPKSKSGALIKGRDGNKAGSANTGSKA 
LPGNAAPAAEPQEISWDDVQPMDVIGLEVGYRLIPLVDKSQGGELLSRIKGVRKKMSQEM 
GFLVPAVHIRDNLDLSPNVYRISLMGVVIGQAEIYHDKEMAINPGQVFGNLKGVKTTDPA 
FGLEAVWINPDQREQAQTLGYTVVDASTVVATHLSQLLTNNAWQLIGHEEAQNLMDMLAK 
SYPKLVEGLVPDILSLSCVVKVMQNLLFEGVAIRDMRTIVQTLVEYAPKSQDPDVLTAAI 
RISLRKLIVQEISNGLEELPVITLAPELEQILHQSMQAGGAEGGGIEPGLAERIQNALQE 
SSQQQEMNGEPSVLLTSGILRNVLARFTKHTVPGLHVLSYQEIPDDKQIRIVHSIGQ 

>1Chitiniphilus_shinanonensis_DSM_23277
MWRNFNYTKLAGPVLVLMVLGMMILPLPPLVLDLFFTFNIALSVVVLMVSLYTREPLEFS 
SFPTVLLFTTLLRLSLNVASTKLVLTNGHTGGDAAGKVIEAFGHVLIGANLTVGVVAFII 
LTIINFVVITKGAGRIAEVSARFALDAMPGKQMAIDADLNAGLIGEEDARKRRAVVAQEA 
DFFGSMDGASKFVRGDAVAGILIMVINIVGGLIVGIVQHDLAFGDAARTYTLLTIGDGLV 
AQIPGLVISVAAGIVVSRVGTDNDVSEQILDQMFSRPQVLYISASVMAILGLIPGMPHFA 
FLLIASIAAGLAWYLERRTRTQQQKPTPGAPGMPPGAIPPGGLPPGMAPPPGEQPLQEVS 
WADVQPVDPVGLEVGYRLIPLVDRNQDGELLRRIRGIRKKLAQELGFLMPAVHIRDNLEL 
KPNQYRILLKGVDVGVGEAYAGQWLAINPGNAAGSLAGTPTTDPTFGLPATWIDASLRDQ 
AQAMGYTVVDTSTVVGTHISNTLQSHAAELLGREEVQQLLEHFAKESPKLVEDLVPKVVP 
VGTLQKVLQNLLDEGMHIRDLRTILETLSEHHGRTQDVDELTAAVRVALGRAIIHQLFPG 
ENELPVVALEPQLEHILLNAASGKTPGGLEPGLAERLLKQASQLTENLESQGLNTVLITP 
AQLRPMLSRFLRRSIPGLRVISHTEIPDSKTIRIVGVLGAA 

>1Comamonas_testosteroni_TK102
MSSNPLQLFQKWSGSNAGALQGMTTPILVVAILGLMVLPVPPWLLDTFFTLNIAVALMVM 
MVAAYMIKPLDFAAFPSVLLLTTLMRLSLNVASTRVVLMEGHTGPGAAGAVIEAFGHFLI 
GGNFAVGLIVFSILVVINFVVITKGAERIAEVSARFTLDAMPGKQMAVDADLNAGLIDEK 
EAKRRRAEVGEEANFFGSMDGASKFVRGDAIAGILILVINVIGGLIIGMAQHGLTAGQAA 
DSYILLAVGDALVAQIPGLLISVASAMVISRVGKESDMGRQIVQQLFMSPKVLGITAGVM 
ILLGLIPGMPHLVFISMGALLGWGAWMLDKREKARVAEENSAAAPQQQAVQGDGEASWDD 
LQPVDLLGLELGYRLIALVDKSRQGDLLTRIKGVRRKFAQEVGFLPPAVHVRDNLELKPS 
AYRMTLRGVMVGEGEAFPGMFLAINPGGITTPLIGTATTDPAFGLPAHWIDERQKEAAQM 
AGFTVVDSETVMATHLSHLMQVHAAKLLSRTETQQLVDHVAKLAPKLIEEVIPKMVPITT 
FQKVLQLLLEDSVHIRDIRTIIETLAENATQTADPVELARRVRIALSPAIVQQIYGPTRE 
LNVIAIEPGLERLLVQALSNPNAPSLDPGVAEILTQKAVDVANQQEELGLPACLLVPDVI 
RNSLAKLLRRVAPRLQVLAHSEIPETHTIRIGPILKGATA 

>1Cupriavidus_taiwanensis_str._LMG19424
MNALSNLFNLPGLRSAGQFKAMTGPLLIIMILGMMILPLPAFVLDLLFTFNIALAIMVLL 
VSMYTQKPLDFAAFPAVLLFTTLLRLSLNVASTRVVLLEGHTGPDAAGKVVEAFGHFLVG 
GNFAVGIVVFAILVVINFMVITKGAGRIAEVGARFMLDSMPGKQMSIDADLNAGLIDEAA 
AKKRRAEVAQESDFYGAMDGASKFVRGDAVAGLLIMFINVAAGMVVGMVQHDLDFGTAVH 
NYTLLTIGDGLVAQIPALVISTAAGVIVSRVSNEQDVGEQLTGQLFANPRVLYLTAGIIG 
LMGVIPGMPHFAFLLLAGALVWMGRYIARRAATQAQTKQREERTPAVAQESTEASWDDVT 
LVDPLGMEVGYRLITLVDRAQDGELLGRIKSIRKKVAQEIGFLVPVVHIRDNLELKPNAY 
RITLKGVEIGRGEAMPGQWMAINPGQVSGTLPGAATRDPAFGLPAVWIDAGIKEQAQAYG 
YTVVDASTVVATHLNHLIHMHAAELLGRQEVQALLDRIAKESPKLTEDLVPKTISLTALQ 
KILQNLLDEGVPIRDMRTILDVVAEHAPKISDPNELTAMVRVALGRAITQQLFPNNADLQ 
VIGLDAGLERVLSQALTNGGGIEPGLADALLQQTQGAVTRQEQLGMDPVLLVPSQLRPLM 
ARFLRRTMPQLRVLSHAEVPDNRNIRITAMIGA 

>1Dechloromonas_aromatica_RCB
MATSSLRMQNFLGRMNVTQLAAPILILMILAMMVLPLPAFVLDVFFTFNIAISVLVLLVA 
VNTQKTLEFSVFPTVLLVTTLLRLSLNVASTRVVMLEGHNGPDAAGKVIEAFGHFLVGGN 
FAVGIMVFLILVVINFVVITKGAGRVAEVSARFTLDAMPGKQMAIDADLNAGLIGEEDAR 
KRRTEISREAEFFGSMDGASKFVRGDAVAGIIIMLLNVVGGLIVGVLQHNMELAQAAKNY 
TLLTIGDGLVAQIPGLIISIAAGMVVTRVSDDRDIGQQVMGQMFRSGKVLGITAAIVGFL 
GLIPGMPNLVFLMLASSLGWFSWTMLQRENRVVQTPVPVAPAAAPEALEASWNDVAALDV 
LGLEVGYRLIPLVDKSQDGELLRRIRGIRKKFAQEVGFLVSPVHIRDNLELKPNAYRILL 
KGVEIGQGEAYAGQYLAINPGRVAGTLNGATTKDPAFGLPATWIDAGQRDQAQAYGYTVV 
DASTVVATHLNHLILTHAAELLGRQEVQQLLDHLAKEMPKLVEDLVPKILPLGVLQKVLH 
AMLEEGVHIRDMRTIMESVADHATRTQNADELSTQVRMALGRAIVQQLFPGNSEMQVMSL 
DPTLERLLSQAVAGGSENTSFEPGLADTLVRETAAASERQEGLGLPAVLLVPASLRLLLS 
RFLRRTIPQLKVLSHNEVPENRIIKVTSIIGGKT 

>1Edwardsiella_ictaluri_93-146
MANLAALLRLPGNMKDSQWQVLAGPILILMILSMMVLPLPPFVLDLLFTFNIALSIMVLL 
VAMFTQKTLEFAAFPTILLFSTLLRLSLNVASTRVILMNGYTGGAAAGQVIEAFGHFLVG 
GNFAIGIVVFIILVLINFMVITKGAGRIAEVGARFVLDGMPGKQMAIDADLNAGLIGEEE 
AKKRRSEVTQEADFYGSMDGASKFVRGDAIAGLMIMALNVIGGLLIGVIQHGMAVSQAAE 
TYTLLTIGDGLVAQIPALVISTAAGVIVTRVSTDQDVGEQMVTQLFNNPRVLILSGAVLG 
LLGLVPGMPNLVFLLFTAALLGTAWWMSKRAAKAEVQQDQMPQQESQPVMEASWEDVQLE 
DPLGLEVGYRLIPLVDFQQNGELLGRIRSIRKKFAQTMGFLPPVVHIRDNLELQPSGYRI 
LLKGIEAGHGEAHPGRWLAINPGSAAGTLEGQATTDPAFGLPAIWIDGAQREQAQIQGYT 
VVEASTVVATHLNHIISQYASDLFGRQEAQQLMDRVSQEMPKLTEDFIPGVVSLTILHKV 
LQNLLAEKVSIRDMRTIIETLAEHAPVQKDPYELTALVRVALGRAISQQWFPGEGEIQVI 
GLDTPLERLLLQALQGGGGLEPGLADRLLEQARQALQRQELLGAPPVLLVNHALRPLLAR 
FLHRSLPQLVVLSNLEISDNRQIRMTSTIGGVESGA 

>1Enterobacter_cloacae_subsp._cloacae_ATCC_13047
MANLVAMLRLPGNLKSTQWQILAGPILILLILSMMVLPLPAFILDLLFTFNIALSIMVLL 
VAMFTQRTLEFAAFPTILLFTTLLRLALNVASTRIILMEGHTGAAAAGKVVEAFGHFLVG 
GNFAIGIVVFVILVIINFMVITKGAGRIAEVGARFVLDGMPGKQMAIDADLNAGLIAEDE 
AKKRRAEVTQEADFYGSMDGASKFVRGDAIAGILIMVINVVGGLLVGVLQHGMGMGQAAE 
SYTLLTIGDGLVAQIPALVISTAAGVIVTRVSTDQDVGEQMVGQLFSNPRVMLLAAAVLG 
LLGLVPGMPNLVFLLFTAALLGLAWWMRGREMKPAAEPVPVKMPENTQAVEATWNDVQLE 
DSLGMEVGYRLIPMVDFQQDGELLGRIRSIRKKFAQDMGFLPPVVHIRDNMDLPPARYRI 
LMKGVEIGSGDAYPGRWLAINPGTAAGTLPGEQTIDPAFGLAAIWIESALKEQAQIQGYT 
VVEASTVVATHLNHLIGQFSAELFGRQEAQQLLDRVSQEMPKLTEDLVPGVLTLTTLHKV 
LQNLLDEKVPIRDMRTILETLAEHAPLQSDPHELTAVVRVALGRAITQQWFPGTGEVQVI 
GLDTPLERLLLQALQGGGALEPGLADRLLAQTQEALARQEMLGAPPVLLVNHALRPLLSR 
FLRRSLNQLVVLSNLELSDNRHIRMTATIGGK 

>1Escherichia_coli_str._K-12_substr._MG1655
MSNLAAMLRLPANLKSTQWQILAGPILILLILSMMVLPLPAFILDLLFTFNIALSIMVLL 
VAMFTQRTLEFAAFPTILLFTTLLRLALNVASTRIILMEGHTGAAAAGKVVEAFGHFLVG 
GNFAIGIVVFVILVIINFMVITKGAGRIAEVGARFVLDGMPGKQMAIDADLNAGLIGEDE 
AKKRRSEVTQEADFYGSMDGASKFVRGDAIAGILIMVINIVGGLLVGVLQHGMSMGHAAE 
SYTLLTIGDGLVAQIPALVISTAAGVIVTRVSTDQDVGEQMVNQLFSNPSVMLLSAAVLG 
LLGLVPGMPNLVFLLFTAGLLGLAWWIRGREQKAPAEPKPVKMAENNTVVEATWNDVQLE 
DSLGMEVGYRLIPMVDFQQDGELLGRIRSIRKKFAQEMGFLPPVVHIRDNMDLQPARYRI 
LMKGVEIGSGDAYPGRWLAINPGTAAGTLPGEATVDPAFGLNAIWIESALKEQAQIQGYT 
VVEASTVVATHLNHLISQHAAELFGRQEAQQLLDRVAQEMPKLTEDLVPGVVTLTTLHKV 
LQNLLDEKVPIRDMRTILETLAEHAPIQSDPHELTAVVRVALGRAITQQWFPGKDEVHVI 
GLDTPLERLLLQALQGGGGLEPGLADRLLAQTQEALSRQEMLGAPPVLLVNHALRPLLSR 
FLRRSLPQLVVLSNLELSDNRHIRMTATIGGK 

>1Glaciecola_nitratireducens_FR1064
MQLTSAFQRVDRTQLKGIAAGMGAPIVVLAIMGMVILPMPAILLDVLFSFNIALSLVIIL 
VSVLTKRPVDFGIFPLVLLVATVLRLALNVASTRIVLLEGHEGGDAAGKVIQAFGEVVIG 
GNYVVGVVVFAILLIINFKVVTAGAGRISEVSARFTLDAMPGKQMAIDADLNAGYIDQDQ 
ARKRREEITSEADFYGSMDGASKFVKGDAIAGLFIMLINIVGGLFVGMFQHDLNFSTAME 
VYTILTIGDGLVAQIPSLLLSVATAIIVTRENDSQEMGHEIREQLANRKALYITSGILFV 
MGIVPGMPHVAFLGFSAAVFAYAFFRDKMKAKEAKDRALVETMPDSNKGPSEIKELGWDD 
VQHVDTIGLEVGYRLIPLVDKSQGGELLTRIKGVRKKLSQELGFLIPPVHIRDNLDFSPN 
AYSISMMGVSIGDAEISHDNELAINPGQVFGELSGTKTKDPAFGLDAVWIKANQREHAQT 
LGYTVVDSATVVATHLSQLLTTNAYQLLGHEEVQQLLDMLEKTNPKLVEGLVPDILSLST 
IVKVLQTLLYEGVPIRDMRTICQTLCEYGPKSQDPDVLVSALRIALKRLIVQDITAGGNE 
IPVITLAPDLEQMLHQSLQAGGEDGAGIEPGLAEKIQQSLTEASQQQELAGEPSVLLTSG 
MLRPVLSRFLKHAVVGLHVLSYQEIPDDKQIKIVSSVGQ 

>2Glaciecola_psychrophila_170
MQLASYFGRFDKNQFKSVSSGLGAPIVLLAIMGMVILPMPAFLLDILFSFNIALSLVIIL 
VSVFTKKPVDFGIFPLVLLIATVLRLALNVASTRIVLLEGHEGGDAAGKVIQAFGEVVIG 
GNYAVGIVVFAILLIINFKVVTAGAGRISEVSARFTLDAMPGKQMAIDADLNAGFIDSDE 
ARKRRFEITSEADFYGSMDGASKFVKGDAIAGLFIMLINLVGGLFIGMIQHDLAFGDAVE 
IYTLLTIGDGLVAQIPSLLLSVATAIIVTRENDSQEMGKELTRQLGDQRALYITSGILFV 
MGIVPGMPHVAFLGFSAVVGGYAYYSNWRAQKIANEPESVKSLPEQNQQPLEIKELGWDD 
VQHVDTIGLEVGYRLIPLVDKAQGGELLTRIKGVRKKLSQELGFLIPPVHIRDNLDLSPN 
NYTIAMLGVTVGEAELSHDDELAINPGQVFGKLDGKATKDPAFGLDAVWIRANQREHAQT 
LGYTVVDAATVVATHLSQLLTNNAYQLLGHEEVQQLLDLLAKNNPKLVEGLVPDILPLST 
VVKVLQTMLYEGVPIRDMRSIVQTLCEFGPKSQDPDVLVSAVRIALKRLIVQEINGGLAE 
IPVITLAPELEQMLHQSLQAGGADGAGIEPGLAERLQGSLNEAAQQQELAGEPSVLLTSG 
MLRPVLSKFLKHSVSGLHVLSYQEIPDDKQIKIVSAVGQ 

>1Hylemonella_gracilis_ATCC_19624
MNPLIQQLQQRFGRHAAMIQGVAAPLFVVAVLAMMVLPLPPWLLDILFTFNIAIALMVMM 
VAAYMTKPLDFAAFPVVLLLTTLLRLSLNVASTRVVLLEGHTGTGAAGAVIEAFGHFLIG 
GNFAVGLIVFAILVVINFVVVTKGAERIAEVSARFALDAMPGKQMAIDADLGAGLIDEKE 
AKRRRLEVSEEADFFGSMDGASKFVRGDAMAGILILLINIIGGFAIGMAQHGLSASQAAN 
SYILLAIGDALVAQIPGLLISVAAAMVVSRVGKDQDLGKQIGSQMLVSPRAIGITAGVLG 
LLGMIPGMPNLVFLGVASLLGYAAWVLAKQPQKAQAEATAAAAAAAAAAAPGDGEASWDD 
LQPVDQLGLELGYRLITLVDKNRQGDLLTRIKGVRRKFAQEVGFLPPPVHVRDNLELKPS 
GYRINLRGVVVGEGEAFPGMYLAINPGGISTPLIGTPATDPAFGLPATWIDERQKEAAQM 
AGFTVVDSETVMATHLSHLMQVHAARLLSRTETQNLVEHVSRQFPKLIEEVVPKMVSIAA 
FQRVLQLLLEEAVHIRDMRTIVETIAEHAPSTTDPAELARRVRVALSPAIVQQIYGPQKE 
LNVIAIDPPLERLLVQALGGANGPALDPGVADMFARNAADVAMKQEETGVPACLLVPDPI 
RNSIARLVRRAAPRMQVLSHSEIPETHSIRIGPILRGAAS 

>1Marinobacter_adhaerens_HP15
MDRALVLNNVKTLTRGNLGIPIMLMGLLGMMILPMPAFLLDVFFTFNITLSIVILLVCVY 
ALRPMEFASFPTVLLVATLLRLALNVASTRIVLLNGHEGGDAAGKVIESFGAVLIGGNYA 
VGLVVFAILMIINFLVVTKGAGRVSEVSARFTLDAMPGKQMAIDADLNAGLINQDEAKHR 
RAEIAQEADFYGSMDGASKFVKGDAIAGLLILAINIIGGIAIGMLQHGLDFGLAMERYAL 
LTIGDGLVAQIPSLLLSTSAAIMVTRVTSSQDMGGQILQQMFSAPKALSIAAAILIILGL 
IPGMPHVAFLGLGALAAGAAWYIWKHQRQTVEEDGAFPVRGAGGAAPRPAGRDLPPGGDA 
GGDQGRQLPAPGETKELGWDDVSTVDIVGLEVGYRLIPLVDKSQGGQLLSRIKGVRKKLS 
QDLGFLMPSVHIRDNLDLMPNVYRITLMGVTIAEAEIHPDRELAIDPGQVFGKIEGIEGK 
DPAFGLDASWIEPDKKDQAQTLGYTVVDASTVVATHLNQVLQKHAHELLGHEEVQKWLDQ 
LEKISPKLAEELVPTTVSISLLLKVLQNLLKEEVPIRDMRSIAEAIVNVHPKSQDPKLLT 
TVARQSLRRMIVQSICGNESEIPVITLDPDLEQLLLKSVQQSQQSGGQEDIGLVLEPNMV 
EKLQRSLQESVQRQEMLGKPAILLVSGPLRPVLAKFASYGVERLHVLSYQEIPDNKQITI 
VASVGQ 

>2Marinobacter_hydrocarbonoclasticus_str._ATCC_49840
MDRALVLNNVKSLTRGNLGIPLMLMGLLGMMILPMPAFLLDVFFTFNITLSIVILLVCVY 
AMRPMEFASFPTVLLVATLLRLGLNVASTRIVLLNGHEGGDAAGKVIESFGEVLIGGNYA 
VGLVVFAILMIINFLVVTKGAGRVSEVSARFTLDAMPGKQMAIDADLNAGLINQDEAKSR 
RSEIAQEADFYGSMDGASKFVKGDAVAGLLILAINIVGGVAIGMMQHGLDFGLAMERYAL 
LTIGDGLVAQIPSLLLSTSAAIMVTRVTSSQDMGGQIIQQMFSAPKALGIAAGILILLGL 
IPGMPHIAFLGLGLLAAGAAWFIWKKQQQTVEDEGGFVGRGGMAGGAARQGAEISPDRPG 
GEGQALPAPGETRELGWDDVATVDIVGLEVGYRLIPLVDKSQGGQLLSRIKGVRKKLSQD 
LGFLMPSVHIRDNLDLMPNVYRITLMGVTIAEAEIHPERELAIDPGQVFGKVEGIAGKDP 
AFGLDAIWIESDRKDQAQTLGYTVVDASTVVATHLNQILQKHAHELIGHEEAQKWLDQLE 
KISPKLAEELVPTTISISILLKVLQNLLKEEVPVRDMRSIAEAIVNVHPKSQDPKVLTTV 
ARQALRRMIVQSICGNDAEIPVITLDPDLEQLLLKSVQQSQQSGGQDDIGLVLEPNMVEK 
LQRSLQDSVQRQEMLGKPAILLVSGPLRPVLAKFASYGVERLHVLSYQEIPDNKQITIVA 
SVGQ 

>3Marinomonas_sp._MWYL1
VNFDRGRLTGQVQSIFSGNLGIPILLLSLLAMMILPIPAFLLDVLFTFNIALAIVVLLVA 
IYSMRPLDFAVFPTVLLVSTLMRLALNVASTRVVLLNGHEGGDAAGKVIQAFGEVVIGGN 
YVVGFVVFAILMIINFAVVTKGAGRISEVSARFTLDAMPGKQMAIDADLNAGMIDADQAK 
QRRTEIASEAEFYGSMDGASKFVKGDAVAGLLILGINIIGGLSIGMAQHDLSFSEAIERY 
SLLTIGDGLVAQLPSLMLSTAAAIMVTRVNESGDMGGQIVRQMFGSSKALYVAAGVMTIM 
GIVPGMPHFSFLSLAACLGGLAYFLEYRKKQKPKQGPKNAGKASADSPAPAEVKDLSWDD 
VAPVDMLGLEVGYRLIPLVDKTQGGELLARIKGVRRKLSQDLGFLVPSVHIRDNLDLMPN 
AYRVTLMGVSLAEAEVHPDKDLAIDPGQVFGSIDGIAGKDPSFGLDAVWIDPKKRDQAQT 
YGYTVVDVSTVVATHINQIMHKHAYELIGHDEVQQLLSLLKQYNPKLAEELVPNTIPLSV 
LLKVLQNLLIEGVPLRDMRTIAESIMGVQPKTQDPMILTAAVRTSLSRLIIQTLADGVEE 
IPVLTLEPQLEKMLMQTVQQSQQSGIKNEEALILEPQMAEQLQASLRQSAEQQEAMGNTP 
ILIVSAPIRPMLARFMRYGMVNMSVLSYQEVPDHKRITVVGVIGQ 

>1Methylobacillus_flagellatus_KT
MNAFKLPSWLNGGSSMAAPIIIIMLLAMMILPLPAIALDALFSFNIALSILVLLVGLQTS 
KPLDFIAFPTVLLVTTMLRLSLNVASTRVVLTEGHTGPDAAGKVIEAFGHFLIGGNYTVG 
IVVFVILTIINFVVVTKGAGRIAEVGARFTLDAMPGKQMAIDADLNAGLIGEEEARSRRK 
EIGQEAEFYGAMDGASKYVRGDAVAGILVIVINILGGLIVGMVQHDLSFADAVKNYTLLA 
IGDGLVAQIPALIISVAAGVVVSRVADDRNISNQLTEQLLSNPRAIYITAAIIAGLGLIP 
GMPHFAFLVLAGLLAGVAFTAEKKQQVKEAEPETAPAEVNDSPEASWDDVMPVDVIGLEV 
GYRLIPLVDVAQGGDLLKRIKGLRKKFAQEVGFLPPPIHIRDNLELRPAGYRITLKGVEV 
GSGESFPGQYLAIDPGNVTGPLSGTTTTDPAFGLPAVWIEANTRDQAQAMGYTVVDTSTV 
IATHLNHMITSHAAELLGRQEVQQLLDHIGKESPKLVEDLVPKALSLSSVQKVLQNLLME 
GVHIRDMRTIIETLSEHGPRTQDTDELTSLVRIQLGRAIVQQLFPTGNEVPVMTLDHNLE 
RLLMQALQASANGGAAIEPGLAETLSTQAANAAKQQEQMGLAPVLLVPGSLRTALSRFLR 
RAAPRLRVLSHEELPDTKTIRVTSLIGGQA 

>2Methylobacter_tundripaludum_SV96
MDFTKLKAALAVLSKAELGAPLVIVMVLAMLILPLPAFVLDLFFTFNIAFSLIILLVVVY 
TLKPLEFASFPTVILLATILRLALNVASTRIVLIEGHKGGDAAGKVIEAFGAFVIGGNFA 
VGLVVFAILIIINFMVVTKGAGRIAEVGARFTLDAMPGKQMAIDADLNAGLLTQDEARER 
RAEVATEADFYGSMDGASKFVRGDAIAGIIILFVNMIGGLAIGVLQHDLSFADAGKIYVL 
LSIGDGLVAQIPSLLLSVASALVVTKVGSSGENIGQQVTAQLFANPKALTVTAAVIGALG 
IIPGMPNMVFIILASVLAGSAYLIEKRHKEAELVAIDYPQEQIQNLAAPETKELGWDDVM 
PVDVVGLEVGYRLIPLVDKNQGGQLMVRIKGVRKKLSQELGFLIPSVHIRDNLDLSPTAY 
RISLMGVTVGEAEIMPDMDMAINPGRVFGTLKGNACKDPAFGLDAVWIEPNQKDHAQTLG 
YTVVDPGTVVATHLSHLLQSHAHELFGYEEAHKILDNLAKSAPKLVEDLVPKTLPLGVVV 
KVLQNLLQEHVPIRDMRSIVETLAEYGLRSQDPDILTSAVRAALGRLIIHEISGMQNELP 
VITLDHELEQLLHKSLQTAGESGVGVEPGLAEQMHTSLQESMQKMEMEGQTAVLLVSSYI 
RPWLSRFVRHSIPGLHVLAYNEIPADRQIKVVSTVGRRT 

>3Methylotenera_mobilis_JLW8
MNPINLPAWMTNLGSRSVAAPLIIVLLLSMMILPLPAIALDVLFSFNIALSIMVLLIGLQ 
TKKALDFIAFPTVLLVTTMLRLSLNVASTRVVLTEGHTGPDAAGKVIEAFGHFLIGGNYT 
VGIVVFVILTIINFTVVTKGAGRIAEVGARFTLDAMPGKQMAIDADLNAGLIGEDEARKR 
RAEISQESEFYGAMDGASKYVRGDAVAGILVTIINIVGGLFVGMIQHGLAFDDAVKIYTL 
LAIGDGLVAQIPSLVISVAAGVVVSRVANNEDIGGQLTTQLFSNPRVIYVTAAIVGGMGV 
IPGMPNVAFLTLAALLAGIAYLVDERQKITDAEPQIEEVPPAPLEVEEASWDDVTPVDTV 
GLEVGYRLIPLVDKLQGGDLLKRIKGLRKKFANEIGFLAPTVHIRDNLELKPSGYRITLK 
GVEIATGESNYGQYLAIDPGMVTGPLAGQITTDPAFGLPAVWIDAGLRDEAQSMGYTVVD 
AGTVIATHINHIISMHAAELLGRQEVQQLLDHISKESPKLIEDLVPKLMPLSVVQKVLQN 
LLTEGVHIRDMRTIIETLSEHASQTQDTNDLTALVRVQLGRAIVQQLFPTGNEVTVMSLD 
NNLERLLLQAMQNNTGGSAMEPGMAETLSRQAEEAARQQEQMGLTPVLLVSAPLRAALAK 
FLRRAVPNLRVLSHEELPDSKTIRVTSLIGGSA 

>1Morganella_morganii_subsp._morganii_KT
MANLAALLRLPKTMQGAQWQLLAGPVLILMILSMMVLPLPAFVLDLLFTFNIALSIMVLL 
VAMFTRRTLDFAAFPTILLFSTLLRLSLNVASTRIILMDGHTGPAAAGRVVEAFGHFLVG 
GNFAIGIVVFIILVLINFMVITKGAGRIAEVGARFVLDGMPGKQMAIDADLNAGIINDEE 
AKRRRAEVTQESDFYGSMDGASKFVRGDAIAGIMIMVINVIGGLIVGVAQHHMPLGDAAS 
TYTLLTIGDGLVAQIPALIISTAAGVIVTRVATDEDAGEQMVTQLFNNPRVMWLSAGVLG 
LLGLIPGMPNFVFLLFTVALASLGWYLVKKSKEPVKETDNNVQEQQFREANKVTEATWDD 
VVAEDLLAMEVGYRLIPLVDNDQQGELLGRIRGLRKKFAQEVGYLPPVVHICDNLELAPT 
AYRILIKGAEVGRGEAQPGRWLAIDPGNAAGSLEGDATQEPAFGLPAVWIDDDLREQAQI 
QGYTVVSASTAVATHFNQILLEYASDLFGRQEAQMLYDRVKKEIPKLADDLIPDTLSLTV 
FHRVLQNLLTENVMIRDMRTIIETLAEQVGENGEQKDTDVLTSQVRIALGRAITQQWFGA 
SGEIQVIGLDAGLEQILLQAAKSGGGLEPNLAQNIEMQAMSAVQHQEAMGAPTVLLVNHS 
LRLILSRFLRRSLPQLAVMSNLELNDRRQIRMTSMIGG 

>1Nitrosococcus_oceani_ATCC_19707
MNTAAVRGHLREVGRNGLGAPLLLLLMLAMMVLPLPAALLDLLFTFNISLALVVLLAGVY 
ARRPLDFSSFPTILLLATLMRLALNVASTRVVLLEGHTGSDAAGKVIQAFGEFVIGGNYA 
VGLVVFFILVLINFVVVTKGATRISEVSARFTLDAMPGKQMAIDADLNAGLIDQEEARLR 
REEVMQEADFYGSMDGAGKFVRGDAIAGILILLINVAGGLAVGLLQHDLSFSEAARNYTL 
LTIGDGLVAQIPSLVLSTAAGILVTRVSHAQDMGSQILAQLFKNPKSLAVVAVVLGSMGL 
IPGMPNLAFLGLALLCGFGVWWLGKRQKAEVAPTPPMAAPSETPELSWEDIPPVDPIGLE 
VGYRLIPLVDKTQGGQLMGRIKGVRKKLSQDWGFLIPPVHIRDNLNLAPIAYRITLFGVT 
VGEAEVFPEREMAINPGQVFGKVEGTPAQDPAFGLEALWIEPAQREQAQMHGYTVVDAGT 
VIATHLSQILQNHAHGLLGREEVQKLLENLAKTAPKLVEGLVPEILPLSIVQKVLQQLLE 
EGVPIRDMRTIVESLTEHGLRSQDPAILTAIIRIALGRFIIQCFNGLEKELQVISIAPAL 
EQLLLASLQTASEGGGLNMEPGLAEKLHLTLRDSVQRQEAAGKPAILLVQGVLRPWLARF 
VRHAIPELKVLSYNEIPEDKQVRIVASVGS 

>2Nitrosomonas_eutropha_C91
MNNILSLAALVRDGQMRSLAGPMLIIMILSMMVLPLPPFVLDVLFTFNIALAVIVLLVSL 
YSRDALEFAVFPTVLLITTLLRLSLNVASTRVVLMHGHNGPDAAGKVIEAFGHFLVGGNY 
AVGLVVFIILIVINFVVITKGAGRIAEVSARFTLDAIPGKQMAIDADLNAGLIREDEARK 
RRERVAQEANFYGSMDGASKFVRGDAIAGILIMLITIIGGLIVGVLQHDMNMGDAAKNYT 
LLTIGDGLVAQIPALIISTAAGLVVSRVSTDEDLGQQFVSQLLNKPQALWLTAGILGALG 
LVPGMPNFVFLLLAGMIGTLAYYVSSRATSSDAKLEEPEVVTTETQDASWEDVVQVDTLG 
LEVGYRLIPLVDKHRQGDLLKRINSIRKKFAQEIGFLPPVVHIRDNLELRPNGYRITMKG 
SVIGQGESYNGMHLAINPGEVTMALPGNRTEDPAFGLPAVWIETEQRELAQTSGYTVVDA 
STVVTTHLNHLIRMHASELLGREELQKLLDHLGQRIPKLTDDLIPKLLPLATVQKILQHL 
LEEGVNIRDMRTIIDTLTEHAGRTQDVSELLALVRVALGRMIVEQCFPSDAEMQVMSLHP 
ELENILIQVVQSDPVADGGIEPGLADTLTREASSSVKRLEQLGLPVVLVVPDAIRLLLSR 
FLRRSLPQLRVLAHSEIPDTRKIKFISIIGGNKK 

>1Oceanimonas_smirnovii_ATCC_BAA-899
MELRARLSQAKQWTRWLHSGMGTPLLVLAALAMVVLPIPALMLDVLFSFNIALALVVLLV 
AVYTQRPLDFAAFPTVLLVATLLRLALNVASTRVVLLEGHQGGNAAGNVIEAFGSVVIGG 
NYAVGLIVFLILMIINFVVVTKGAGRISEVSARFTLDAMPGKQMAIDADLNAGIINQDEA 
RTRREEVTQEADFYGSMDGASKFVKGDAIAGIMILFINIIGGFIIGMAQHELSFGEAGRV 
YTLLTIGDGLVAQIPSLLLSIAAAIIVTRQNTREDMGQAMLGQLFDNPRSLSIAAGILIA 
MGLVPGMPHFAFLLLGGLAAGGAWWMHKRRKEQAEQQQESNAQAPAIAANENRELSWDDV 
NQVDTIGLEVGYRLISLVDVSQGGELLSRIKGVRKKLSQELGFLIPAVHIRDNLELSPNE 
YQITLMGVSSGVADIYPERELAINPGQVFGPVQGIDTRDPAFGLEATWIGRDQIENAQSL 
GYTVVDAATVVATHLSQLLTNNASQLLGHEEVQNLIDQVGRTQPKLVEGLVPNTLSLALV 
TKVLQSLLNEGVSIRDMRTILQTLTEYAPKSQDPEVLTAACRISLRRFLVQEIAGTEREL 
PVITLAPELEQILQNSLQAGGAQGSGIEPGLAERMQQSLSQAAANQELEGQPAILLTSGM 
LRTTLARFVKHTIPSLRVLSYQEVPDDRQIRIVASVGQQ 

>1Photobacterium_leiognathi_CFSAN029437_01.0
MKLSIPFADKLPLANLKSMPSIGAPVMVLATLAMVVLPMPPLLLDMTFTFNIALSLVVLL 
VTVYTRRPLDFAAFPTVLLIATLLRLALNVASTRVVLLHGHEGPDAAGQVIDAFGSVVIG 
GNYAVGLVVFLILMIINFMVVTKGAGRISEVSARFTLDALPGKQMAIDADLNAGLIDQEQ 
ARTRRFEVTKEADFYGSMDGASKFVKGDAIAGILILFINIIGGLIIGMSQHGLTFGSAIE 
IYSLLTIGDGLVAQIPSLLLSIAAAMMVTRQNTDEDMGQQMYFQMFNNPQALIITGVILF 
VMGIVPGMPHIPFLLLAAMIGAAAYWRVKKDKEAALVEKEPAATELAPTQPLKELSWDDV 
QPVDTIGLEVGYRLISMVDKDQGGELLERVKGVRKKLSQDFGFLIPPVHIRDNLELPPNS 
YRISLMGVACGEANIHPKMDLAINPGQVFGSIDGEMTTDPAFGLEAVWVQDSQREHAQAL 
GYTVVDSATVLATHLSQLLTNNASQLLGHEEVQNLLEMLGQSAPKLVDGFVPDQLPLGVV 
VKVMQNLLNEAIPLRDIRTIVQTLSEYSSKSQDPDILTAAVRIGLKRLICQEINGIEVEL 
PVITLVPELEQILHQTMQSAGGESSGIEPGLAERLQRSLTEATQQQELKGEPAVLLTSGV 
LRSTLAKFVKNTIPSLRVLSYQEVPDEKQIRIVNAVGN 

>1Plesiomonas_shigelloides_31289_E01
MNLQAVLGKLPSDKTQLLRGLGTPLLVLAALAMVVLPMPAMLLDIAFTFNIALALVVLMV 
SVYSLRPVDFAAFPTVLLIATLLRLALNVASTRVVLLEGHNGPEAAGKVIEAFGNVVIGG 
NYAVGIVVFVILMIINFMVVTKGAGRISEVSARFTLDAMPGKQMAIDADLNAGLIDQEQA 
RSRREEVTREADFYGSMDGASKFVKGDAIAGILILFINIIGGFFIGMIQHGLSAGEALSI 
YTLLTIGDGLVAQIPSLLLSIAAAIMVTRQNRSENMGEQLVQQMTGNPKSLMIATGILFV 
MGIVPGMPHIAFLSLALACAGLVYWKLEQQKKRAVQEKEQADAPTEALPAPLRELSWDDV 
QPIDIIGLEVGYRLIPLVDRSQNGELLERIKGVRKKLSQDLGFLLPSVHIRDNLELQPST 
YRIVLMGVNYGEAEIRHDCELAINPGQVFGPIDGQATRDPAFGLEAVWIAPEQREHAQAL 
GYTVVDAATVVATHISQVLINNASQLIGHEEVQNLLQMLSRSAPKLVENFTPETLPLGTV 
VKVLQNLLSEAIPVRDIRTIVQTLTEYAPRSQDPDVLTAAVRIALRRMIVQEINGNAGEL 
PVITLAPELEQMLHKTMQAAGGDAGGIEPGLAERLQQSLLQAAQDQELQGEPAVLLTSGV 
LRSTMARFVKNAIPSLRVLSYQEVPDDKQIRIVNSVGR 

>1Pseudoalteromonas_atlantica_T6c
MQLTAYLNRFDKNQFQSVMSGLGAPLVLLAIMGMVILPMPAFLLDVLFSFNIALSLVIIL 
VSVFTKKPVDFGIFPLVLLIATVLRLALNVASTRIVLLEGHEGGDAAGKVIQAFGEVVIG 
GNYAVGIVVFAILLIINFKVVTAGAGRISEVSARFTLDAMPGKQMAIDADLNAGFIDQDE 
ARKRRFEVTSEADFYGSMDGASKFVKGDAVAGLFIMLINIVGGLFIGIFQHDLAFGQAVE 
IYTLLTIGDGLVAQIPSLLLSVATAIIVTRENDSQEMGQELTRQLGNRQALYITSGILFV 
MGIVPGMPHVAFLGFSALVGGYAYYQHWSEKKLASQPEVLAPEKERGTPKPAEIKELGWD 
DVQHVDTIGLEVGYRLIPLVDKSQGGELLTRIKGVRKKLSQELGFLIPPVHIRDNLDLSP 
NNYTISMLGVSVGEAEISHDDELAINPGQVFGKLDGTVTKDPAFGLDAVWIRSNQREHAQ 
TLGYTVVDSATVVATHLSQLLTNNAYQLLGHEEVQQLLDMLAKQSPKLVEGLVPDILSLS 
TVVKVLQTLLYEGVPIRDLRTIVQTLCEYGPKSQDPDVLVSALRISLKRLIIQEINGGQA 
ELPVITLAPELEQMLHQSLQAGGGDGAGIEPGLAERLQKSLNDASQQQELAGEPAVLLTS 
GMLRPVLSRFLKHAVQGLHVLSYQEIPDDKQIKIVSAVGQ 

>2Pseudoalteromonas_haloplanktis_str._TAC125
MGFKAVLQQLNKDKKEYAKGVGTPLMVLAALGMVILPLPPFLLDILFSFNIALALVVLLV 
TVYTMKPLEFGMFPAVLLIATIMRLALNVASTRVVLLEGHNGGDSAGKVIEAFGSVVIGG 
NYAVGLVVFLILIIINFVVITKGAGRISEVSARFTLDAMPGKQMAIDADMNAGFISAEQA 
RERREEVTREADFYGSMDGASKFVKGDAIAGIVILIINIVGGLFVGMIQHDLSFGNAMEI 
YTLLTIGDGLVAQLPSLLLSIGTAIVVTRQNESHNMGDQFKKQLGNEKSLFIASGILIIM 
GLVPGMPHVAFLSLGALLGYLAYYTQQNKLKAAAVLAEETANGSAVGTGIANKQEQKELG 
WDDVQQVDVIGLEVGYRLIPLVDQSQGGELLNRIKGVRKKLSQELGFLVPPVHIRDNLEL 
DPNAYRITLMGVSSGEGELKHGDELAINPGQVFGPIKGIETKDPAFGLDAVWIKPDQKDE 
AQSLGYTVVDSATVVATHISQLLTNNAALLLGHEEVQNLLDMLAKSHPRLVEGLVPDVLP 
LTTIVKVLQNLLNEGVAIRDMRSIVQTLVEYGPRSQDPDVLTAAVRISLRRLIVQDAVGM 
SSEIPVITLAPELEQMLHQSLQNAGDEGAGIEPGLAERLQVSLNEAHQNQEMAGEPSILL 
TSGMLRTVLSRFVKYTIPGLRVMSYQEIPDERQIKIVSSVGQQ 

>3Pseudoalteromonas_luteoviolacea_strain_S4054249
MDFKAVLQQINRDKKEYAKGIGTPLLVLAALGMVILPMPPFLLDILFSFNIALALVVLLV 
TVYTMKPLEFGMFPAVLLIATIMRLALNVASTRVVLLEGHNGGDAAGKVIEAFGSVVIGG 
NYAVGLVVFLILIIINFVVITKGAGRISEVSARFTLDAMPGKQMAIDADLNAGFISAEEA 
RTRRDEVTREADFYGSMDGASKFVKGDAIAGIVILAINIIGGLFVGMVQHDLTFSRAMEV 
YTLLTIGDGLVAQLPSLLLSIGTAIVVTRQNESHNMGEQVTQQLGNEKSLYIASGILIVM 
GLVPGMPHVAFLGLGSLIGGLAYYSKQQKTKAAAEQAESEAKGTQVANKQQDQKELGWDD 
VQPVDVIGLEVGYRLIPLVDQAQGGELLSRIKGVRKKLSQELGFLVPPVHIRDNLELDPN 
AYKITLMGVGSGDGELKHGDELAINPGQVFGPLQGVATKDPAFGLDAVWIKPDQKDEAHS 
LGYTVVDAATVVATHISQLLTNNASLLLGHEEVQNLLDMLAKTHPRLVEGLVPDVLPLTT 
IVKVLQNLLNEGVAIRDMRSIVQTLVEYGPRSQDPDVLTAAVRISLRRLIVQDAVGNADE 
IPVITLAPELEQMLHQSLQNAGDEGAGIEPGLAERLQGSLREAHQTQEMLGEPSILLTSG 
MLRSVLSRFVKHTIPGLRVMSYQEVPDERQIKIISSVGQ 

>4Pseudomonas_aeruginosa_PAO1
VDRTQLISNVRSNLAGLGRGSLGVPVLLLAMLAMMTLPIPPFLLDVLFTFNIALSIVVLL 
VCVYALRPLDFAVFPTILLVATLLRLALNVASTRVVLLHGHDGHGAAGKVIQAFGEVVIG 
GNYVVGVVVFAILMIINFVVVTKGAGRISEVSARFTLDAMPGKQMAIDADLNAGLIEQEE 
AKKRRSEVAQEADFYGSMDGASKFVRGDAIAGLLILFINLIGGVAIGMIQHSMSFGDAGK 
VYALLTIGDGLVAQLPSLLLSTAAAIMVTRVSSSEDMGQQVNRQMFASPKALAISAAILI 
AMGAVPGMPHVSFIGLGALAGAAAYWIWHRQNKAKQVAEQEVQRQQELLPAQRAQEVKEL 
GWDDVTPVDMVGLEVGYRLIPLVDRNQGGQLLARIKGVRKKLSQELGFLMPSVHIRDNLD 
LLPNAYRLTLMGVSVAEAEIYPDRELAINPGQVFGSLNGIAGKDPAFGLEAVWIEPGQRD 
QAQSLGYTVVDASTVVATHLNQVLHKHAHELLGHEEVQQLLQLLARSSPKLAEELVPGLI 
SLSTLLKVLQALLQEQVPVRDIRTIAEAIANVAPRSQDPGAMVAAVRVALSRAIVQSIVG 
LEPELPVITLEPRLEQILLNSMQKAGQGSEDGMLLEPGMAEKLQRSLIESAQRQEMLGKP 
AILLVAGPIRSMMSRFARMAVPSMHVLAYQEIPDNKQVTIVATVGQN 

>5Pseudomonas_syringae_pv._syringae_B728a
VDRSQLLSSARSNITGLGRGQLGVPLLLLVMMAMMMLPMPPFLLDVFFTFNIALSIVVLL 
VCVYALRPLDFSVFPTILLVATLLRLALNVASTRVVMLHGQDGHAAAGKVIQAFGEVVIG 
GNYVVGIVVFAILMIINFVVITKGAGRISEVSARFTLDAMPGKQMAIDADLNAGLIDQPE 
AKRRRAEVAQEAEFYGSMDGASKFVRGDAIAGLLILFINLIGGMLVGILQHNMTFADAGR 
VYTLLTIGDGLVAQLPSLLLSTAAAIMVTRASGSEEMGKLINRQMFASPKALGVSAAIMI 
VMGLVPGMPHFSFISLGLVAAGGAYLLWKKENQVKVEAIAEVQRQQDLLPSPTRVQDAKE 
LGWDDVTPIDIIGLEVGYRLIPLVDRNQGGQLLARIKGVRKKLSQELGFLMPTVHIRDNL 
DLAPSAYRLTLMGVILAEAEIYPDRELAINPGQVFGTLNGITARDPAFGLEAVWIEISQR 
SQAQSLGYTVVDASTVVATHLNQILYKHSHELIGHEEVQQLMQLLAKSSPKLAEELVPGV 
LSLSSLLNVLQALLAEHVPVRDIRSIAEAIANNAGKSQDTAALVAAVRVGLSRAIVQSIV 
GVEPELPVITLEPRLEQILLNSLQKAGQGQEEGVLLEPSMAEKLQRSLIEAAQRQEMQGL 
PVILLVAGPVRAMLSRFGRLAVPNMHVLAYQEIPDNKQVTIVATVGPNG 

>1Serratia_marcescens_subsp._marcescens_Db11
VAEDSDLEKSEAPTPHRLEKAREDGQIPRSRELTSVLMLLSGLAIILMSGSNMAQQLAAM 
LTQGLNFDHGMVSNDKQMLRQLGMLLRQAVLALLPIMAGLVLVALAAPMLLGGILFSGKS 
IKFDLKRLNPLSGLKRIFSTQVLAELLKGILKATLVGWVTGLYLWHNWAAMLHLMTQQPL 
DALGNALQMILFCGFLVVLGLTPMVAFDVFYQLWSHFKKLKMTKQDIRDEFKDQEGDPHV 
KGRIRQQQRAIARRRMMADVPKADVIVTNPTHYAVALQYNDKKMSAPKVLAKGAGEIALR 
IRELGAEHRIPMLEAPPLARALYRHSEIGQHIPATLYAAVAEVLAWVYQLRRWRREGGLI 
PKKPERLPVPEALDFARESDSDG 

>1Shewanella_oneidensis_MR-1
MDVKATLGQVKQLKLSSFKGIGTPLLVLAALAMIVLPIPPFLLDILFSFNIALALVVLLV 
AIYTDRPLDFAAFPTVLLVATLLRLALNVASTRVVLLEGHNGGDAAGKVIEAFGSVVIGG 
NYAVGVVVFIILIIINFAVVTKGAGRIAEVSARFTLDAMPGKQMAIDADLNAGIINQDQA 
RTRRAEVTREADFYGAMDGASKFVKGDAIAGIMILVINILGGFIIGIVQHGLTFAQAAEI 
YTLLTIGDGLVAQIPGLLLSIAAALMVTRQNESGDMGQMLMSQMFDSHKSLGIAAGVLFV 
MGIVPGMPHMAFLSFAVMTGGAAYFVFKRNEAKRAKALEQVKTGPTERTEREPKELSWDD 
VHHVDTIGLEVGYRLIPLVDKGQGGELLSRIKGVRKKLSQELGFLVPAVHIRDNLDLSPN 
AYRISLMGVVVGEADIRHDCELAINPGQVYGKLDGIETRDPAFGLEAVWIAPELREHAQT 
LGYTVVDAATVVATHISQILTNNAAKLLGYEEAQQLMDMLAKHSPKLVDGFIPDVMPLGN 
VVKVMQNLLNEGVSVRDLRTIVQTLLEYGTKSNDTEVLTAAVRIALKRMIVQEISGPELE 
IPVITLAPELEQMLHQSMQATGGDGPNIEPGLAERMQQSLADAAQKQEMVGQPAILLTSG 
MLRATLSRFVKYTIPNLRVISYQEIPDEKQIRIVSAVGQ 

>2Shewanella_sediminis_HAW-EB3
MDVKASLGQLKQVRPANFKGLGTPLLVLAALAMIVLPIPAFLLDILFSFNIALALVVLLV 
SIYTDRPLDFAAFPSVLLVATLLRLALNVASTRVVLLEGHNGGDAAGKVIESFGSVVIGG 
NYAVGLVVFLILIIINFAVVTKGAGRISEVSARFTLDAMPGKQMAIDADLNAGVLNQDQA 
RVRRAEVTKEADFYGAMDGASKFVKGDAIAGIMIMVINILGGFVIGMVQHGLDFSSAVEI 
YTLLTIGDGLVAQIPGLLLSIAAALMVTRQNESGDMGQMMMSQMFDNPKSIAIAAAVLFI 
MGIVPGMPHVAFLTLAFAVGGVAFMMYKKKENEREKALELAKTSPAEKADAGKPKELSWD 
DVQHVDTIGLEVGYRLIPLVDKGQGGELLGRIKGVRKKLSQELGFLVPAVHIRDNLDLSP 
NTYRISLMGVASGEAEIRHDCELAINPGQVYGKLDGIETTDPAFGLEAVWIAPELREHAQ 
TLGYTVVDAATVVATHLSQLLTNNAAKLLGYEEVQQLMEMLGKHSPKLVDGFVPDVMPLG 
SVVKVMQNLLNEGVSIRDLKTIVQTLLEYGTKSADTEVLTAAVRIALKRMIVQEISGPET 
EIPVITLAPELEQMLHQSMQATGGEGPNIEPSLAERMQKSLEDASQRQEMVGQPAILLTS 
GMLRSTLSRFVKHTIPNLRVISYQEVPDEKQIRIVSAVGQ 

>1Shigella_flexneri_2a_str._301
MSMGHAAESYTLLTIGDGLVAQIPALVISTAAGGIVTRVSTDQDVGEQMVNQLFSNPSVM 
LLSAAVLGLLGLVPGMPNLVFLLFTAGLLGLAWWIRGREQKAPAEPKPVKMAENNTVVEA 
TWNDVQLEDSLGMEVGYRLIPMVDFQQDGELLGRIRSIRKKFAQEMGFLPPVVHIRDNMD 
LQPARYRILMKGVEIGSGDAYPGRWLAINPGTAAGTLPGEATVDPAFGLNAIWIESALKE 
QAQIQGYTVVEASTVVATHLNHLISQHAAELFGRQEAQQLLDRVAQEMPKLTEDLVPGVV 
TLTTLHKVLQNLLDEKVPIRDMRTILETLAEHAPIQSDPHELSAVVRVALGRAITQQWFP 
GKDEVHVIGLDTPLERLLLQALQGGGGLEPGLADRLLAQTQEALSRQEMLGAPPVLLVNH 
ALRPLLSRFLRRSLPQLVVLSNLELSDNRHIRMTATIGGK 

>1Sideroxydans_lithotrophicus_ES-1
MNMLEMLRGAMLRGGVRGLAGPILIVMILSMMVLPLPPFLLDILFTFNIALSIMVLLVAM 
NTTKPLDFAVFPTVLLISTLLRLSLNVASTRVVLLRGHTGPDAAGKVIESFGHFLVGGNY 
TVGIVVFVILVVINFVVITKGAGRIAEVGARFTLDAMPGKQMAIDADLNAGLIGEDMARK 
RRAEIAQEADFYGAMDGASKFVRGDAVAGIIIMLINIVGGLVVGVLQHNLDLATAATNYT 
LLTIGDGLVAQIPALVISTAAGMVVSRVASDDSIGQQLAKQLVSSPQVLILTAAIVGTLG 
MIPGMPHFAFLLLAGLLGWFAFFLLQRTQQEAVKAAAAENPVVAQSTEAPEASWEDVAQV 
DVLGLEVGYRLISLVDKAQDGDLLRRIKGIRKKFTQDMGFLPPAVHIRDNLELRPNGYRI 
TLKGAEIGSGEAYPNMFLAINPGSVSGTLPGTPTKDPAFGLPAVWVDAAVREQAQVMGYT 
VVDAGTVVATHMSHLIHTHAAELLGRQELQQLLDHLGKLAPKLTEDLIPKLLPLATVQKV 
LQNLLDEGMHIRDMRTILETLAEHAVHTQDAIVLTGLVRIALGAAIVQQFYPSAQELQVI 
GMDKELEYVLAQALQAGGSAIEPSLANTLLREARTATQTQEQMGLPAVLLVPGHIRDLLA 
RFLKRSLPQLRVISQEEVPGFKTVRFTSMVGGRA 

>1Thioalkalivibrio_sp._K90mix
MAFFDRLGTVGKWGLGAPILLIAMLSMMVLPLPPIALDVLFTFNIALSLVVIMVAVYTPR 
PLEFAVFPTVLLVATLLRLALNVASTRVILLEGHTGTDAAGQVIQAFGDFVVGGNYTVGL 
VVFAILIIINFVVVTKGAGRVSEVSARFTLDSMPGKQMAIDADLNAGLLTQEEARKRREE 
IASEADFYGSMDGASKFVRGDAIAGILILFVNIIGGLTIGTLQHGMSMGDAATNYVLLTI 
GDGLVAQIPSLVLSSATAIIVTRVSSTQDMGQQVFGQMFSNPRVLYVAGGVIAVLGLVPG 
MPNAVFLGLASLAIGSAYLMQRREREQTVEVERVPDESAETSPENRDLTWDDVPPIDLVS 
LEVGYRLIPLVDRTQDGQLMGRIKGVRRKLSQELGFLLQPVHIRDNLELSPNAYRISLLG 
VTVAEAEVFPDRELAINPGEVFGTVPGTPTKDPTFNLDALWIDPADRDQAQGAGYTVVDC 
STVIATHLSQVFRENAHRLIGHEEAQHLLDQLARHSPKLVENLVPKTLSLSVILKVLQNL 
LAEQVSIRDLRTIAETLAEEGVKSQDPGVLTAAVRVSLSRSIVQDLVGPDDELPLIALDP 
SLEQLLHKSLQGSNGETVGLEPGLAERLQRSVSEAAQRQEASGQPAILVVAPEIRSWIAG 
WLRGAVRSLAVLAFTEIPDNRRIRVVATVGQEDSARQAAPTSA 

>2Thiobacillus_denitrificans_25259
MNAQGVMLMGMPVNRVAVPLLVLLILAMMVLPLPTFMLDVLFTLNIALAMIVLLVSLNAR 
RPLDFSVFPTVLLLTTLLRLSLNVASTRIILMQGHTGPDAAGKVIESFGNFLVGGNIAVG 
FVVFLILVIINFVVITKGAGRIAEVAARFTLDSMPGKQLAVDADLNAGFVDESEARMRRA 
EIGREADFYGAMDGASKFVRGDAIAGMIILLVNLIGGIAVGLLQHDLGVGEALARYALLT 
VGDGLVTQIPALIISTAAGIVVSRASSEQDLSREFSTQIFGRPQTLYVAAAVLAALGVIP 
GTPHVAFLTIAAVLAALALWLTRHRESAAFDSTPLPPIEEEALPVDVTWDDIPPVDVLAL 
EVGYRLIPLVDRNQGGAALTRITESRRRFATDMGLVVPLIRVRDNLDLKPNTFRITLKGV 
DVAHGEMPTGQILAVDTGDVLGRIDGTPGVDPLMHLPGVWIDAARVEEAELRGFVVLEPA 
ELIARQVEAVFRQHAPELLGRTEVQQLLDALARSHPGLVEDVTPRHLPLTTVQAILQQLI 
AENVPIRDTRTLFETLAARAPKTQDIDDLVETVRAALGRSIVDRLFEGSDTLLVIGLAPT 
TESRLLYEMGDEGEALLAPSTLDALNGAAEQAVAEHEAGGHPPVLLTSPGLRAILSRLLR 
RTLPRLAVIAYAEVPADKTVQVNVELSIGETP 

>3Thiomicrospira_crunogena_XCL-2
MDFNQILNQIKTSFKNGLGIPIAILALLAMVVVPLPPFLLDVFFTFNIALSLVVLMVTLY 
AKRPLDFAVFPTIILLATLFRLALNIASTRVILLEGHNGPSAAGNVIEAFGEFVIGGNFA 
VGLVVFAILVVINFVVITKGAGRVAEVSARFTLDSMPGKQMAIDADLNAGLITQEEAQAR 
RIEVTSEADFYGSMDGASKFVRGDAVAGIVILFINLIGGFAIGMGQHDMTFSDAIEVYTL 
LTLGDGLVAQIPSLLLSTATAIIVTRVSGDKEDMTQQVQTQMFANPKALGMTAGIVAVFG 
VIPGMPNLAFLSFAAIAGGGAYLIYKKQQETPLPEAVSTEESEAEETSAPELSWDDVQAV 
DVLGLEVGYRLIPMVDQAQNGQLLERVKGVRRKVSQELGFLVPPVHIRDNLDLKPNQYKI 
MLMGVASGEGEVFSDKELAINPGQVFGEIAGTPTKDPTFGLDAVWIDASDREQAQALGYT 
VVDSSTVVATHISQIIQDYASELLGHDEAQKLLDKLKQNSPKLVDELVPDRMSLAVVVKV 
LQNLLMEKVSIRDLRTILETLTERASSTQDPMELTMHVRAALGRSIVQGIVGSSDELKVI 
TLEPGLEQLLLQASQGAPEGQLAIEPGLAERLHTTLKEEAQKVEMTGQSAVLLVAPQIRA 
QLARLFRFSLANLHILAYSEVPENRRISVVANVGQGG 

>1Vibrio_fischeri_ES114
MKFPIPLPNKLSALQGRGIPPIGVPVLVLSTLAMVILPIPAFLLDLMFTFNIALAMVVLL 
VTIYTRRPLDFAAFPTILLVSTLLRLALNVASTRVVLLHGHEGPGAAGHVIDAFGNVVIG 
GNYAVGLIVFIILMIINFMVVTKGAGRISEVSARFTLDALPGKQMAIDADLNAGLIDQDQ 
ARIRRFEVTKEADFYGSMDGASKFVKGDAIAGILILFINIIGGLAIGMAQFNLGFGEAIQ 
IYTLLTIGDGLVAQIPSLLLSIGAAIMVTRQNTDEDMGEQLVFQLVDNPKALMVTAGIMF 
VMGIVPGMPHFPFILLALLAGGWSYYLTKKKEQESEEQKAAPPMELSASQPKELSWDDVQ 
PVDVIGLEVGYRLIPMVDKEQGGELLDRVKGVRKKLSQDFGFLVPAVHIRDNLELPPNVY 
RITLMGVAGGEAEIRPDKELAINPGQVYGSIEGEPTFDPAFGLEAVWINEEQREHAQALG 
YTVVDAATVLATHLSQLLTNNAAQLLGHEEVQNLLELLAQSSPKLVEGLVPDQLPLGAVV 
KVLQNLLNEAIPIRDIRTIVQTLSEYAPKSQEPDILTAAVRISLKRLIVQEINGIEAEMP 
VITLIPELEQILHQTMQASGGETTGIEPGLAERLQASLTQATQEQELKGEAAVLLTSGVL 
RSTLAKFVKNTIPNLRVLSYQEIPDEKQIRIVQAVGN 

>2Vibrio_vulnificus_YJ016
MAKKFTLPFADKLPKIPQRSVPAIGAPIMVLATLAMVVLPIPPFLLDMFFTFNIALAMVV 
LLVTVYTRRPLDFAAFPTVLLIATLLRLALNVASTRVVLLKGHEGGDAAGNVIEAFGNVV 
IGGNYAVGLVVFLILMIINFMVVTKGAGRISEVSARFTLDALPGKQMAIDADLNAGLIDQ 
EQARLRRFEVTKEADFYGSMDGASKFVKGDAIAGILILFINIIGGLSIGMAQYDLGFSDA 
IKIYTLLTIGDGLVAQIPSLLLSIAAAMMVTRQNTDEDMGEQMLFQMFDNPKALTITAAI 
LGIMGIVPGMPHFAFLTLAAIAGAGAYFIDKKQKQKAKEPKVPVVADSSNAPSVRELSWD 
DVQPVDIIGLEVGYRLIPLVDRDQGGELLERVKGVRKKLSQDFGFLIPPVHIRDNLELTP 
NSYRITLMGVAVGEAEIRPDQELAINPGQVYGMIDGEPTIDPAFGLEAVWIRPDQREHAQ 
ALGYTVVDSSTVLATHMSQLLTNNASQLLGHEEVQNLLEMLGRSAPKLVENFVPDQLSLG 
SVVKVLQNLLNEAIPIRDIRTIVQTLAEYSSKSQEPDILTAAVRISLKRLIVQEINGIEP 
ELPVITLIPELEQILHQTMQASGGESAGIEPGLAERLQSSLMMATQEQELKGEPAVLLTS 
GVLRSTLAKFVKNTIPNLRVLSYQEIPDEKQIRIVQAVGN 

>50031Aeromonas_salmonicida_subsp._salmonicida_A449
VNWRVLTQSYTAIPMLLLAILAMMILPLPGWLLDVLFTFNIVLAVLVLLVSVSARRPLDF 
SVFPTVLLVATLMRLSLNVASTRVVLLHGHEGHEAAGKVIQAFGEVVIGGNYVVGLVVFV 
ILMIINFVVITKGGERISEVSARFTLDAMPGKQMAIDADLNAGTMDQHQARARREEIARE 
ADFYGAMDGASKFVRGDAIAGLLVLIINLVGGLAIGIFQHSLPVAEAFQSYALLTIGDGL 
VAQIPSLLMSTAAAIIVTRVSDEGEMSDQVGQQILASPRVIYTAAAIMLILGLVPGMPML 
AFLSFAAVLAWAGWSVSKRRVNDPDLDAAQELTRQMVQSEPQGLEWQDLPPVDAVAIELG 
YRLVPLAEADKGAELLARVRGIRKTLSEQYGFLLPEIRVRDNLQLQPDQYRIKLSGVALA 
AGNVDCQRLMAISSGETYGVLDGELTQDPAYGMNAVWISPENKAKALNLGYSVVDSATVI 
ATHTSKLLREQLDSLFGHDEVGKLGQYLATQSPRLAEELNLALTQMQQLRVFRQLLKEQI 
SLTDIRTIATTLLDASELTKDPVLLASDVRCALKRQIVRQAIGSRDILAAFTLDDRLEQT 
LLAAMNQSQQQGKIQLDSFPVDPQLLAQLQQNMPLVKEQLQQQGHAPVLVVMPQLRPLMA 
RYARSFSKGLKVLSYNEIPEELRVEVIGTLG 

>50041Aeromonas_veronii_strain_TH0426
VNWRVFTQSYTAIPLMLLAILAMMILPLPGWLLDALFTFNIVLAVLVLLVSVSARRPLDF 
SVFPTVLLVATLMRLSLNVASTRVVLLHGHEGHEAAGKVIQAFGEVVIGGNYVVGLVVFV 
ILMIINFVVITKGGERISEVSARFTLDAMPGKQMAIDADLNAGTMDQHQARARREEIARE 
ADFYGAMDGASKFVRGDAIAGMLVLIINLVGGLAIGIFQHALPVAEAFQRYALLTIGDGL 
VAQIPSLLMSTAAAIIVTRVSDEGEMADQVGQQILASPRVIYTSATIMLILGLVPGMPML 
AFLSFAAVLAWTGWSVSKRAVNVPDLDAAQELTRQMIQPEQQALEWQDLPPVDTVAIELG 
YRLVPLAETDKGAELLARVRGIRKTLSEQYGFLLPEIRVRDNLQLQPDQYRIKLSGVALA 
MGNVDCQRLMAISSGETYGALDGELTQDPAYGMSAVWISPEQKAKALNLGYSVVDSATVI 
ATHASKLLREQLDALFGHDEVGKLGQYLASQSPRLAEELNLALTQMQQLRVFRQLLKEQV 
SLTDIRTVATTLLDASELTKDPVLLASDVRCALKRQIVRQAIGNRDVLATFTLDDRLEQT 
LLAAMNQSQQQGKIQLDSFPVDPQLLAQLQQNMPLVKEQLQQLGHAPVLVVMPQLRPLMA 
RYARSFAKGLKVLSYNEIPEELRVEVIGTLG 

>50811Oceanimonas_smirnovii_ATCC_BAA-899
VNWKGLSRPYMAVPLLLIAVLAMVILPLPPWLLDALFTFNIVLAIMVLLVAVSARRPLDF 
SVFPTVLLVATLMRLTLNVASTRVVLLSGHEGAGAAGKVIEAFGEVVIGGNYVVGMVVFV 
ILMIINFVVITKGGERISEVAARFTLDALPGKQMAIDADLNAGAIDQEQARNRRQEVARE 
ADFYGSMDGASKFVRGDAIAGLLILFINLLGGFMIGMFQYELSAAEAFQRFALLTIGDGL 
VAQIPSLLLATAAAIIVTRVNDDSDMSTQVGQQLLASPRVVWTGAAVMLILGLVPGMPTF 
VFLLFAAVLGYVAWRLQQADGAADDSLEQAEQLLAREQDTYPALGWQDLPQVDLLTLELG 
YRLVNLVHEEQGAPLLGRIRGVRKSLSEQAGFLLPEVRVRDNLQLAPQEYRIKLAGVVMA 
SGSADGERMLAINKGETYGEIDGELTQEPAYGMPAVWIEPGNKAKALNYGYAVVDSASVV 
ATHVSKLMREHLPELLVLDDVTHWQERLQQQAPKLAGLLTEALPPVLLLKVFRALLKEQV 
SLADVVTIATALVEGAGITQDPVLLAADVRCALKRVIVRQIMGERDVLSAFTLADTLEQT 
LLSALSQAQQQNAKTSIDSFPVEPNLLSQLQQKMPSVTETLQEQGVPAVLLVIPQLRPLL 
ARYGAVFAKGLKVLSYNEVPEHIQIDVVGTLG 

>50891Photobacterium_leiognathi_CFSAN029437_01.0
MLNWLTTLKQSSKGYIGIPIALLMILAMVILPLPPMLLDALFTFNIVLAILVLLVSTTAK 
RPLDFSVFPTILLVATLMRLTLNVASTRIVLLEGHNGGDAAGKVIQAFGEVVIGGNYVVG 
MVIFVILMIINFVVITKGGERISEVAARFTLDALPGKQMAIDADLNAGIIDQNQAKQRRR 
DVANEADFYGSMDGASKFVRGDAIAGLLILFINIIGGISIGVFEYGLSASDAFKTYALLT 
IGDGLVAQIPSLLLATSAAIIVTRINDSDDDMTQAMQNQLLASPATLFTVASVMAIIGMV 
PGMPHLAFFSFAAVLAFAGWRQYKKPHHHQQLDEVEAVSQAMQLDHETPLTWDDIPHVQS 
MSLSLGFRLVHLVNKEQGAPLTQRIRGVRKNLSEQVGYLLPEVNIRDNLSLKPNHYTIAV 
HGEIIEQGSIEPERLMAIAVGDTYGEIDGILGHDPAYQLPAVWIENNNKAKALNMGYQVV 
DDATVIATHLSKVMKVHLADLFTHDDVDFINQRLAQQAPKLAESLSAALTPAQQLKVYRQ 
LLIDQVPLKDIRTIANTMLEASENTKDPILIAADVRCSLRRTLVNLINGDKKDLNVYALS 
DELEQMLLTSLQQAQASGNVILDSFPIEPNILSQFQQNMPLAKQQLKQQGAAPVLLVMPQ 
LRPLLSRYARTFAQGLAVLSYNEVPENKNINIIGNLG 

>50911Plesiomonas_shigelloides_31289_E01
MPSKLSNFTRYLSQGQIGIPLMLLVLLAMVILPIPPLLLDMFFTFNIVLALLVLLVSVYS 
KRPLDFSAFPTVLLIATLLRLGLNVASTRVVLLNGHEGGDAAGKVIQAFGEVVIGGNYVV 
GIVVFVILMIINFVVVTKGGERISEVGARFTLDAMPGKQMAIDADLNAGLIDHEQARRRR 
EDVANEADFYGAMDGTSKFVRGDAVAGMLILFINIIGGVSIGVFQYGMPFGSAFQTYALL 
TIGDGLVAQIPSLLLSTAAAIIVTRVTDQDTFSKQISRQMLASPVVLFVVAAIMLILGLV 
PGMPHFAFFAFAGVVALAGWKMRHYHEDDTESEDDLRRAEALVQSPEFGPAPEVSNGDIP 
AVYALSIAVGYRLVHLIDQRQGAELLNRLTGIRKTLSEQRGFLIPQIRVHDDLTLAPDEY 
RISLREAVLVNAELEDNHLLAINPGEVYGNIDGILTTDPAYQMEAVWIHPDNKDRAVNYG 
YTVVDHATILSTHVSKIINDYIDEVMGPQEVRQIIERLQASDAKMADELQQRLNPQQLLR 
VFRQLAAENVSLRDIVTITNSLLESAELTKDPILLCADVRCALRRPLLYQLVGNRSDIPV 
ITLAAELENILLGALSQAQQAGHVQLDGFALEPGVIEKLQYSLPQVVDNMRMAGHAPLLM 
VMPQLRPLLSRYARVCAPGLSVLSFNEIPDDKNVSVVGNLG 

>51031Shewanella_sediminis_HAW-EB3
MNWLSRTFAGNRSYIGIPIMLLAILAMVILPLPPWLLDILFTFNIVLAVMVLLVSVSIRR 
PIDFSVFPTVLLLATLMRLTLNVASTRVVLIEGHQGGDAAGRVIQAFGEVVINGNYVVGG 
VIFLILMIINFVVITKGGERISEVSARFTLDALPGKQMAIDADLNAGVLSQEQARVRRQD 
VAREADFYGSMDGASKFVRGDAIAGLMILAINILGGIAIGVFMHGLSAGEAFRTYALLTI 
GDGLVAQIPSLLLATAAAIIVTRVSDAEEMPTQLSKQLLANPKTLATAAAVMTILGLVPG 
MPAFVFLSFAALLGFAAWKQSQGRSVQPETEVEEQLEKSLSEPSAPSWDALPFTDLIEVR 
LGYRLVHLVERSKGAELQKRLTGIRRTLSEQAGFLLAEVRVRDNLALAPNAYQINLMGNP 
VVTAELEPERMMAIKSGPVFGDIDGVITKEPAYNMDATWIEPELKAKALNLGYSVVDNAT 
VIATHVSKLIRESLPDMLQHDDVIALSDRLAKQSPKLAESLSTALTPIQQLKVYRLLLKE 
QVSLKDIRTIATTLLDCSENSKDPVLLAADVRCALRNSILHSIAGSAPQINVLTLAPELE 
QTLMTALNQSQQQGKVALDSFPVEPQLLAQLQQKMPQILADAKEQGHSPMLLVSPQLRPI 
LARYALAFARGLHVLSYNEIPETRELMVAGQLG 

>1Yersinia_pestis
MANLAALLRLPGNFKDTQWQILAGPILILMILSMMILPLPPFALDLLFTFNIALSIMVLLVAMFTQRTLD
FAAFPTILLFSTLLRLSLNVASTRIILMDGHTGGAAAGRVVEAFGHFLVGGNFAIGIVVFVILVVINFMV
ITKGAGRIAEVGARFVLDGMPGKQMAIDADLNAGLIGEDEAKKRRSDVTQEADFYGSMDGASKFVRGDAV
AGLLIMVINVVGGLLVGVLQHNMAFGHAAETYTLLTIGDGLVAQIPALVISTASGVIVTRVSTDQDVGQQ
MVTQLFNNPRVMVLSASVLGLLGMVPGMPNFVFLLFTAALLALAWRLRGKQTQQPVAVEAPVVQDQQQGA
EATWADVQLEDPLGMEVGYRLIPMVDFQQNGELLGRIRSIRKKFAQEMGYLPPVVHIRDNLELPPANYRI
LMKGVEIGSGEAHPGRWLAINPGNAVGTLPGEATHDPAFGLAAVWIESALREQAQIQGFTVVEASTVVAT
HLNHVLSQYANELFGRQETQQLLDRVTQEMPKLTEDFIPGVVTLTTLHKVLQNLLMERVSIRDMRTIIET
LAEHAPNQADPYELTATVRVALGRSIAQQWFPGNGEIQVIGLDAALERLLLQALQGGSGLEPGLADRLLD
QSKQALQRQEMLGAPPVLLVNHALRALLARFLRRSLPQMVVLSNLEIGDNRQIRMTSTIGSA

>1Salmonella_enterica
MANLVAMLRLPSNLKSTQWQILAGPILILLILSMMVLPLPAFILDLLFTFNIALSIMVLLVAMFTQRTLD
FAAFPTILLFTTLLRLALNVASTRIILMEGHTGAAAAGKVVEAFGHFLVGGNFAIGIVVFIILVIINFMV
ITKGAGRIAEVGARFVLDGMPGKQMAIDADLNAGLIGEDEAKKRRSEVTQEADFYGSMDGASKFVRGDAI
AGILIMVINVVGGLLVGVLQHGMSIGSAAESYTLLTIGDGLVAQIPALVISTAAGVIVTRVSTDQDVGEQ
MVGQLFSNPRVMLLAAAVLGLLGMVPGMPNLVFLLFTAALLGLAWWLRGREEKAPEEPQPVKMPENNSVV
EATWNDVQLEDSLGMEVGYRLIPMVDFQQDGELLGRIRSIRKKFAQDMGFLPPVVHIRDNMDLQPARYRI
LMKGVEIGSGDAYPGRWLAINPGTAAGTLPGEKTVDPAFGLDAIWIESALKEQAQIQGFTVVEASTVVAT
HLNHLIGQFSAELFGRQEAQQLLDRVSQEMPKLTEDLVPGVVTLTTLHKVLQNLLAEKVPIRDMRTILET
LAEHAPLQSDPHELTAVVRVALGRAITQQWFPGNEEVQVIGLDTALERLLLQALQGGGGLEPGLADRLLA
QTQEALSRQEMLGAPPVLLVNHALRPLLSRFLRRSLPQLVVLSNLELSDNRHIRMTATIGGK
