# Supplementary material for: The “Jack-of-all-Trades” Flagellum From Salmonella and E. coli Was Horizontally Acquired From an Ancestral β-Proteobacterium
Source: Front Microbiol. 2021 Mar 30;12:643180. doi: 10.3389/fmicb.2021.643180 (PMC8042155; doi:10.3389/fmicb.2021.643180)
Supplement: Supplementary file 8 [file Data_Sheet_1.ZIP › FlhB_clean.faa]

>1Alteromonas_macleodii_ATCC_27126
MADSSEKTEDPTGKKLEDARKKGQLARSRELSTTLVLIVSAFMFLFVGGWIAESVFKLTQ 
RMFILSRDETYDITHMFGAWGEAFSAVGPTVLLYMVVAMIAGIYGSIALGGFNFTWEGAK 
PKGSKMSPIQGFKRMFGMNGLVELLKSIAKVVVIIGMAIGALLFFEDEALHLDMELYPGN 
IFHALDMLKWAFLILVCGMIPIALIDVPYQMYKHNKEMKMTKQEVKDERKNAEGDPMVKG 
RIRRLQYQAATKRMMQEVPQADVVVTNPTHFSVAIKYDEKGVRAPVVVAKGADELAMHIR 
KIATANDVPLIPSPMLARAIFYSTEVDDEIPNALFMAVAQVLAHVYQLKAHRAGKGKRPK 
PLKRDLPIPPEYRR 

>1Bordetella_avium_197N
MADDSDLEKTEAASPRRLEKAREEGQIARSRELTTFLMLAAGVGGLWLVGPSLYRGLSGV 
MRDGMGFDPRITHDTTAMVNQAVIGFGQAIWAILPVFGILVVAALLGSVMLGGLVFSGKP 
LEFKASKLNPLSGLKRIFSSQTLVELIKASAKALLVGGVAGWVIWRYHDEMLGLMHVPPP 
AALASALKLVVLCCAFIVSSLMLVVLIDVPWQIWSHLKKLRMSKEDVRQEHKESEGDPHI 
KARIRQQQRAAARRRMMSQVPRADVVVTNPTHYAVALSYDESGGGAPTVIAKGTGLVAAR 
IRELAAEHRIPTLEAPPLARALHQHVELGHEIPAALYTAVAEVLAWVFQLRSWRSGWGAE 
PMAPTALPVPTELDPAPQGV 

>2Bordetella_bronchiseptica_253
MAEESDLEKSEAASPRRLEKAREEGQIARSRELGTFMMLAAGVAGVWLSGSMLYQGLTGV 
LRRGLGFEPRVAQDPGVMVEQAVHGAGRALLTVLPMFGMLAVVAVLSAVLLGGFVFSTKP 
LEPNFSKLSLWSGIKRMFSAQTVVELVKALAKAALVGGVAVWVIWHYHDDMLGLMHVAPS 
AALTSAMSLVALCSALIVGSLLFVVLLDVPWQIWNHLKKLRMTKEDVRQEHKESEGDPHV 
KGRIRQQQRAMARRRMMSEVPGADVVVTNPTHYAVALKYVDGAAGAPRVVAKGTGLIAAR 
IRELAAEHRIPTLEAPPLARALHQHVELGQEIPTALYTAVAEVLAWVFQLRSWRPGLGRE 
PQAPTALAVPAELDPHSPPATQGA 

>1Burkholderia_mallei_ATCC_23344
MEARVAEDSDLDRTEAATPKRREKAREEGQVARSRELASFALLSAGFYGAWMLSGPIGEH 
LRTMLHTAFSFDRAAAFDTNRMLSHAGTLSLEGLYALAPVLALTGVAALAAPMAMGGWLV 
STKTFELKFERLNPITGLGRIFSIQGPIQLGMSIAKTLVVGGIGGIAIWRSKDELLGLAT 
QPLHAALADALHLVAVCCGMTVAGMLVVAGLDVPYQLWQYNKKLRMTKEEVKREHRENEG 
DPHVKGRIRQQQRAMARRRMMANVPTADVVVTNPTHFAVALKYTDGEMRAPKVVAKGVNL 
VAARIRELAAEHHVPLLEAPPLARALYHNVELEREIPGTLYSAVAEVLAWVYQLKRFRAE 
GGIAPETPVDLDVPAELDKGAHVAPQDEREEAEDALGGRAAGGAA 

>1Campylobacter_jejuni_subsp._jejuni_NCTC_11168_=_ATCC_700819
MAGEDQEKTEEPTSKKIEDARKEGNVPKSQDAAAIVTLIIGVTITLFMMSFMGERIVNLY 
RYYQSFIGVEFDLRIIQAIMIKSIFEVLIILAPIVLSIMIAGVLGNIMQFGFIFTTKPIM 
PNLGKINPLKGLKNLFSLKKIVESIKIILKVGIVFTIAFIVLLKFMQELPRVELYTMVAQ 
LTWLRDRAIVLAAIVIVAFLIIAVLDVFLVRFQYFKGLRMSKQEIKDEYKQMEGDPQVKG 
RIRRLQMEAARRRMVQDVAGADVVITNPTHYAVAIRYDTGKEQAPRVVAKGVDFLALRIK 
QVAYENNVVVYENPPLARELYKACDVNDLIPREMFKAVAEVLGFVYNTNNKSRLAGQVKK 
GN 

>1Candidatus_Puniceispirillum_marinum_IMCC1322
MAEESSDGQEKTEDPSERKLEKAREDGQVLSSKEAFVFTTLAMAVVLMMGLSSVSSAGLT 
HWGTLFRWDNADHIDTLAFGKLVQSFWMIIIISTIIGVPMMIVTLFTQLAVGGVNFAPKS 
MAFKANRINPISGLKRMFSAKSLVELGKSILKVVLLFGVAGLLIYGQLPSILRLSEGTLN 
GAIEKMGDVFPALLGAMLIVLFIIAAIDYSWQSYSHTKKLKMSRQEQKDEHKQTEGSPEV 
KAKIRRMQMEQSQASSQQRESLENVADATAIITNPTHFAVALKYVAGEAGAPVVLAMGKG 
RIAEQIIERANDSKITIMRSPLLARALFFTSDIGGEISEKLYNAVAIALAYIYRIDNGET 
LGMPDIDLPEDLRFDENGKTSKDVE 

>1Catenovulum_agarivorans_YM01
MAADDQDRTEEPTAKKKSDARNKGQIPRSRELGTMMVLVGGGIGFLLYGHYLAGALYRMF 
KQGFILEREDAFDMSRMLVRLENLLFEVTWPVLAVLIVLVVFAVIGNVAVGGYNFSTKAM 
QPKLSKMNPINGLKRIFGTQGLIELVKSIAKVAVVIGTAYMCFNLFYQELLHINVENMPS 
GLFKALEILIWVFLILSCSLIVITLIDVPYQLYHHNEQLKMTKQEVKDEHKNSEGDPQVK 
GRIRSAMFRAHQRRMMQEVPKADVVVTNPTHFAVALKYDPLGTGAPRLVAKGADEMAAHI 
RKIAEAHQVPILTAPMLARAIYYTTEFEEEIPEKLFAAVAQVLAYVFALRDYKKGKVKKR 
PKQFTPSKLPIPPDMHY 

>1Chitiniphilus_shinanonensis_DSM_23277
VAEDSGEDKTEPASPRKLEEARKKGQIPRSHELSTFSILLTGLVALLIMGPDVFKALEQL 
FNKELRFDHATVSNPKLMLEHFIAAAGIALRACLPIFAACAVAALVTPVAIGGLLFTFET 
VTPNFTRMNPMNGLKRMFSMRAVVEAIKAILKSGLIGGVAAYALWNEKEQFIQLVVMPQD 
VGFSYLWGMVKHTLLMVVGAMAAIPLLDVPYQLWEYYKGLRMTKEEVKREYKESEGDPHI 
KGRIRQLQREAARKRMMANIPKADVIVTNPTHYAVALQYTEKMRAPVVVAKGAFLLAERI 
IELGREHKVAVIRTPPFARALYHHAELGEEIPAALYTAAAEVLAYIYQLQHYRKHGGLEP 
ALSEELPVPPELDPEAPRP 

>1Comamonas_testosteroni_TK102
MSESQDKNLPATERKLQKTREDGQGARSRDLSHLAILGTGALLVLMGTQPMMNHLREAMA 
QQLVFNAVTAKTPALMLERFQSMLMLGLGISVIFALVTTTASVLSGVAAGGWIFSFKPIQ 
PRFGKLNPLSGLKNLFSKQQLTTVVKMVFLTIVLGFVAWKYMSANIAEIASVSAQPSPMA 
LAMVGSWLTTGVTLLLVVVLLVALIDVPLQAFLFKSRLKMSHEEVKQEHKESEGNPQLKG 
KIRQKQREIADRASVSAVPRADFVVTNPTHYAVALRYDDATMAAPQVIAKGTDLVALKIR 
EIAGAHQIPVLESPMLARALYAHADLDQAIPAALYTAVAQVLAYVYRLKAALSGQGPMPD 
ALGEPPVPVELDPHRGRTQPAAVDAAAQQEGNL 

>1Cupriavidus_taiwanensis_str._LMG19424
MSEESDLEKTEPASPRRLEKAREEGQVVRSRELATFVMLIAGVTGLWTLGGHLGRSLNQV 
MQGALRFEPATAFDPARMLSRFALMVWDSLLAFLPLLLLFGVAALAAPLLLGGWVFSGKS 
FAPQFSRLSPIAGLGRMFSAHSLVELLKAVAKSLLVGAVGAWVLWRRLPEAIALMNAPVQ 
EALLHMVDLVMFCCLVVSLSLLVVAAIDVPWQYWEFFKKLRMTKEEVKQEFKESEGDPHI 
KNRIRQQQRAMARRRMMTEVPKADVVVTNPTHFAVALRYEEGRMGAPRVVAKGTGEVAAR 
IRALAAEHRVPLMSAPPLARALHRHVELGQEIPAGLYTAVAEVLAWVYQLKHWHYSQGPQ 
PQAPADLHVPDELAVPEMRE 

>1Dechloromonas_aromatica_RCB
MAEDSDLEKTEEPTGRRIEQAREQGQVPHSRELATFLVLAVAGATFWMMGSWFMQRSLVI 
MQKGFFVESRYMRDPDLMLPRLAEISGDALFVFSPLLGLLLLAAILPPFFLNAWVFSPKA 
LVPDLNRLNPLSGFGRMFSWNSLMELAKAVLKAVLVGGVAAMLIWKERDEIFGLLGEPLE 
VGLAHAGHLVSFSFLILVATLVLVVVADVPFQLWQYFDKLKMSKEEVKQEMKEMMGDPHV 
KGRIRSLQMQAARKRMMSAVPKANVVVTNPTHYAVALAYQTGMGAPKVVAKGVGAVALKI 
KEIANEHAVPIMEAPPLARALYKHSELDTEIPSALYNAVAEVLAYIYQLANWRQVGGIYP 
VPPRDLPVPPELVPEAV 

>1Edwardsiella_ictaluri_93-146
VSEESDLEKTEDPTPHRIEKAREKGQIPRSRELTSILMLAAGLAIMLLGGEYLAHSLAEM 
IAQGLNFDQRLLSNDKQMLIQLGMLLQQAVAALMPVLFGLMLVGWCAPMLIGGFLFSPSS 
IKCDLNRLNPLSGFKRMFSSQVLAELLKGILKAALVGWVCGWFLLHYWSRMLRLVTEPTL 
DAMGDALHLVGMCGLLVVLGLLPMVGFDVFYQVWSNLSKLRMTKQEIKDEFKEQEGDPHV 
KGRIRQQQRAAARRRMMSDVPGADVIVTNPTHYAVALQYQENKMSAPKVLAKGAGEVAQR 
IKALGAEHRIPQLEAPPLARALYRHSEIGQAIPATLYAAVAEVLAWVYQLKRWRREGGQA 
PKKPANLPVPSALDFGVTDSEEGTPIDG 

>1Enterobacter_cloacae_subsp._cloacae_ATCC_13047
VAEENDDKTEAPTPHRLEKAREEGQIPRSRELTSLLILIVGVCIIWWGGESLARKLAGML 
SAGLRFDHSMVNDPNLILSQIIQLIKGAMVALLPLITGVVLVALISPVMLGGLVFSTKSL 
QPKFSKLNPLSGIAKMFSAQTGAELLKAILKAALMGSAAGFYLWHNWPEMMRLISESPLT 
AMSNALNLVGLCALLVVLSIIPMVGFDVIFQLYSHFKKLRMSRQDIRDEYKQMEGDPHVK 
GRIRQMQRAAARRRMMEDVPKADVIVTNPTHYSVALQYDENKMSAPKVVAKGAGLIALRI 
REIGTENRVPILEAPPLARALYRHAEIGQQIPGQLYAAVAEVLAWVWQLKRWRLAGGQRP 
VKPENLPVPAALDFMNEKDTDG 

>1Escherichia_coli_str._K-12_substr._MG1655
VSDESDDKTEAPTPHRLEKAREEGQIPRSRELTSLLILLVGVSVIWFGGVSLARRLSGML 
SAGLHFDHSIINDPNLILGQIILLIREAMLALLPLISGVVLVALISPVMLGGLVFSGKSL 
QPKFSKLNPLPGIKRMFSAQTGAELLKAILKTILVGSVTGFFLWHHWPQMMRLMAESPIT 
AMGNAMDLVGLCALLVVLGVIPMVGFDVFFQIFSHLKKLRMSRQDIRDEFKQSEGDPHVK 
GRIRQMQRAAARRRMMADVPKADVIVNNPTHYSVALQYDENKMSAPKVVAKGAGLVALRI 
REIGAENNVPTLEAPPLARALYRHAEIGQQIPGQLYAAVAEVLAWVWQLKRWRLAGGQRP 
VQPTHLPVPEALDFINEKPTHE 

>1Glaciecola_nitratireducens_FR1064
MADDSYEKTEEPTPKKLEDARKKGQIARSRELSTALVLVFSAIAFFFVGSIIAKAMFEVM 
KRSFTLSRDETYDKIHMFQILEMAVTESSLPVMMFMIISLIGGVYGSIALGGYNFTWKSA 
APKGNRLSPLEGFKRMFGMNALVELIKGIAKVLVIGFMAYLALYIFRDEALHLDMELYPL 
NLFHALNMVEWAFLLLCCGMIPIALIDVPYQSFKHNKEMKMTLQEVKDERKNAEGDPQVK 
GRIRRLQYQASANRMMQAVPEADVIVTNPTHYSVAIKYEQDGDRAPIMVAKGADELAMHI 
RKIANAHDVPIIQSPMLARAIYYSTEPDQEIPSKLFMAVAQVLAYVYQLKAYKKGKASRP 
KALKKNLPIPPELRR 

>2Glaciecola_psychrophila_170
MSDSNEKTEEPTSKKIEDSRKKGQIARSKELSTALVLIASGVSFLLIGSQIASALFEVTQ 
RTFTLSRDETYDFTHMFQAWGFAVETISIPVLLYMLIVTVAGIYGNIALGGYNFTWDGAA 
PKAQKISPIAGFKRMFGMNSVVELLKAIAKFVVVASMAYVTLIMFKDEALHLNLELYPQN 
LFHALDLIAWGFLIMCCALIPIAVFDVPYQSYKHNKEMKMSMQEVKDERKNADGDPQVKS 
RIRKLQYQAAANRMMQEVPNADVVVTNPTHFSVALKYDQFGNRAPTLVAKGADEMAMHIR 
TIANAHDVPIVASPMLARAIYYSTEAEHEIPEKLFMAVAQVLAYVYQLKAYKQGSGKRPK 
PLKSNLPIPPELRR 

>1Hylemonella_gracilis_ATCC_19624
MESSSQDRNLPASQRKLQRAREDGQVPRSRDFSHLAVLGGGAVTLVLTAPWIYSALRESL 
ARHLSFSAADVRDPKFMLDHLHTMTLTGAGISLGIAVIIVAIAVVATLAGGGWVWTTTPL 
APDFSRINPIKGLQGMFTKKKLAEVVKLAFIAFFVLALAAVFIYYTLPSISTLVLQPSTA 
GIERMLNWLVMGCGLLLAVVLLVALIDLPLQIFLHKSELKMSLQEMKDEHKDIEGNPQMK 
SRRRQKQRELAQRQSLPKVPQADFVLMNPTHYAVAVKYEEKSMAAPRVVSKGADLLAMKI 
RDLAKAHQVPVLQSPVLARALYAHAELDQDIPSTLYTAVAQVLAYVYRLKAALQGRGPMP 
GDMPQPVVPPGMDPQDSRAAQAAYAASVAAKAKAAKAAAAETAGVARTEPISSVRAT 

>1Marinobacter_adhaerens_HP15
IAGAAVESYGRRRRQQSGKTEEATPRRLEKAKEEGQTARSKELATMAVLLAGAGGMLMFG 
ASLGASLEAIMRDSFVIERSAIFDMRHMSVQLIESSKEAAWALSPILVLLLIAAIFGSIG 
IGGLLISGKAVAPKLNRMDPIKGLGRMFSMRSLIELVKAIAKVGLVMALAILILDLRTED 
LLAIAEEPVVPAMEHVLWTIAWSFFLLSCATIIIAAIDVPFQIYDHQKKLRMTKQEVKDE 
YKDTEGKPEVKGKIRQLQREMAQRRMMQDVPTADVVITNPTHYAVALKYDQKAMAAPIVV 
AKGADEVAFKIMEIARENKVEILRTPPLTRAVYHNTDIGEEIPDGLYMAIAQVLAYVFQL 
RQFRKGRGPKPGMPEFPIPSDLRRDV 

>2Marinobacter_hydrocarbonoclasticus_str._ATCC_49840
MAEENDNSQEKTEEPTPRRLEKAKEEGQTARSKELATMAVLLAGAGGLLIFGTSLGASIE 
SIMRDSFVIERSAIFDTRHMSVQLILAAKEAAWALSPILVMLLIAAIAGSIGIGGLLFSA 
KAIAPKFNRMDPIKGLGRMFSMRSLIELVKAIAKVGLVMAVAILILNLRTEDLLAIAEEP 
TVPAMEHVLWTLGWSFFFLSCATIAIAAIDVPFQIYDHQKKLRMTKQEVKDEYKDTEGKP 
EVKGKIRQLQREMAQRRMMQDVPKADVVITNPTHYAVALKYDQKTMGAPVVVAKGADEVA 
FKIMEIARENKVEVLRTPPLTRAVYHNTDIGEEIPDGLYMAIAQVLAYVFQLRQFRKGRG 
PKPGMPDFPIPPDMRRDI 

>3Marinomonas_sp._MWYL1
MAENEDGSEKTESASSKKLQDARNKGNLPRSKDLSSALLLIVAAATIYGTGTLLVRDLAV 
LFDFNFLVERADVFDLSRMVFHLYESVVAMMDSMVLLMAVLAVAGIVGSIALGGLNFSWE 
PLTPKLSKMSPIAGLKRMFSVQSLVELFKSIAKVTLVGIVSVLVVNYFLPETLGLTFQSI 
ELAIAHGIDIVIWSFVFVTLALALIAAIDVPFQVWSHKEKLKMTKQEVKDEYKQQEGDPL 
VRGRIRQMQRQAAMNRMMSDVPSADVIITNPTHFSVALKYDQAGGAAPVLLAKGGDFIAL 
KIREVGNHYDIPVIQSPALARAIYHHTEIGDEIPQGLFKVVAQLLAYVYQLRNARMGAPR 
PETMPNLDVPDEFQWDGS 

>1Methylobacillus_flagellatus_KT
MAQDSDLEKTEQPTPRRIEKAREDGDVPRSREFSTCVVLMAGGLGLMMLGSRLNQAMLSN 
MISSLRISREAAFDFSLLLSKIASGVLDLLIAFAPLILLLLVVIVGAPVLVGGWNFSNKA 
FLPKFSKLNPLNGIKNLFSKNSLVELIKAILKAALVGTVSYMVMAHDFDTLLSLPTQPLE 
TGIAQVDDILIKGFLFIVSALVLVALIDVPYQRWSYTNKLKMTKEEVKQEAKESDGNPQI 
KGRIRQQQREMARRRMMAEIPKADVVITNPTHYAVAIKYDDQSMAAPRVIAKGADDIALK 
IREIAGEHNVAILESPKLARALFAHTELGDEIPQALYAAVAEILAYVFQLRSYKTHGGYY 
PDMPTVLDVPDAMDPHMKGDS 

>2Methylobacter_tundripaludum_SV96
MSDNDDKTEDPTGKRLADARKKGQIPRSRELNTFVILMASATMLLTQGGTIGNGLLKIMR 
TTFRLSRAAIFDPDSITLYLKQAMIDTVMLLAPFMAVMVVVAIVTPISMGGWVFSWEAIA 
FNPSKMNPIAGIARIFAIRGLVELFKALLKILLVFAVAVALYRSFIGELLSLGGESPIHS 
IGHALDIIGTCILLLSSSLILVVMIDVPYQLWDHSKNMKMSKQEIKDENKDAEGSPEVKG 
RQRRMQMETAQRRMMEEVPKADVIVTNPSHYAVALKYDQNSNSAPKLVAKGVDLIAAQIR 
NAAIGSGVPLVASPPLARALYYSTELDREIPQGLYLAVAQILAYVYQLKAAQKNDWRAPL 
PPENINVPDEFKQD 

>3Methylotenera_mobilis_JLW8
MAEESDLEKTEDASPKRLEQAREEGDVPRSRELATVTVLLAAGLAMLMMGGQLADALKTS 
MSSGLSFQRAYAYDPMLLLMKISDNIYNLLLAFSPLALILFFVAIASPALIGGWVFSEKA 
LIPKFGKLNPITGFSNMFSKNSLAELIKSIAKAILVGFVSYVVISHDMESILSLSLLPLD 
QSIAELNHLLLTSFLAIVSVLVLIAAIDVPFQLYQYADKLKMTKEEVKRESKESDGNPEI 
KSRIRQQQREMARRRMMAEIPNADVVITNPTHYAVAIKYKEGGMLAPVVVAKGADAIALK 
IREAAEEHKVLIVEAPKLARAIYTHTELTHEIPEALYTAVAEVLAYVFQMRIFNKNGGYQ 
PEIPSTLPVPDELDPHSLIPLPGVDDV 

>1Morganella_morganii_subsp._morganii_KT
VSDESDVEKTEEPTPHKKQKAKEDGQIVRSKELSSLMMMLAGISLLWLSGGHLAGQLRDI 
FRQGFLFDNFYLQNPGLMLRFLGKVIGEALFAMLPVVGGLALVGISASALVGGLAFNTKS 
IKFDLTKLSPLKGFKRIFSMNALAELFKAILKSLLIGLGAWIFLWQAWPSLLHLAMESPS 
TAMANAMQKVIFAGYLIIFMLIPMVAFDVFWQFRSHLKKLRMSRQEIKDEFKQQEGDPQI 
KAKIRQQQRAMARNRMMADVPQADVIVTNPTHYAVALKYDEKRMTAPRVLAKGAGVLAQR 
IKEIGAENRILLLEAPPLARALYRHAEVGQSIPVALYSAVAEVLAWVFQLRRWRREGGLK 
PKKPKNLPVPKALDFVGENTRNG 

>1Nitrosococcus_oceani_ATCC_19707
MADSSAQERTEQPTPKRQEEARKKGQVPRSRELSTTVLLLSSALGLVLIGEPLLQGLADL 
MRQGLQLERAQIFEPKAAILQFQQGVGEAVKIITPFLALTLIAALAAPLLMGGWSFSAQS 
LGFKWEKLNPAKGMKRIFGPQGGMELLKALIKFLLLSGVGCLLFWLFSPDLIALGRQPFV 
PAVFQLAHLMGWSLVGLSASLALIAVIDAPFQGWNHTRQLKMTRQEVKEEHKETDGNPEL 
KGRIRRVQREIASRRMMAAVPQADVVVVNPTHYAVALNYEQDKQGAPRVVAKGVDQVAIK 
IRTVAAGNNVPVLSAPALSRAIYHSTKLDQEIPAGLYRAVAQVLAYVLQLRQYQRRGGPR 
PQPIPNEFPIPEDLRRD 

>2Nitrosomonas_eutropha_C91
MADDNDLERTEPASPRRLEKSREEGQVARSQELTTFTMLMAASGSLWVIGSLIIQKLSAL 
LESGLQIEREVAFNPALLLPRLFQLALDGLLAIAPLLGWLVIVALVSPMLLSGWLFSSKA 
LFPDFKRLNPVNGFKRIFSSHGLIELVKAIAKAAVIGGVAAGIIWSHKQDVLDLIGMPLD 
TGLTSMGRLIGLTFMLIVGAMLLLVVIDVPFQLWNHARQLRMSKEDLRKEAKEDEGDPQV 
KARIRSMQREMARRRMMAEVPRADVVVTNPTHYAVALKYQDHSMRAPKVVAKGSQLIAAR 
IRELADEHHIPVLEVPPLARALYHHVELDTEIPETLYTAVAHVLAYVFQLRRYQTAGGTA 
PQLSPEIAVPVELDHA 

>1Photobacterium_leiognathi_CFSAN029437_01.0
MSDSDGQERTEDATPRRLEQAREKGQVPRSRELASVAVLVSGAVGLMWFGEGLSKALGQI 
MTAMFSLTREDIFDLDRLFVIIFDAIVHILLPLALVLIFLFFAAFIGAAGVGGVRFSPQA 
AMPKFSKMNPISGIKRMFGMQSWVELIKSILKVGLVGSVACYLIYSSLEDFFQLSIEVFP 
ANYFHALDILLNFVLLICCSLLIVVAIDVPFQIWNFNQQLKMTKQEIKDEYKDSEGKPEV 
KGRIRMLQREMAQRRMMADVPQADVVITNPEHFSVALRYDPKLDSAPVVIAKGGDHLALK 
IREVANKHNIDIVPAAPLARAIYYTTELEQQIPDGLFVAVAQVLAYVFQLKEYRKGKGKK 
PTLSKAATDIPEELRH 

>1Plesiomonas_shigelloides_31289_E01
MAESDGQERTEQASSKRLEDARKKGQVARSREFATVIVLVMGSVALLWFGQNLAMALARL 
MHRLFSFTRDEVFDSDALLTIACKALLNILPSLAMILLLLFVASVLGASLIGGFNFSVEA 
MQPKFNKLNPMSGIKRMFGLQSWVELGKSILKILLIGVVTWRLLLNTRNDLAQLSLEAFP 
RNIFHAVDSLLWFVLLLSCTLILVAAIDIPYQLWNHSQKLMMTKQEVKEEYKNSEGNPHI 
KGRIRQLQREMASRRMMGEVPSADVIITNPEHFSVALRYQRDVDKAPVVVAKGVDFTAMK 
IREIANAHDIPIVPAPPLARALYHSAELEQPIPDGLFMAVAQVLAYVFQLQQYRKGKTFR 
RPIPLPDELPIPDDLRR 

>1Pseudoalteromonas_atlantica_T6c
MSDANEKTEDPTSKKITDSRKKGQVARSKELSTALVLVFSAAAFIMMGGQIAKAIYLVTQ 
RTFTLSRDETYDFTHMFQAWGSAIETVATPVMLYMVIITAAGIYGNIALGGYNFTWQGAA 
PKANKLNPLAGFKRMFGMNGLVELLKAIAKVIVVMGMAYVAMLVFKDEALHLDLELYPQN 
LFHAMDLISWAFLMMCCALIPIAAFDVPYQSYKHNKEMKMSKQEVKDENKNAEGDPQVKN 
RIRRLQFQAAANRMMQEVPTADVVVTNPTHYSIALKYDQQGTRAPVLVAKGVDEMAMHIR 
KIADAHEVPIVASPMLARAIYYSTEVESEIPAKLFMAVAQILAYVFQLKAYKNGKGKRPK 
SVPTNLPIPYELRR 

>2Pseudoalteromonas_haloplanktis_str._TAC125
VSEDSGQEKTEEPTSKKVEDAKKKGQIARSKELGTMFVLIFSAISLLMYGPEIGKGLYNV 
MGRMLSLNRNETYDTTKMFAVWGEVADALMFPMAMFVLIIVLAAFIGNTMLGGFNFSWQA 
AAPKASKMSPAKGFKRMFGPQAGVELLKSLLKFGLVASFAVFLINTFFDEILHLSVESAP 
GNIIHALEILAWMFLGLSCTLIIIAAIDAPFQSYNHNKQLKMTLQEVKDEYKNSEGDPQI 
KARIRQTQRQMSQKRMMQDVPDADVIVTNPTHYSVALKYDTERAGAPIVVAKGIDEMAMQ 
IRKIAIGNEVPILESPSLTRALYHTAEVGEQIPDQLFTAVAQVLAYVFQLKRFNKGRGKR 
PTKLNKKLPIPDDYQY 

>3Pseudoalteromonas_luteoviolacea_strain_S4054249
MAEDSGQERTEEPTAKKISDARKKGQVARSKELGTTFVLIFSAVALILYGADIAKGLYNI 
MGRMLTLNRNETYDTTKMFSVWGDAFSELFFPMSMFVLIIAVAGVIGNTLLGGFNFSWQA 
AAPKASKMSPLKGIKRMFGPQAAVELVKSILKFVLVAGFAILFIKWMFYDILHLSIESVP 
GSVIHSLEILAWLFLALSCTMIIISAIDAPYQSHTHHKQLKMTLQEVKDEYKNSEGDPQI 
KARIRRTQREMSQRRMMQDVPDADVVVTNPTHYSVALKYDTEKAGAPIVIAKGVDELAMQ 
IRKVAKGNEVPIVESPLLTRSLYHTTEVGDQIPDQLFTAVAQVLAYVFQLKKFNKGRGRR 
PTALSKDLPIPDDLKH 

>4Pseudomonas_aeruginosa_PAO1
MAESESGQDKTEEPTEKRRREAREKGQLPRSRELNTLAILMAGAGGLLIYGADLAGALLR 
LMRSNFELSRETAMNTESMLQLLGASAYLAAQGLWPILLMLLVAAIVGPIALGGWLFSMD 
ALQPKFSRLNPLSGLKRMFSAKSLLELSKALIKFLVVLAVALLVLSADRDALLALAHQPL 
EQAILHSVRVVGWSAFWMACSLLLIAAVDVPYQIWDNRQKLLMTKQEVRDEYKDSEGKPE 
VKSKIRQMQREMAQRRMMAAVPEADVVITNPTHFAVALKYDPAGGGAPLLLAKGNDFLAL 
KIREVAQEHKVMVMESPALARAVYYSTELDQEIPAGLYLAVAQVLAYVYQLKQYQAGKGK 
RPSPLKDLPIPPDLRRDE 

>5Pseudomonas_syringae_pv._syringae_B728a
MAENENGQDKTEDPTEKKVKDSRADGQIARSKELTTLVVMLMGAGGLLMFGSDIALMMSE 
LMRDNFTISRETLMDQSYMGKALLSSGMHALVVVLPFLIAMLVAALVGPIMLGGWLFATK 
SLMPKFSRMNPAAGLKRMFSPHALVELLKSFGKFLITLAVALVVLNNERKDLVAIAHEPL 
EQAMIHSLVVVGWSSFWMACGLIFIAAADVPFVLYEAHKKLLMTKQEVRDEHKNSEGSPE 
VKQRIRQLQREMSQRRMMASVPEADVIITNPTHFAVALKYDPEQGGAPMLLAKGTDLVAL 
KIREIGAHNEILILESAALARSIYYSTELDQEIPAGLYLAVAQVLAYVYQIRQFRAGQGK 
RPDPLGDIKIPPDLQRDA 

>1Serratia_marcescens_subsp._marcescens_Db11
MANLASLLRLPGNFKDTQWQVLAGPVLILLILSMMVLPLPAFILDLLFTFNIALSIMVLL 
VAMFTQRTLEFAAFPTILLFSTLLRLSLNVASTRIILLEGHTGSAAAGRVVEAFGHFLVG 
GNFAIGIVVFIILVLINFMVITKGAGRIAEVGARFVLDGMPGKQMAIDADLNAGLIGEDE 
AKKRRAEVTQEADFYGSMDGASKFVRGDAIAGLMIMVLNVVGGLLVGVVQHGMELGAAAE 
SYTLLTIGDGLVAQIPALVISTAAGVIVTRVATDQDVGEQMVGQLFNNPRVMLLSAGVLG 
LLGLVPGMPNLVFLLFTAALLGLAWWLRGREQQAPKTVEEPAMPENPQAAEASWADVQLE 
DPLGMEVGYRLIPMVDFQQNGELLGRIRGIRKKFAQDMGYLPPVVHIRDNLELPPASYRI 
LMKGVEIGSGEAQPGRWLAINPGNAVGELAGDKTVDPAFGLEAVWIDSALREQAQIQGFT 
VVEASTVVATHLNHLIGQFASELFGRQETQQLLDRVSQEMPKLTEDFVPGVVSLTTLHKV 
LQNLLAERVSIRDMRTIVETLAEHAPAQSDPYELTTVVRVALGRAITQQWFPGNGEIQVI 
GLDTQLERLLLQALQGGGGLEPGLADRLLEQARQALQRQEMLSAPPVLLVNHALRPLLAR 
FLRRSLPQLVVLSNLEINDDRQIRMTSTIGAA 

>1Shewanella_oneidensis_MR-1
MAEESSGERSEEPTGRRLDQAREKGQVARSKELGTATVLLSAATGLYMLGPGIAKALSNV 
FERVFTMDRAAIFDTNQMFNVWGVVGSEIGWPLLKIMLLIVVVAFIGNVSLGGMNFSTQA 
MMPKASKMSPIAGFKRMFGVQALVELTKGIAKFSVVALASYLLLSHYFNDILLLSADHLP 
GNVYHALDLLVWMFILLCSSVLVIVVIDVPFQIWNHNKQLKMTKQEVKDEYKDTEGKPEV 
KGRVRQMQRELAQRRMMAEVPNADVIVVNPEHYAVAIKYDVKRSAAPFVIAKGVDEVAFK 
IREVARAHNIAIVTAPPLARAIYHTTKLDQQVPEGLFTAVAQVLAYVFQLRQYQKGRGRK 
PIPIPLNQPIPDDLKY 

>1Shigella_flexneri_2a_str._301
VSDESDDKTEAPTPHRLEKAREEGQIPRSRELTSLLILLVGVSVIWFGGVSLARRLSGML 
SAGLHFDHSIIKDPNLILGQIILLIREAMLALLPLISGVVLVALISPVMLGGLVFSGKSL 
QPKFSKLNPLPGIKRIFSAQTSAELLKAILKTILVGSVTGFFLWHHWPQMMRLMAESPIT 
AMGNAMDLVGLCALLVVLGVIPMVGFDVFFQIFSHLKKLRMSRQDIRDEFKQSEGDPHVK 
GRICQMQRAAARRRMMADVPKADVIVNNPTHYSVALQYDENKMSAPKVVAKGAGLVALRI 
REIGAENNVPTLEAPPLARALYRHAEIGQQIPGQLYAAVAEVLAWVWQLKRWRLAGGQRP 
VHLLIFRCRQPWILLTRNRPMSNLAAMLRLPANLKST 

>1Sideroxydans_lithotrophicus_ES-1
VAEQDSDLEKTESPSQRRLDQAREEGQVARSRELSTFAVLMAGGAGIWLMGGMLSQQLIS 
LIREGLTLDTGLAFHSELLVPRLHDLSMSTLLVFLPLLGLLLAVAAFSPLLLNGWLFTLK 
PLQPNFGKLNPITGIGRMFSTNSLMELAKAIAKAVVVGGIGALVIWHNKNAVLLLVSEPI 
ASAIPHLGSLVWGSFAAVMGGLLLIVAVDVPFQLWEHNKKLKMTKEEVRQESKETEGDPQ 
VKARVRSMQREMARRRMMAEIPKADVVVTNPTHYSVALKYSDSKMRAPVVVAKGSHLMAA 
KIKEIAKEHNVPILEAPPLARALHKHCELGEAIPEALYTAVAEVLAYVYQLRRYKQVGGT 
YPQEPHELPVPEELDPANAAL 

>1Thioalkalivibrio_sp._K90mix
MAENESGQEKTEQPTPKRLREAKEKGQVPRSRELSTFLVLMAAGGFMTFFGPTLGGQLAE 
QTAGRFDIERDLAYDSSLLLPYLSEQIFMTLRTLLPLFGVLMVAAVLAPILIGGANFSWQ 
AAKPKASKLNPLKGLKRIFSWQGLMEFGKTFAKFVLVAGVAMSVLWTFSDRLLMLGYEPL 
EQAITHAAQLALGTFVAVSAALILVAAIDAPFQMWNHQKQLRMTRQELKDEYKETDGKPE 
VKQKIRQLQQEMAQRRMMEEVPKADVVITNPTHYAVAITYEASRMAAPKLVAKGVDEVAA 
SIRAVADEHKIIRVEAPRVARAIYFTTDLNQEIPNGLFVAVARILAYVYQLKRSDADVAM 
PDDLPVPEDYLDPQQQRGRRRNR 

>2Thiobacillus_denitrificans_25259
MAEESDQERTEAPSPQRLEKAREEGQVLQSRELATFVVLMTGGAALWAMASQLGQTLSQI 
VRGGLQFHPAVARDSAHVMTQLSQQFFDATLALAPFLLLVVIATFASPILLRGWLFSTKA 
FMPDFKRLSPLAGFKRMFSSQGLVELVKALAKVGLLGGVAAWLVWSNVEAIVSLSLEAPT 
AAIGHMGDIIGKVFLLASGAMIFIVVLDLPYQLWNFYNKLKMTKEQLRQEAKESEGDPHV 
KARIRAQQREVARRRMMAEVPSADVVVTNPTHYAVALKYSEGKMGAPRVVAKGADLVAAK 
IREIAAEHRVPLLEAPPLARALFRHTDIGNEIPATLYAAVAEVLAYVFQLRHFEKAGGAY 
PAAPTALPVPPELDPLQAQGAPAADMGAQA 

>3Thiomicrospira_crunogena_XCL-2
MAENEDGTEKSEEPSEKKLREAREKGQVPRSKELTTLLMTLGAAVFLYFFGAQMMQDFET 
LFIKGLSFDRSHAYDFQMATNLVLGLVVHSIYMMVPFLLLMVLIAVVSPMLLGGWNFSTQ 
ALAPKISKLNPVSGIKKMFSMNALMELFKAFAKFTLVSVVAGFFLWYSYEEIISIGIEPP 
KQALAHAGQLIVEAFIFVSLSLILIAAIDVPFQIHQHVTQLKMTKQEVKEEHKQQEGSPE 
VKGRIRQLQREMSQKRMMQKVPEADVVITNPTHFAVALKYAPDEMAEPMVLALGSDFMAA 
QIRTLAKEHNIPLIEAPPLARALYYNAEVDRPIPYELFRAVAAILAYVYQLRDGKRTDRV 
DFENLPIPEEMKTDEVPSGSE 

>1Vibrio_fischeri_ES114
MAESDGQERTEDATSKRLQQAKDKGQVARSKELASVSVLVCGAVALMWFGEDVARALFSV 
MERFFSISREEIYDTNKLLEIVGGALIALVFPVFLILITLFVAALAGAAGLGGISFSSEA 
AMPKFSKMNPMSGIKRMFGMQSWVELLKSILKVSLVGGMAFYLIEGSKEDLFQLSLDTYP 
ANIFHSLDILLNFILLISCTLLIVVAIDIPFQIWQHANQLKMTKQEVKDEYKETEGKPEV 
KGRIRMLQREMTQRRMMADVPSADVVVTNPEHYSVALRYDQSKDAAPIVVAKGVDHVAMK 
IREIAREHNIDILPAPPLARALYHSTELEQQIPDGLFAAVAQILAYIFQMKQYKKKGGTK 
PELDESTLTIPDELKK 

>2Vibrio_vulnificus_YJ016
LAESDGQERTEEATPRRLQQAREKGQVARSKELASVSVLVIGAVSLMWFGESLARALFKA 
MGRLFSLSREEIFDPSKLFDIASGALSALLLPLLLILFALFVAAAIGSAGVGGISFSVEA 
ATPKLSKMNPLSGIKRMFGLQSWVELIKSILKVALVTGVAIYLIQASQEDLIQLSLDVYP 
QNIFHALDILLNFVLLISCSLLIVVAIDIPFQIWQHADQLKMTKQEVKDEYKDTEGKPEV 
KGRIRMLQREAAQRRMMADVPTADVIVTNPEHFSVALRYKQNSDRAPIVVAKGTDHMAMK 
IREVAREHDISIVPAPPLARALYYSTELEQQIPDGLFTAVAQILAYVFQLKQYRKRGGHR 
PKLQDYDLPIPPDLRH 

>1Aeromonas_salmonicida_subsp._salmonicida_A449
MADTDQERTEQPTGKRLQQAREKGQIARSKELGTASALLAAVFGLLMVKESLASAMVKIL 
TIGFTLDRDQAFDPNAMGAMLPALLRELVYPLGLLWMLIILCCALIPIVAIDVPFQTWNH 
TRQLKMTKQEVKDEFKDSEGKPEVKGRIRQLQMQMAMRRMMGDVPKADVIITNPTHYSVA 
LKYDIAKPGAAPKVVAKGTDEIAMKIREIAREYEIPIMPSPALTRAIFHSTEIGHEIPEG 
LFAAVAQVLAYIYQLKKFRRGSGRRPNPIAKDLPIPPEFRK 

>2Aeromonas_veronii_strain_TH0426
MADTDQERTEQPTGKRLQQAREKGQIARSKELGTASVLLSAVFGLLMLKGSLATAMVKVV 
TMGFTLDREQAFDPNTMIAMLPALLGELVLPLGLLFALVAIAAFIGNTLMGGMNFSTEAM 
MPKMSKLSPLSGIKRMFGVQSLIELVKSIAKVVFITLFAWWMLSSQFNHLLNLSMEGFPG 
GIIDALELFLWMLIILCCALLPIVAIDVPFQQWNHMRQLKMTKQEVKDEFKDSEGKPEVK 
GKIRQLQMQMAMRRMMGDVPKADVVITNPTHYSVALKYDAGKPGAAPKVVAKGTDEIAMK 
IREIAREYEIPIMPSPALTRAIYHSTELGHEIPEGLFAAVAQVLAYVFQLKKFRRGQGRR 
PQPLAKDLPIPTEYRK 

>1Oceanimonas_smirnovii_ATCC_BAA-899
MAESDGQERTEQPTEQRLRQAREKGQIPRSKELGTAAVLLSASAALFMLGDALGAAMSAV 
FAASFELERAAIFDPETMMPALASAIGGIMWPLLGMFAVVLVAALVGNSLLGGFNFSTQA 
MMPKWNRLSPMSGIKRMFGVQALVELLKSIAKVVFIATIAIWLLWGQFDNILRLSSETLN 
LAMKDALELLLWMGLGLCLALLPIVAIDVPFQVWNHTRQLKMTLQEIKDEYKNTEGKPEV 
KSRIRRLQQEMANRRMMAEVPTADVVVVNPTHFSVALRYDKDKPGSAPVVVAKGLDEVAL 
KIREIAREYKVPVISSPALARAVYFSTKLDREIPDGLFVAVAQILAYVFQLNAWRKGQGN 
KPVPLKDDLPIPDEYRV 

>2Shewanella_sediminis_HAW-EB3
MAENDSSQEKTEEATPRRREQSREKGQVARSKELGTSAVLMAAAVGFAMTGPSIAKALYN 
IMEMLFTLDRTQIFDTNALFLIWPVIGQQLAFPMLSFIAILTLMAFLGNIVLGGITFSTK 
AFMPKTDKMNPINGFKRMFGVQALVELTKGIAKFSVVALSAYFLLSYYFNDILALSRDHL 
PGNVYHALDLLIWMFIILCSSTIIIVVIDVPFQIWNHNKQLKMTKQEIKDEYKDTEGKPE 
VKGKVRQMQREMAQRRMMGEVPNADVIVVNPDHYAVAVKYDAMKATAPFVLAKGVDEVAF 
KIREIAREHEIAIVSAPPLARAIYHTTKIDQEIPEGLFTAVAQVLAYVFQLRQFQKHGGK 
RPNPIPSEQPIPDELKH 


>50031Aeromonas_salmonicida_subsp._salmonicida_A449
MSQNSAQDKTEEASSQKLRKAREEGQIARSKELSSAGLLLLGGLAMQWMVPSFGHFFAEL 
MKRPQRFDWQGARDPQMMIHWTAEALLSMLWVLLPLFGFLALLLVLLSIVPGGMVLTWKK 
LLPSAEKLNPLKGLKRMLSTHSLMELLKSVLKILLIGSTLALMLQHQWPLLMMMNRMPPQ 
AAMEQALQILSQAFILLGSVQMLIAVLDVPYQRWSLNKQLRMTKQEVKDEHKNSEGRPEI 
KAKIRQVQGMLARARIEQRVPQADVIIVNTTHYAVAIKYDPERANAPYVIAKGVDGMAER 
IRQVAKQHDKMVMSLPDLTRAIYYSTRVDQEVPAGLYTAVAYVLNHVLQLRAYAAGKGKK 
PTPLAPLHVPPELRQPER 

>50041Aeromonas_veronii_strain_TH0426
MSQNSAQDKTEEASSQKRQKARDEGQIARSKELSSAGLLLLGGLVMQWMVPGFGQFFAEL 
MKRPQRFDWQGARDPQMMIHWLGEALINMLWVLLPLFGFLALMLVLLSIVPGGMALTWKK 
LLPSGEKMNPLKGLGRMFSKNSLMELLKSLLKVTLIGGTLALMLNHQWPSLLMMNRMPPQ 
AALEQALRILSQAFILLGSVQMLIAVLDVPYQRWSLNKQLRMTKQEVKDEHKNSEGRPEI 
KAKIRQVQGMLARARIEQRVPQADVIIVNPTHYAVAIKYDAARANAPFVIAKGVDSMAER 
IRQVAKQHDKMVMSLPELTRAIYHSTRVDQEVPAGLYTAVAYVLNHVLQLRAYEAGKGRK 
PTPLAPLYVPPELRQPER 

>50811Oceanimonas_smirnovii_ATCC_BAA-899
MAGQDSSQDKSEQPTEQRKRKARREGQIARSKDLNTLVLLLLGGVVIWWQTAALGAFFRR 
LFTSAMELPAAATREPARMLELLEQALMATLWALLPVFLTISVLLLLSGLVPGGLLFSWD 
SLQPKLSRLNPLSGLKRMFSKQTLVELFKSMLKVTLLGGTLGVLLYSQWERLVFLGRMPL 
ETGFGQGLGLLVLAVLSLCAALALIAVIDVPFQKWSMNQKLKMTKQEVKEEQKNTDGRPE 
IKQRIRQIQFQMATGRIEQRVPDADVVIVNPTHYAVALKYDPERADAPFVIAKGTDALAA 
RIRELARLHDLEIISLPPLTRALYYSTRVDQQVPAGLYSAVAYVLTHVLQLQAWRDGRGR 
KPGALPDFSIPKKYQH 

>50891Photobacterium_leiognathi_CFSAN029437_01.0
MSQSSAQDKTEKATPQKIRKAREQGQIPRAKDFTAATIFIAVVVFFYFQIDVIWQVLNSV 
FQLNMTISHDDLRSPWLAIEALGTSLAIIIQLLLPLFALIFITAIASSLLLGGWLFYPAG 
VLPKLSKIDPIAGIKRMFSTRSLVELLKSTLKVCVIFLLLYLYLDVNLSRLLGMQNLPLK 
QGVSLIMTILFHGILLMGVALFIFGLIDIPYQKWEHAKELKMTKQELKEEFKTNEGNPEI 
KQRIRQIQQQFARRKIDKAVPKADVVIVNPTHYAVAIKYDTTLSEAPFVVAKGIDEAAMH 
IQTIAKQHDVEILRSPPLTRAIYHSTQIEQAIPSQLYVAVAHILTYVLQLKAFRQGQGNQ 
PQQLPNFIIPKHLQH 

>50911Plesiomonas_shigelloides_31289_E01
MSGDKSEKPTGQRLDKARKEGNLPRSRELVTALLVLGGTITLSAFSESLGRLLTGSMRYN 
LALSKQEVFDPQLAFKHLGESLSAMGWTLLAPLGLLMLIALVGNLLRGGWNVSIDSLQPK 
FSKLNPISGMGRMFSSQSIAELVKSVLKTALISLTLWSVVGDKIQMLLSLQHRDIGTAIT 
LTLDLIWSTVLLYGLALLFIALLDLPYTQWQYIKKLKMSKQEVKEEHKNSEGNPQIKSRI 
RNLQRQMAMRRMHKVIPQADVIITNPTHYAVALKYDQNKAEAPFVLAKAVDAMALQMQQL 
ARQHNRPIVNVPPLTRAVYYSTKEWQEIPAGLYTAVAHILTYVFHLEEYRLGRGLPPPPL 
PELTIPPELRH 

>51031Shewanella_sediminis_HAW-EB3
MSKDTGQSKTEKATPQKLKKAQDQGQVPRSKDLAATALIIGCSLMLTASADWFATRVARV 
AQYNMSLTKAELDEPGMMMSHLGTSLVEILNILGPIIVLIAVLAMVAGSMPGGPVFNFKN 
AAFKYSRIDPIAGIGRMFSMKSLVELVKSILKIVLLIGIMFTFLEHNLQSLLGYSQLPID 
EAVRKGIDILSLGMLYLGIGMLVITFIDVPYQYWHHHNELKMSRQDVKDEHKQQEGKPEI 
KAKIRQLQQRIGRSRADVAIPQADVLLVNPNHYAVALKYDVEKADAPYVLTKGTDELALY 
MRQIAKHHDVEVIELPPLARAIYYSTQVEQQIPAALFIAIAHVLSYVLQIKAARQGKQQR 
PDPLPNFFIPPHLRRD 

>1Yersinia_pestis
VAEDSDQEKSEEPTASKLEKAREKGQIPRSRELTSMLMLGAGLTILWMSGESMARQLSAMVAQGLHFDHS
MVSNDKQMLRQIGMLLRQTLLAMLPIFAGLVIVALAVPMLLGGVLFSGESIKFDLKRMSPVAGLKRMFSS
QALAELLKAILKATLVGWVTGLFLWHNWPDMMRLIAAPPVAALGDALHLIIFCGLVVVLGLSPMVGFDVF
YQITSHIKKLRMTKQDIRDEFKNQEGDPHVKGRIRQQQRAMARRRMMVDVPKADVIVTNPTHYAVALQYN
ESKMSAPKVLAKGAGAVALRIRELGAEHRIPLLEAPPLARALFRHSEVGQHIPATLYAAVAEVLAWVYQL
KRWKREGGLIPKKPEHLPVPEALDFATESETKSETD

>Salmonella_enterica
VAEESDDDKTEAPTPHRLEKAREEGQIPRSRELTSLLILLVGVCIIWFGGESLARQLAGMLSAGLHFDHR
MVNDPNLILGQIILLIKAAMMALLPLIAGVVLVALISPVMLGGLIFSGKSLQPKFSKLNPLPGIKRMFSA
QTGAELLKAVLKSTLVGCVTGFYLWHHWPQMMRLMAESPIVAMGNALDLVGLCALLVVLGVIPMVGFDVF
FQIFSHLKKLRMSRQDIRDEFKESEGDPHVKGKIRQMQRAAAQRRMMEDVPKADVIVTNPTHYSVALQYD
ENKMSAPKVVAKGAGLIALRIREIGAEHRVPTLEAPPLARALYRHAEIGQQIPGQLYAAVAEVLAWVWQL
KRWRLAGGQRPPQPENLPVPEALDFMNEKNTDG
