# Supplementary material for: The “Jack-of-all-Trades” Flagellum From Salmonella and E. coli Was Horizontally Acquired From an Ancestral β-Proteobacterium
Source: Front Microbiol. 2021 Mar 30;12:643180. doi: 10.3389/fmicb.2021.643180 (PMC8042155; doi:10.3389/fmicb.2021.643180)
Supplement: Supplementary file 8 [file Data_Sheet_1.ZIP › FliG_clean.faa]

>1Aeromonas_salmonicida_subsp._salmonicida_A449
MPEEIKTQVTGNDITEGQRLILDQMSGMEMAAVLMLSLNEEDAAQIFRHLEPKQVQRLGMSMASMSDFSH
DRVAAVHRQFIDDIQKYTNIGIGSEDFVRKALVAALGEDKASNLVDQIILGSGSRGLDSLKWMDARQVAS
IILNEHPQIQTIVLSYLEPEQSAEILSQFPEQVRMDLVMRIANLEEVQPAALQELNDIMEKQFAGAAGAQ
AAKMGGLKAAANIMNYLDTNIEGQLMDSIRESDEEMSQQIQDLMFVFENLIDVDDRGIQTMLREVPGELL
QRALKGSDDQMREKIFKNMSKRAAEMLADDLEAMGPIRVSEVEAAQKEILSIARRLADAGEIMLGAGGGE
EFL

>2Aeromonas_veronii_strain_TH0426
MPEEKKSQVTGNDITDSQRQILDQMSGMEMAAVLMLSLNEEDAAQIFRHLEPKQVQRLGM 
SMASMSDFSHDRVAAVHRQFIDDIQKYTNIGIGSEDFVRKALVAALGEDKASNLVDQIIL 
GSGARGLDSLKWMDARQVASIIQNEHPQIQTIVLSYLEPEQSAEILSQFPEQVRLDLVMR 
IANLEEVQPAALQELNDIMEKQFAGAAGAQAAKMGGLKAAANIMNYLDTNIEGQLMDSIR 
ESDEEMSQQIQDLMFVFENLIDVDDRGIQTMLREVPGDLLQRALKGSDDQMREKIFKNMS 
KRAAEMLADDLEAMGPIRVSEVEAAQKEILSIARRLADAGEIMLGAGGGEEFL 

>1Alteromonas_macleodii_ATCC_27126
MADELANVDEPSYDVSKLEGVEKAAILLLSLSEEDAAQILKHLEPKQVQKLGTEMAKVDD 
MTQTKITAVHKHFIEEIQNYSTIGFQSQDFVKRALTAALGEDKAANLIDQILMGSGAKGL 
DSLKWMDSKQVASIIRNEHPQIQTIVLSYLEPEQSAEILAQFPEKVRLDLLMRIANLEEV 
QPAALQELNEIMEKQFAGQAGTQAAKMGGLKSAANIMNYLDTAIEGQLMDAIREQDEEMS 
QQIQDLMFVFDNLVDVDDKGIQAILREVQQDALLKAIKGADEELKDKIMRNMSKRAAEML 
NDDLEALGPVRISEVETAQKEILSVARRLSDSGEIMLGGGGGEEFL 

>1Bordetella_avium_197N
MKNEANKPLDGLTRSAVLLMSLGEDAAAEVFKYLTAREVQQVGATMATLKQVTRGDVAGV 
LEEFRQEADQFIAVTLGSDDYIRTVLTKALGSDRAAGLIEDILEAGDSGSGIDALNWLDP 
HTVAELIGGEHPQIIATILVHLERDRAAAVLSMLTERMRNDVMLRIATFGGVQPAALSEL 
TEVLNSVLAGQGAKRSKMGGVRTAAEILNMMNSTEEEAVVDSLRERDADLAQKIVDEMFV 
FDNLIDVEDRGIQLILKEVENDTLMVALKGAPEDLRSKFLRNMSSRAAETLREDLEAQGP 
VRMSKVEGEQKKILQIARRLAESGQITLGGQGDDAYV 

>2Bordetella_bronchiseptica_253
MKNDGKPLDGMTRSAVLMMSLGEDAAAEVFKYLSAREVQQVGAAMASLKQVTRGDVAVVL 
EEFRQEADQFMAVTLGSDDYIRTVLTKALGSDRAAGLIEDILEAGEGGSGIDALNWLDPH 
TVAELIGDEHPQIIATILVHLERDRAASVLAMLSERMRNDVMLRIATFGGVQPAALSELT 
DVLNSVLAGQGAKRSKMGGVRTAAEILNMMNSSQEEAVVESLRERDSDLAQKIIDEMFVF 
DNLLDVEDRAVQLILKEIDNDTLMVALKGAGDELRNKFLRNMSSRAAEMLREDLEAQGPI 
RMSKVEGEQKKILQIARRLAESGQIVLGTQGDDAYV 

>1Burkholderia_mallei_ATCC_23344
MNAEGLNKSALLLMSIGEEEAAQVFKFLAPREVQKIGAAMAALKNVTREQVEDVLNDFVQ 
EAEKHTALSLDSSEYIRTVLTKALGEDKAGVLIDRILQGSDTSGIEGLKWMDSAAVAELI 
KNEHPQIIATILVHLDRDQASEIASCFTERLRNDVLLRIATLDGIQPTALRELDDVLTGL 
LSGSDNLKRAPMGGIRTAAEILNFMTSVHEEAVIENVKQYDPDLAQKIIDQMFVFENLLD 
LEDRAIQLLLKEVESEALIIALKGAPPALRQKFLSNMSQRAAELLAEDLDARGPVRVSEV 
ETQQRKILQVVRNLAESGQIVIGGKAEDAYV 

>1Campylobacter_jejuni_subsp._jejuni_NCTC_11168_=_ATCC_700819
MIKLSEEQKMVYDDLSMPEKVAIFLIQLGEDATTSVFSHMEIDVITEISRYIAMAKNVDR 
SVATAVLEEFYTLLQSNQYIKSGGLEYAKEILFRTFGPEIANKILEKLTKSMENNQNFAY 
LAQIKPQQLADFITKEHPQTIALILAHMDSIHAAETLEYFSDELRAEVVIRMANLGDISP 
SIIKRVSAVLESKLESLTSYKVEVGGPRAVAEVLNRLGQKASKSTITYIEQSDERLAETI 
KELMFTFDDIQKLSTQAIREILKVADKRDLMIGLKGASEELKQKFLANMSTRASEAFLEE 
MGFLGAVRVKDVEDAQRKVVEVVQKLAEQGLVQTGDADEMIE 

>1Candidatus_Puniceispirillum_marinum_IMCC1322
MADAPNKKDEAYEKLSGTQKSAILMMLLGEEEASEILKNLSPREVQHLGAAMYSVQGLDQ 
DTVNRVLDEFLAIIKEQTSLGLGAGNYIRNVLNKALGEDKAQSVLSRITPSSSDRPIEIL 
DWMDARSISELVIDEHPQIIALVISYLDFGLGADVLMLLPDEIQSDVIGRIATLETVQPD 
ALRELEDVMQRKFKANTTLRATQVGGVKAAARIMNFTKQDMEARIMKELAKGDKLLMQGI 
QEAMFVFDNLLGSDDKSLQTLMRNVDTEDLVLALKGADEPLREKLFSCMSARAAANLADE 
MEALGPVRLTEVQEAQKRIINIARRLSDEGSIVLAGRGGDDFV 

>1Catenovulum_agarivorans_YM01
MPKDEEQSNESYDISRLDGIEKAAVLLLSLSEEDAAQILKHLEPKEVQKVGMAMASLDDF 
SQAKITAIHKLFIDEIQRFSTIGFQSTEFVRKALTAALGEDKAGNLIEQIIMGSGAKGLD 
SLKWMDSKQVANIIRNEHPQIQTIVMAYLEPEQSAEIMSQFSEKVRLDLMMRIANLEEVQ 
PAALQELNEIMEKQFAGQAGAQAAKMGGLKAAADIMNYLDTNIEGQLMDSIREHDEEMSQ 
QIQDLMFVFDNLADVDDKGIQAILREVQQDVLMRAIKGADESLKDKILGNMSKRAAEMLS 
DDLEAMGPIRISEVEAAQKEVLSIARRLADAGEIMLGGGGGEEFL 

>1Chitiniphilus_shinanonensis_DSM_23277
MNEEGVRKSAILLMTLGEEAAVDVFKYLGPKEVQRLGFAMANMNNVKREEVDVVLGDFIA 
STQNRANLGVADEYIRSVLTKALGSDKAANLLDRILQGNDNNGIESLKWMDSAAVAELIK 
NEHPQIIATILVHLEPDQSAEIMSQFTERLRNDVLLRIATLEGVQPAALKELNDVLTQLL 
SGTDKLKKSAMGGVQMAAEILNFMGGVVEASAISSVREYDPELAQRIQDKMFTFDNLMDV 
DDRGIQLLLREIQSDSLVIALKGTSQALKDKIFKNMSQRAAEMLRDDLEAKGPVKLSEVE 
SEQKEILKIVRRLADEGQIVLSGKGEEGLVE 

>1Comamonas_testosteroni_TK102
MDDRGLNDAAILLVSLGEEEAAEVFKHLTPKEVQKLGETIARMRGVTREKVDFVIDRFTS 
DAASQSLLVDDASDYVRSVLKRALGDDKAALLIDRIMQGGDISGIESLKWMDPLSVAELL 
RGEHPQIVAAILVHLEYEQAAAVLMQFPDRARSEVMLRVATLEGIQPTALKDLNEVLFKV 
LAGGDKVRKTSLGGVKTAAEMLNQMGGNADVAVLDTIRNYDPELAQKIMDKMFVFDDLVK 
LDDRSVQLVLREVVSETLIVALKGGSMEVRDKILANMSMRAAESLREDLEGRGPMRLSEV 
EAQQKEILKVVRRLVEEGQVTIGSGPEDSYV 

>1Cupriavidus_taiwanensis_str._LMG19424
MTTAKGISESGLQKSAVLMMAIGEDAAAEVFKHLSQREVQELGAAMATLSSVTREEMAAV 
LGEFRAETEQYLALNVDSSAFIRSVLNKALGEERAQSVIEDILESRDPGGGIDSLNWMDA 
TAIAELIRDEHPQIIATILIHLDRQKSSEVLGLFTDRLRNDVILRIATFGGVQPGALQEL 
TDVLTKLLAGQSLKRSRMGGVRTAAEIINLMSTAHEEAVIDGVRLHDGDLAQKIIDEMFL 
FENLLEVDDRGIQRVLKEIATESLIVALKGAPQELRDKFIRNMSTRAGEMLREDLEALGP 
VRVSQVEAEQKAILQVVRRLADAGEVQIGGGDDAYV 

>1Dechloromonas_aromatica_RCB
MATSPEEGLEKSATLLIALGADHAAEVLKNLGPREVQKLGHAMAALKSVPRVKVEAILDE 
FQQIAEEQLAMHVDTDDYIRSVLTKALGDDKASNLISRILQSGETSGIEGLKWMDATTVA 
DLIKNEHPQIIATILVHLEHDHSSEILNHFTERLRNDVVLRIATLEGIQPAALKELNEAM 
ARILAGSTSVKRTAMGGVRTVAEILNFIGTANETSVVDAIREYDPDLAQKILDEMFVFEN 
LMDIDDRSIQLILREVQSDSLILALKGASPELREKIFKNMSQRAAEMLREDLESKGPVRL 
SEVEAEQKEILKVVRRLADEGQIVIGGAGGEQML 

>1Edwardsiella_ictaluri_93-146
MSLTATEKSAVLLMTIGEDRAAEVFKHLSNREVQQLSTTMAGMRQVSHQQLAEVLGEFQD 
EAEQFAALSVNASDYLRSVLVKALGEERAASLLEDILESRDTANGIETLNFMEPQAAADI 
IREEHPQIIATILVHLKRAQAADILAQFDERQRNDVMLRIATFGGVQPTALQELTDVLNN 
LLDGQNLKRSKLGGVRTAAEIINLMKSQQEESVIEAMRTHDSELAQKIIDEMFLFENLVD 
VDDRSIQRILQEVENESLLIALKGADEALREKFMRNMSQRAADILRDDLATRGPVRLSLV 
EAEQKSILLIVRRLAETGEIVIGAGEDTYV 

>1Enterobacter_cloacae_subsp._cloacae_ATCC_13047
MSNTLTGTDKSVILLMTIGEDRAAEVFKHLSQREVQILSAAMANVRQISNKQLTEVLSEF 
EQEAEQFAALNVNANDYLRSVLVKALGEERAASLLEDILETRDTASGIETLNFMEPQSAA 
DLIRDEHPQIIATILVHLKRGQAADILALFEERLRHDVMLRIATFGGVQPAALAELTEVL 
NNLLDGQNLKRSKMGGVRTAAEIINLMKTQQEEAVITAVREFDGELAQKIIDEMFLFENL 
VEVDDRSIQRLLQEVDSESLLIALKGAEQPLREKFLRNMSQRAADILRDDLANRGPVRLS 
QVENEQKAILLIVRRLAETGEMVIGSGDDTYV 

>1Escherichia_coli_str._K-12_substr._MG1655
MSNLTGTDKSVILLMTIGEDRAAEVFKHLSQREVQTLSAAMANVTQISNKQLTDVLAEFE 
QEAEQFAALNINANDYLRSVLVKALGEERAASLLEDILETRDTASGIETLNFMEPQSAAD 
LIRDEHPQIIATILVHLKRAQAADILALFDERLRHDVMLRIATFGGVQPAALAELTEVLN 
GLLDGQNLKRSKMGGVRTAAEIINLMKTQQEEAVITAVREFDGELAQKIIDEMFLFENLV 
DVDDRSIQRLLQEVDSESLLIALKGAEQPLREKFLRNMSQRAADILRDDLANRGPVRLSQ 
VENEQKAILLIVRRLAETGEMVIGSGEDTYV 

>1Glaciecola_nitratireducens_FR1064
MAEAVVEKEKTPKYDVNKLEGVEKASILLLSLTEDDAAQILKFLEPKQVQALGSAMAAMD 
DMTQDKITAVHTHFIDEIQNYSTIGFKSQDFVRRALTSALGEDKAAHLLDQILTGSGAKG 
LESLKWMDSKQVATIIRNEHPQIQTIVMSYLEPEQSAEILAQFPEKVRLDLLMRVANLEE 
VQPAALQELNEIMEKQFAGQAGAQAAKMGGLKSAANIMNYLDTNIEGQLMDAIRETDEEM 
SQQIQDLMFVFDNLIDVDDRGIQAILRETQQESLMKAIKGADEELRNKITGNMSKRAAEM 
LLDDLEAMGPVRLSEVEAAQKEILSIARRLADAGEVMLGGGGGEEFV 

>2Glaciecola_psychrophila_170
VAEEEQIENTGYDVTKLEGVDKAAILLLSLTEDDAAQILKHLEPKQVQKLGTAMAQIDDM 
TQGKITAVHKHFIEEIQNYSTIGFQSTDFVKRALTSALGEDKAANLIDQILMGTGAKGLD 
SLKWMDSKQVASIIRNEHPQIQTIVMSYLDAEQSAEILSQFPEKVRLDLMMRVANLEEVQ 
PAALQELNEIMEKQFAGQAGTQAAKMGGLKSAADIMNYLDTNIEGQLMDAIREQDEEMSQ 
QIQDLMFVFDNLIDVDDRAIQTILREVQQDALLKAIKGAEGELKDKITKNMSKRAAEMLL 
DDLEAMGPVRISEVEAAQKEILSVARRLADAGEIMLGGGGGDEFL 

>1Hylemonella_gracilis_ATCC_19624
MNEGLQDAAVLLMSLGETEAAEVFKHLAPKEVQKLGEAIARTKSITRDRVDEVIDRFTTD 
AADQSLIVTDSGDYVRSVLKLALGEDKAALLIDRILQGGDVSGIESLKWMDPVSVAELVR 
NEHPQILAAILVHLDYDQAAAVLKLLGDRQRNEVMLRIATMEGIQPTALKDLNEVLFKVL 
SGGDKVRKASLGGVKTAAEMINLLGTTLEGAVLESIRSFDAELAQKIMDKMFVFDDIIKL 
DNKAIQVVLKEVPADSLIVALKAAQPALVERFLLNMSSRASESMREDLESSPPMRLSEVE 
VQQKEIVKIVRRLADEGEISIGGGGEEDVMV 

>1Marinobacter_adhaerens_HP15
MTEQANQQGGGEPSKPQRKIPRVEQAAILLMSLGEADAAEILKHMGPKEVQRVGVAMAQM 
KDVSKDEVTYVMNQFVDAVGGQTGLGVGNDEYIRTMLTQALGDDKASSLIDRILIGGNTT 
GLDTLKWMEPRAVGDIIRYEHPQIQAIVISYLDPDQAAEILGTLDEKVRLDVMMRVASLE 
SIQPQALQELNDILEKQFSGGAASQTSRIGGVKRAADIMNFMDRSIEGNLMDSIKDMDPD 
LASTIEDLMFVFDNLKEVDDRGIQALLREVSSEVLVVALKGADEEVQNKIFKNMSKRAAE 
LLQDDLEAKGPVKVSEVESAQKDIITIARRMAEAGEISLGGAGEEMM 

>2Marinobacter_hydrocarbonoclasticus_str._ATCC_49840
MTEENGQLQGDAPKKPQRKIPRVEQAAILLMSLGEADAAEVLKHMGPKEVQRVGVAMAQM 
KDVSKDDVTYVLNQFVDAVGGQTGLGVGNDDYIRAMLTQALGDDKAASLIDRILIGGNTT 
GLDTLKWMEPRAVGDIIRYEHPQIQAIVISYLDPDQAAEILGTLDEKVRLDVMMRVASLE 
SIQPQALQELNDILEKQFSGGAASQTSRIGGVKRAADIMNFMDRGIEGSLMDSIKDMDPD 
LASTIEDLMFVFDNLKDIDDRGIQALLREVSSEVLVVALKGADEAVKEKIFKNMSKRAAE 
LLQDDLEAKGPVKVSEVEAAQKDIITVARRMAEAGEISLGGSGEEMM 

>3Marinomonas_sp._MWYL1
MSDTGQGAELSSVQKAAVLLMSLGESDAAQILKHMGPKEVQRIGQTMAQLSNIQRHQVEK 
VLDDFLVLVGDQTGLGLGADGYIRNMLREALGEEKAGSLIDRILLGGNTTGLDTLKWMES 
RAVADVIRYEHPQIQAIVISYLDPDQAADILANFDERVRLDIVLRVAALETVQPAALQEL 
NNILERQFSGNNSTQSTTIGGIRTAANIMNFIDSSVESELMESIRDVDEDLANTIQDLMF 
VFDNLLDVDDRGIQIILREVESETLILALKGADPDMQDKVFKNMSSRAADMLRDDLEAKG 
PVRVSEVEVAQKEILAVARRLADNGEIVLGGGGEQMV 

>1Methylobacillus_flagellatus_KT
MSDNGVVKSAVLMLALGEDEAAEVMKYLGPREVQKLGTAMASMKSIGHDQVEAVLASFME 
EAEKNTAIGLDSDEYIRSVLTKALGDDKASGLLNRILQTRDSSGIESLKWMDAQTVAEFI 
KNEHPQIIATILVHLEPDQSAEILGYFGERLRQDVMLRIATLDGIKPTALRELNDVLTKL 
LSGNESIKKQQIGGVKAAAEIMNYMNSENEASLMDGFKSYDGEMAQRIMDEMFVFDNLLE 
IDDKGIQIMLREVQSETLIVALKGTTEELREKIFRNMSSRAAEMMKEDLESKGPVRLSEV 
ETQQKQILQIVRRLADEGQIVLGGKGEDAYV 

>2Methylobacter_tundripaludum_SV96
MAKAEKQLTQIDRAAVLLLALGMERAALVLKHMSPREVQVLGITMASVGEISIEMMDEVV 
EEFIVAVKRQTALGMDTDEYIRTVLISALGADKANSILDRILQGGNTKGIEQLKWMDTRS 
IADMIRLEHPQIVATIMSLMDSEQAADVMMFLPESMRSDLMMRIATMKGIQPSALRELDQ 
IMEKQLTGSDNVKSTNIGGVDAVANILNFLDGGAADLVMSGIAEHRSELAQEIQEKMFTF 
EDLTTIDERGMQTLLREVSTGQLLLALRGVGSELKEKIFSNMSKRAAEMLRDDLEASPPA 
KLSEVELAQKDILAIAKKLADAGEIQMGVGGDELI 

>3Methylotenera_mobilis_JLW8
MSDAGVMRSAVLMLALGEDEAAEVMKFLSPKEVQKLGAAMATLKSVGREQVETVVNEFLA 
EAEMNSNLGLDSDEYIRSVLTKALGDDKASSLLNRILQTRDASGIESLKWMDAHTVAEFI 
KNEHPQIIATILVHLEPDQVAEVFGHFTDRLRQDVMLRIATLDGVKPIALRELNDVMTKL 
LTGNENIKKQTMGGVKVAANIMNFMSGETEAVVLEGLRNYDDEMAQRIMDEMFVFDNIMD 
IDDKGIQVMLREVQSETLIIALKGTTEEMREKIFKNMSSRAAEMMREDLESKGPVKLSEV 
EAQQKQILQIVRRLADEGQIQLAGKGGDDQYV 

>1Morganella_morganii_subsp._morganii_KT
MNLSGTEKSAVMLMTLGEDQAAEVFKHLNNKEVQQLSMAVSNMRQVSNAELAEVLTEFEE 
AAIQYAALNINTNDYLRSVLVKALGEDRAASLLEDILEKHESASGIESLNYMEPQTVADI 
IRDEHPQIIATILVHLKRNLAADVLELFDERQRNDIMLRIATFGGVQPAALAELTEVLNN 
LLDGQNLKRSKMGGVRTAAEIINLMKSQQEEGVIGAMRDYDGELAQRIIDEMFLFENLIE 
VDNRSIQRILQDVSNDSLVIALKGCNEELREHFLRNMSTRAAEIVRDDLESRSPVRMSQV 
ENEQKSILLIVRRLMETGEIVIGGGDDVYV 

>1Nitrosococcus_oceani_ATCC_19707
MSESKLTGAERAAILLRALGERGAAEVLKHLAPKEVQMVGTTMATLQGITKEQVNEILQE 
FAGMMQEETAFGIGADDYIRGMLQNALGEDKASSLINRILSGSNTAGIEQLGWMDAHSIY 
QVVHSEHPQIIAIVLSFLESAQAAEVLSLFPEQVRTNILVRVATLGNVQPSALGELNQVL 
ERQFSGNNTHLKASSVGGLKAAAGILNLLDSAIESDILAQIKETDAQLGQNIEDLMFVFD 
NLLEVDDRGIQFLLREVSSEILIIALKGATEALKQKIFKNMSKRAAEMLREDLESKGPVR 
LSEVEAAQKEVLAIARRLAEAGDISLGGGGDEYI 

>2Nitrosomonas_eutropha_C91
MNDEGILKSAILLMSLGEEEASRVFRYLGPKEVQKLSEAMAALNDIKREKIELVLEEFCQ 
QADDRTSLGQDGLDYLRNVLIRALGEEKAANLLDRINQGDDTSGIESLKWMDAIAAAELI 
KNEHPQIIATILVHLERDQSSTILAQFAERLRNDVLLRIATLDSVQPIALRELNGVLSKL 
LSGTDSIKKPRMGGVRTTAEILNFMPTALENSVIENFTQYDEEIAQRIMDEMFVFDDLLK 
VDDQGIQLLLREIQSDSLITALKGAKEELRSKIFRNMSQRAAEVLREDLESKGPVRVSEV 
EAEQKKILKILRQLADDGRVALGGRGEDGFL 

>1Pseudoalteromonas_atlantica_T6c
MPDENTAPATTGTAESGYDVGKLEGVEKAAILLLSLTEEDAAQILKHLEPKQVQRLGQAM 
AQIDDMTQPKITAVHKHFIDEIQKYSTIGFQSQDFVKRALTSALGEDKAANLIDQILMGT 
GAKGLDSLKWMDSKQVASIIRNEHPQIQTIVMSYLDAEQSAEILAQFPEKVRLDLMMRVA 
NLEEVQPAALQELNEIMEKQFAGQAGTQAAKMGGLKSAADIMNYLDTNIEGQLMDAIREQ 
DEEMSQQIQDLMFVFDNLAEVDDRAIQAILREVQQDALLKAIKGADDALKTKITANMSKR 
AADMLLDDLEALGPVRLSEVEAAQKEILSVARRLADAGEIMLGGGGGDEFL 

>2Pseudoalteromonas_haloplanktis_str._TAC125
MTDQNQKQLPAAFDVDKLDGVDKAAILLLSLSEEDAAQILKHLEPKQVQKVGMAMAGLQD 
LSQAKISAVHNLFIEQIQSFSTIGFQSEDFIKKALTAALGEDKAASLIDQIVMGSGAKGL 
DSLKWMDSKQVANIIRNEHPQIQTIVLSYLEPEQSAEILAQFPDKVRLDLTMRIANLEEV 
QPAALQELNEIMEKQFAGQAGAQAAKMGGLKAAADIMNYLDTNVEGQLMDSIREHDEEMS 
QQIQDLMFVFENLMDVDDRGIQAILREVQQDVLMKAIKGTDDALKEKILGNMSKRAAEML 
ADDLEAMAPVRISEVEAAQKEILSTARRLSDSGEIQLGGGGGEEFL 

>3Pseudoalteromonas_luteoviolacea_strain_S4054249
MSDEEQKQLPPTFDVEKLDGVDKAAILLLSLTEEDAAQILKHLEPKQVQKVGMAMAAIDD 
LSQSKISAVHNLFIEQIQSFSTIGFQSEDFIKKALTAALGEDKAASLIDQIVMGSGAKGL 
DSLKWMDSKQVANIIRNEHPQIQTIVLSYLEPEQSAEILSQFTEKVRLDLTMRIANLEEV 
QPAALQELNEIMEKQFAGQAGAQAAKMGGLKAAADIMNYLDTNVEGQLMDSIREHDEEMS 
QQIQDLMFVFENLMDVEDRGIQAILREVQQDVLMKAIKGADDSLKDKILSNMSKRAAEMM 
ADDLEAMPPVRISEVEAAQKEILATARRLADSGEIMLGGGGGEEFL 

>4Pseudomonas_aeruginosa_PAO1
MSENRLAAKLTKVDKAAILLLSLGETDAAQVLRHMGPKEVQRVGVAMASMRNVHREQVEQ 
VMGEFVEVVGDQTSLGVGADGYIRKMLTQALGEDKANNLIDRILLGGSTSGLDSLKWMEP 
RAVADVIRYEHPQIQAIVVAYLDPDQAAEVLSHFDHKVRLDIVLRVSSLNTVQPSALKEL 
NLILEKQFAGNSNATRTTMGGVKRAADIMNYLDSSIEGQLMDSIREVDEDLSGQIEDLMF 
VFDNLADVDDRGIQALLREVSSDVLVLALKGSDEAIREKVFKNMSKRAAELLRDDLEAKG 
PVRVSEVEGAQKEILTIARRMAESGDIVLGGKGGEEMI 

>5Pseudomonas_syringae_pv._syringae_B728a
MNERAMVAKLSKVEKAAVLLLSLGETDAAQVLRHMGPKEVQKVGVAMAQMRNVHREQVEE 
VMSEFVDIVGDQTSLGVGSDGYIRKMLTQALGEDKANGLIDRILLGGNTSGLDSLKWMEP 
RAVADVIRFEHPQIQAIVVAYLDADQAGEVLGHFDHKVRLDIILRVSSLNTVQPAALKEL 
NQILEKQFSGNANTSRTTLGGIKRAADIMNFLDSSIEGSLMDSIREVDEDLSVQIEDLMF 
VFNNLSDVDDRGIQALLREVSSDVLVLALKGSDEGIKEKIFKNMSKRASELLRDDLEAKG 
PVRVSDVETAQKEILTIARRMAEAGEIVLGGKGGEEMI 

>1Serratia_marcescens_subsp._marcescens_Db11
MSLTGTDKSAILLMTLGEDRAAEVFKHLSSREVQLLSGTMAGMSQVSHKQLGEVLTEFED 
DAEQYAALSVNASDYLRSVLVKALGEERAASLLEDILESRETTTGMETLNFMEPQSAADL 
IRDEHPQIIATILVHLKRGQAADILALFDERLRNDVMLRIATFGGVQPAALAELTEVLNN 
LLDGQNLKRSKMGGVRTAAEIINLMKTQQEEAVIDAMREYDGELAQKIIDEMFLFENLVE 
VDDRSIQRLLQEVEGESLLIALKGAEQPLREKFLKNMSQRAADILRDDLANRGPVRMSQV 
ENEQKAILLVVRRLAETGEMIIGGGEDTYV 

>1Shewanella_oneidensis_MR-1
MAENKSKDAAETPSFNVKDLSGIEKTAILLLSLSEADAASILKHLEPKQVQKVGMAMAAM 
EDFGQEKVIGVHKLFLDDIQKYSSIGFNSEEFVRKALTAALGEDKAGNLIEQIIMGSGAK 
GLDSLKWMDARQVATIIQNEHPQIQTIVLSYLEPDQAAEIFGQFPENTRLDLMMRIANLE 
EVQPAALQELNDIMEKQFAGQGGAQAAKMGGLKAAANIMNYLDTGVESQLMETMRETDEE 
MAQQIQDLMFVFENLIDVDDRGIQTLLREVQQDVLMKALKGADDQLKDKILGNMSKRAAE 
LLRDDLEAMGPIRISEVEIAQKEILSIARRLSDSGEIMLGGGGGDEFL 

>2Shewanella_sediminis_HAW-EB3
MSNDNENEVKSKGGKFSVDDLTGTEKTAILLLSLSEADAASILKHLEPKQVQKVGMAMAA 
MQDFGQEKVIGVHQLFLDEVQKYSSIGFNSEEFVRKALTAALGEDKAGNLIEQIIMGSGA 
KGLESLKWMDARQVATIIQNEHPQIQTIVLSYLEPDQAAEIFAQSPENTRLDLMMRIANL 
EEVQPAALQELNDIMEKQFAGQGGAQAAKMGGLKAAANIMNYLDTGVESQLMETMRESDE 
EMAQQIQDLMFVFENLIDVDDIGIQTLLREIQQDVLMKALKGADDPLKDKILGNMSKRAA 
ELLRDDLEAMGPIRISEVEVAQKEILSIARRLSDSGEIMLGGSGGEEFL 

>1Shigella_flexneri_2a_str._301
MSNLTGTDKSVILLMTIGEDRAAEVFKHLSQREVQTLSAAMANVTQISNKQLTDVLAEFE 
QEAEQFAALNINANDYLRSVLVKALGEERAASLLEDILETRDTASGIETLNFMEPQSAAD 
LIRDEHPQIIATILVHLRRAQAADILALFDERLRHDVMLRIATFGGVQPAALAELTEVLN 
GLLDGQNLKRSKMGGVRTAAEIINLMKTQQEEAVITAVREFDGELAQKIIDEMFLFENLV 
DVDDRSIQRLLQEVDSESLLIALKGAEQPLREKFLRNMSQRAADILRDDLAKRGPVRLSQ 
VENEQKAILLIVRRLAETGEMVIGSGEDTYV 

>1Sideroxydans_lithotrophicus_ES-1
MSDEGINKSAILLMTLGASEAADVMKYLEPKEVQKISGAMVALKNLSRDEIANVFDEFHV 
IAAGKTTIGMDSSEYIRDMLTKALGDDKAAGLLDRILHNSDTSGIESLKWMEPASVADLI 
ANEHPQIIATIMVHLEPDQAASVMALMTERTRNDVMLRIATLDSVQPAALHELNDVLTKL 
LAGNAVGKKSIKGGIKTAAEILNFMGNQEAVLESVRSHDAELAQKVMDEMFVFEDLMEVD 
DRGIQLVLREVQSESLIVALKGANEELREKIFKNMSQRAAEMLREDLEAKGPVKLSEVES 
EQKEILKVVRRLADEGQVVIGGKGEEAYV 

>1Thioalkalivibrio_sp._K90mix
MAVDKQPKKLDGAERAAVFMMSLGEEAAAEVMRHMGPKEVQKIGTAMASMDRISRADVDS 
ALHDFSTHVQEQTALGVGADEYVRSVLENALGEKASGVIDRILLGRNSKGIDALKWLDPR 
AIADMLRNEHPQIVAIVLSHLDSDQASDTLQYLPTRVQTDIVMRIATLDGIQPQALQELD 
EILDRQLSGNAASKTSMLGGVRTAANIMNLMEGSREAEIMESIKESDSDLGGRIEEEMFV 
FENLVDIDDRGIQTLLREISTDSLVLAMKGADEELQDKIFRNMSKRAAEMLREDLEAKGP 
VRVSEVEAAQKEILAVARRLAENGEIVLGGQGSEAML 

>2Thiobacillus_denitrificans_25259
MTELSGITKGAILMLALGEEGASEVMKYLGPREVQKLGEAMTALKTIPQEEVETVLHHFN 
VVVDQNSSLGLDSNDYIRTVLRKALGDDKASSLLNRILGGGGDASGIESLKWMDAESVAD 
LIHNEHPQTIATILVHLERDQACEVLNCFTERLRNDVLLRIATLSGVQPTALRELNDVLT 
KLLSGSDILKKQPMGGTRAAADILNFMSGENEAIAMEYLKSYDPDMAQKIMDEMFVFENI 
MDIEDRGVQLLLREVQSDSLIIALKGASEDMREKIFKNMSQRAAEMMREDLESKGPVRLS 
EVEAQQKEILMIVRRLADEGQISLGMKGEEKYV 

>3Thiomicrospira_crunogena_XCL-2
VASSEIEEMGDDTLTGLEKTSILLLALGKETASKVLGHLNPREVQQIGTAMTGVTDVSHS 
DIHVVMKKFLDELGEDALGINPTEYAQSLMVDALGEGGGGLMDAAMLGDQVKGLEALKWM 
HPSTISNMLRNEHPQVVAIVLSYFEPDLSAEILAGIPERFQSEVIYRIATLTTIQPRALF 
DLNDVLEHASSDGEGGKLATIGGEKRAAEILNLVGGGVDSRVLDDIAVEHEDISKAIQDK 
MFVFEDISGIEARGIQTLLGEVPTDVLKIALKGADDTMTELFLANMSKRQAEMLREELEM 
SGPVKLSDVEEAQRTIIQTVRRLADEEKLMMPGGAEEFV 

>1Vibrio_fischeri_ES114
MANEIVEAGNKEEETPEFDLSSLSGSERAAILLLSLSEEDAASIIRHLEPKQVQKVGAAM 
ATVSDLNQIKVSAIHRAFLEDIQKYTSIGMGSEDFMRNALVAALGEDKANNLVDQILLGS 
GSKGLDSLKWMDPRQVASIIMNEHPQIQTIVLSYLDPDQSAEILSQFPERVRLDLMMRIA 
HLEEVQPSALAELNEIMEKQFAGQSGAQAAKIGGLKAAAEIMNYLDNSIEGMLMDQIRDQ 
DEETATQIQDLMFVFENLIDVQDQGIQMLLRDVPQEVLQKALKGADDALKEKMFKCMSKR 
AAELMRDDLEAMGPVRVADVEAAQKEILAVARRMADSGDLMLSGGADEFV 

>2Vibrio_vulnificus_YJ016
MANEIVNGNEDGSMDTPEVDISSISGEEKAAILLLSLNEQDAAGIIRHLEPKQVQRVGSA 
MARAKDLSQDKVSAVHRAFLEDIQKYTNIGMGSEDFMRNTLIAALGADKANNLVDQILLG 
TGSKGLDSLKWMDPRQVASIIVNEHPQIQTIVLSYLEADQSAEIIAQFPERVRLDLMMRI 
ANLEEVQPSALAELNEIMEKQFAGQAGAQAAKIGGLKAAAEIMNYLDNNVEGLLMEQIRD 
QDEDLATQIQDLMFVFENLIEVDDQGIQKLLRDVPQDVLQKALKGADDGLREKIFKNMSK 
RAAEMMKDDIEAMPPVRVADVEAAQKEILAIARRLADSGEIMLSGGADEFL 

>1Oceanimonas_smirnovii_ATCC_BAA-899
MSEQQTEQITGLNLEDIEKAAVLLLSMGESAAARVLQRLDRDEVNQVTTAMARLSGVSAD 
SARGTLQEFFDLYRQQSGINSASREYLERTLDLALGEKLARGLLDSMYGDVVRHEIQRLQ 
WVQPELLARFLQQEHPQMQAVILAFLPADSAAAVLSLLPGESHDELLLRVANLNEVSEFV 
VVELKAALARCMEFVAHNAGARVDGVRQVADIVNRYQGNRGELMELIKLHNAEKAGDIER 
NMYDFTSLARQTPETLQRIVQDLPVEVLGLALKGAESQVRRAMLEAMPRRMAQQMEQDML 
RQGAVAVSRVENARQDVMNLVRELAEQGELEFQLYEEQVVN 

>1Photobacterium_leiognathi_CFSAN029437_01.0
MANEVAVSENKFDINTLSGTEKAAILLLSLSEQDAASIIRHLEPKQVQRVGGAMASMTDL 
NQEKVSGVHRQFLEDIQKYTSIGMGSEDFVRNALVAALGEDKANNLVDQILMGSGSRGLD 
SLKWMDPRQVASIILNEHPQIQTIVLSYLEPEQSAEILSQFPERVRLDLMMRIANLEEVQ 
PAALHELNDIMEKQFAGQAGAQAAKIGGLKAAAEIMNYLDNNVEGLLMDQIRETDEDTAT 
QIQDLMFVFDNLTEVDDRGIQTLLRDVPQDLLQKALKGADDMLRDKFFMNMSKRASEMLR 
EELEAMGPIRVADVEAAQKEILTIARRLSDAGEIMLGGGGSADEYL 

>1Plesiomonas_shigelloides_31289_E01
MTNDNELAPSVSMSGLEMASILLLSLSEEDAGNILSKLEPKQVQKLGRQMAVTLDPGHDQ 
VSYVHRRFVDDIQKFTSIGVGSHDFVRNALVAALGEDKASNLVDQIILSSGSKGLDTLKW 
MDARQVASIIQHEHPQIQTIVLAYLEPDQSASILAQFPERVRLDLTMRIANLSEVQPAAL 
QELNDIMEKQFAGQAGAQSAKMGGPKAAAEIMNYLDTSIESPLMDSLREHDEELAQQIHD 
LMFVFDNLMDVEDRGIQMLLREVPNDVLQRALKGADEHLREKVYRNMSKRAVEMLREDLE 
AMGPVRVADVEAAQKEVLAIIRRMADAGEIVINSPGSGDQFI 

>50031Aeromonas_salmonicida_subsp._salmonicida_A449
MNNVNLNQNAVDIDIDNLEKAAILLLSMGTEAAAKVMQKLSRDEVQRLISKMAGLSGVSS 
MEAKWTLQQFFNQYREQSGIGSASWEYLEQTLDLALGQRLSRSLLDSLYGDVMSQDIQRL 
QWVPADVLARFFRNEHPQMQAVLLAFLPPQTASAVLDALPGSVHDDLLVRVASLNSVSEH 
VLGELRLTLDRCLAYVADQSGAKVNGVRQVADILNRYQGDKEQILSLLREHDGDMALEIE 
KNMFDFMALRRQSDETLQRLVQELPSDLLALALKNTEASFRKVVLGAMPKRMAQALDAQI 
QGQGSVSLRKVEQAREEVMQLVRELVEQGEVEFQLFEEPTVN 

>50041Aeromonas_veronii_strain_TH0426
MNSVNLNQSAVDIDIDNLEKAAILLLSMGTESAAKVMQKLSRDEVQRLISKMASLSGVSS 
MEAKWTLQQFFNHYREQSGIGSASREYLEQTLDLALGQRLSRSLLDSLYGDVMSQDIQRL 
QWVPADVLARFFRNEHPQMQAVLLAFLPPQTASAVLDALPGSVHDDLLVRVASLSSVSEH 
VLGELRLTLDRCLTYVADQSGAKVNGVRQVADILNRYQGDKEQMLSLLREHDGDMALEIE 
KNMFDFMALRRQSDDTLQRLVQELPSELLALALKNTETSFRKVVLGAMPKRMAQALDDQI 
QNQGSVSLRKVEQAREEVMQLVRELVEQGEIEFQLFEEPTVS 

>50811Oceanimonas_smirnovii_ATCC_BAA-899
MSDEQELVITDAQRQLLSRMTGTEKAALLMLSLREDDAAQIFRHLDPKQVQRLGMKMAAM 
GDFSPDRVGAVHRLFIEDIQRFTKIGVGSQDFVRNALVAALGEDKAGRLVNQIAAGAGSR 
GLDSLKWMDARQVAGIIHNEHPQIQTIVLSYLDADQAAAILQQFPEPMRLDLIMRIAELE 
EVQPAALQELNDIMEKQFVGKSNAKAAKMGGLKTAADIMNYLDTSVEGALMDSIRDQDEE 
MSMKIQDLMFVFENLIDVDDRGVQVLLREVNAELLQRALKGADDQLKEKFFNNMSRRAAE 
MLQDDLEAMGPVRVSDVEEAQREILAVARRLADSGELMLAKGGGDDYL 

>50891Photobacterium_leiognathi_CFSAN029437_01.0
MSQSQAKNPTDSTPAPLSPVEKTAVVLLGMGEDAAAEVLKHFSRDEVQRVTRAMASLSGI 
QSDSAKGVIQHFFDDFRAHSGIRGASKEYLSNTLRKALGNDLAKGLLNNIYGDELRNNMQ 
RLQWVDAELLAKYVSQEHPQMQAIFLAYLPPETSSKVLAKMPVDYHDELLYRIAQLEEID 
HDVATDLHDLIERCIAHMSQAQNAPILGTKQVADIINRFEGDRGQLMELLRLHDEEMVDE 
IETNMFDFMVLGRQKESTMDRLVQEIPVATWVIALKGAEISLQQAIKRSMPQRMVKTLED 
EMALKGAVPVSEVERARQSIMEQVRDLAENGEIDLQLYQEMTVE 

>50911Plesiomonas_shigelloides_31289_E01
MTETEVMQPEDGLQQAAILLLSMGEEAAANILKQLSREEVSRLTVAMASLPGVKKDQAQS 
VFLRFFTDFRSESGITGASRGYLERTLDKALGRSLARPLIDSIYGDTLRSSLQRLQWLEP 
SKLVELIAGEHPQLQAVFLAYLEPDMASQLLSRLPPETHDDLLYRLANLDEIHPDMIDEV 
HVLLEKFLQQVGHRTSSQVDGTKKAVDILNRMGSRTSEIMLSLRDMDPSLMVKLEESMYQ 
FDILERQSEATLSRMIEEVPQERLALALKGSSTTLQEKIFACLPKRAAQYLREEMETKGA 
VRMSAVEEARTEIMQTLRQLANDGEVELSLFAENVVE 

>51031Shewanella_sediminis_HAW-EB3
VNKSELGIKMDNLEQAAMLLLSMGEKGAAQVMAHLDRNDVQHLSHKMARLSSITQQEAEA 
VLGRFFMRYQEQSGIARASRSYLQKTLDLALGDRVAKSLIDSIYGDEIKTLVKRLEWVDP 
QLLAREITNEHSQLQAVLLGLLPPESAAQVLLSLPAEGQDEVLVRIAQLGELDRDVVDEL 
RQLVERCMLIAMEKSHTQVAGIRQVADILNRFEGDREQLMDMIKLHDTKLASDVADNMFD 
FIILGRQKPETLQEIMAIVPPEMLALALKGIDSELKSTLLLALPKRMSSAIETQVEAIGA 
VPLSQATSARKEIMELAKQMMDDGEIELQLFEEQVVE 

>1Yersinia_pestis
MSLTGTEKSAIMLMTLGEDHAAEVFKHLSSREVQQLSTTMASMRQVSHQQLVDVLAEFEDDAEQYAALSV
NASDYLRSVLIKALGEERASSLLEDILESRETTSGMETLNFMEPQMAADLIRDEHPQIIATILVHLKRAQ
AADILALFDERLRNDVMLRIATFGGVQPAALAELTEVLNNLLDGQNLKRSKMGGIRTAAEIINLMKTQQE
ETVMDAVREYDGELAQKIIDEMFLFENLVSVDDRSIQRLLQEIDNESLLIALKGADQALRERFLSNMSLR
AAEILRDDLATRGPVRMSLVENEQKSILLIVRRLAESGEIVIGGGEDIY

>1Salmonella_enterica
MSNLSGTDKSVILLMTIGEDRAAEVFKHLSTREVQALSTAMANVRQISNKQLTDVLSEFEQEAEQFAALN
INANEYLRSVLVKALGEERASSLLEDILETRDTTSGIETLNFMEPQSAADLIRDEHPQIIATILVHLKRS
QAADILALFDERLRHDVMLRIATFGGVQPAALAELTEVLNGLLDGQNLKRSKMGGVRTAAEIINLMKTQQ
EEAVITAVREFDGELAQKIIDEMFLFENLVDVDDRSIQRLLQEVDSESLLIALKGAEPPLREKFLRNMSQ
RAADILRDDLANRGPVRLSQVENEQKAILLIVRRLAETGEMVIGSGEDTYV
