# Supplementary material for: The “Jack-of-all-Trades” Flagellum From Salmonella and E. coli Was Horizontally Acquired From an Ancestral β-Proteobacterium
Source: Front Microbiol. 2021 Mar 30;12:643180. doi: 10.3389/fmicb.2021.643180 (PMC8042155; doi:10.3389/fmicb.2021.643180)
Supplement: Supplementary file 8 [file Data_Sheet_1.ZIP › FliI_clean.faa]

>1Alteromonas_macleodii_ATCC_27126
MTSPWHAHFESLTKQVTSPPVVAAGKLVRGIGLTLEAVGCQLPVGSQCLVQTIEGEIEAE 
VVGFGDDITYLMPTEAVRGIVPGSRVMPLNRQSGLPVGMGLLGRVVDGNGQPLDGLGEIN 
AEARAPTTRPPMNPLIRRPINTPMDVGVRAINALNTVGVGQRMGLFAGSGVGKSVLLGMM 
TRGCEADVVVVGLVGERGREVKEFIHEILTEEERQRAVVVAAPADTSPLMRLKGCETAVT 
IAEYFRDKGMKVLLLIDSLTRYAMAQREIALAVGEPPATKGYPPSVFARLPALVERAGNG 
SERQGSITAFYTVLTEGDDLQDPIADAARAILDGHVVLSRTLADSGHYPAIDIEASISRV 
MPMVVSEEHQLMARRIRQVYSNYKQNQDLISIGAYAKGSDPRIDLAIRAEPAINALLQQG 
MKQVIPYDESLEGMAALAKGLGQG 

>1Bordetella_avium_197N
LGGQRVSTPVIDRWQTQLKIGSIRAASTEPALSTGRITRATGLVLHATGLRLPVGAACRI 
EIARGHDLWADAEVVGFDGQTLYLMPQADISGLPPGARVMPAEPVVQRSVPLPRKAELNG 
NAKPQLGRHLPVGNALLGRVVDGAGRPLDDLGPLTGAELAPLAAQPINPLSRAPIDSVLD 
VGVRAINGLLTVGRGQRMGLFAGSGVGKSVLLGMMARYTRADIIVVGLIGERGREVKEFI 
EHNLGPEGLARSVVVAAPADVSPLLRLQGAAYATRLAEHFRDQGLDVLLIMDSLTRYAMA 
QREIALAIGEPPATKGYPPSVFAKLPMLVERTGMGAPGPNGRAGSITAFYTVLAEGDDQQ 
DPIADSARAILDGHVVLSRTLAEAGHYPAIDIEASISRAMTSLITPQQFNLVRRFKQMLS 
RYQRNRDLISVGAYVPGADPQLDEAIARYPRLEAFLQQEIGENISYGDAVEILRATFPMG 
DVRA 

>2Bordetella_bronchiseptica_253
VNPPALPLPADTAAVPVADRWQTQLQIGSIRAASTEPWLVSGRITRAAGLVLHATGLRLP 
VGAACRIELARGHDHWADAEVVGFDGHTLYLMPQSDISGLPPGARVVPAEPAVQRPVPLP 
RKAELNGNAKPQVGRHLPVGNAMLGRVVDGAGRPLDGLGPLAGAEQAPLTALPINPLSRA 
PIDSVLDVGVRAINGLLTVGRGQRMGLFAGSGVGKSVLLGMMARYTRADIIVVGLIGERG 
REVKEFIEHNLGPEGLARSVVVAAPADVSPLLRLQGASYATRLAEHFRDQGLDVLLIMDS 
LTRFAMAQREIALAIGEPPATKGYPPSVFAKLPALVERTGMGAPGPNGKAGSITAFYTVL 
AEGDDQQDPIADSARAILDGHVVLSRHLAEAGHYPAIDIEASISRAMTSLITTEQFQQVR 
RFKQILSRYQRNRDLISVGAYVAGADPQLDDAIARYPRLEAYLQQNIGDSVDYGTAIDQL 
QRSLETREAYA 

>1Burkholderia_mallei_ATCC_23344
MVSDVCGGALGRDELDALERELALASRGPEHEDAAAHGDGFGAHHHAPPRPLAMGAPSSR 
ATLANPHLAHWRAHLDGIRERNARALPLRPCGRLTRAAGLVLEAIGLRLSVGAECTIELP 
AGSALPYAQAEVVGFAGERLFLMPTTAVAGVLPGARVWPLESAPVADPLAGAKRLPVGWE 
MLGRVVDASGRPLDNLGPLASKVDAPLTAPSINPLDREPIHHVLDVGVRAINGLLTVGRG 
QRMGLFAGSGVGKSVLLGTMARYTSAEVIVIGLIGERGREVKEFIEQILGEDGLARSVVV 
AAPADVSPLLRMQGAAYATTLAEYFRDQGKHVLLLMDSLTRYAMAQREIALAIGEPPATK 
GYPPSVFAKLPALVERTGNGPEGGGSITAFYTVLTEGDDQQDPIADSARAILDGHVVLSR 
SLAEAGHYPAIDIEASISRAMTALIDDAHLDRVRQFKQMLSRYQRNRDLIAVGAYAPGRD 
AQLDRAIALYPRIESFLQQGFRECAPYAPSLAALDALFESEGG 

>1Campylobacter_jejuni_subsp._jejuni_NCTC_11168_=_ATCC_700819
MNLEKLRSKLGKENLSAIFGEITKISATSIEIRGLKTGVGDIVKLVSNENENLNTLAMVV 
EIKEQFSYLSPFSFIEGFKIGDRAFISDAGMQIGVSDELLGRVVDPFMRPKDGKGAIEAT 
KYMPIMRAPIDAMKRGLIEEVFPVGVKTIDALLTCGVGQKLGIFAGSGVGKSTLMGMIVK 
NSKAPIKVVALIGERGREIPEFIQKNLGGKLDDTVIIVATSDDSALMRKYGAFCAMSVAE 
YFKEQGKDVLFIMDSVTRFAMAQREIGLALGEPPTTKGYPPSVLSLLPQLMERTGKEEGK 
GTITAFFTVLVDGDDMSDPIADQSRSILDGHIVLSRELTDFGIYPPINIQNSASRVMSDI 
ISPEHKLWARKFKRLNSLLKENEVLLRIGAYQKGSDKELDEAISKKEFMQKFLGQNPEES 
FEFNQTLELLSQIDTPNTPLPPTQNINVGSASATLPNPNLK 

>1Candidatus_Puniceispirillum_marinum_IMCC1322
MSILSDAIMTDLNAVKLDQPISLYGHVSRYDGQIIECDGFPANIGSICEVKTDNETPAMA 
EVIGFNNGNNLLSIYDYGARILVGARVSLVDDGAYIPVGEGLLGRVTDALGVPLDNRPLP 
PLEGQWPLMGKELNPLQRKPVDKPLDVGVRIINSVLSVGQGQRVGIIAGSGVGKSVLLGM 
MSRFTDADIVVVGMIGERGREVGSFVNYILGSESRDRAAVVAVPADRSPLLRIRGAERAT 
AIAEYFRDKGKNVLLIMDSLTRVAHARREIGLALGEQPTSKGYPPSVVSMIPRLIERSGT 
GVEGQGSITAIYTVLADGDDANDPVVDTARAILDGHILLSRQQAQMGIYPAIDVTTSVSR 
VMNDITDADQQASAARFRRLVSLYMENRDLILMGGYTPGQDPDLDLAVELWPTLTKHIQQ 
PEAEKANFAISRDALIGLMRNA 

>1Catenovulum_agarivorans_YM01
MKPSLSERIHQYQSRIGTSRPKVAGRLTRVVGLTLEAIGCQAAVGSSCLVEAYQGYIEAE 
VVGFEGEKIYLMPSEQIEGILPGAKVIPIPAQQTLVYSMGLLGRVIDARGVPMDGKGRIS 
ADESQNFRAKRINPLDRKAINQPLDVGIKAINSILTVGMGQRLGLFAGSGVGKSVLLGMM 
TRGTAADVIVVGLIGERGREVKEFIDDILGEEGRARSVVIAAPADNAPLMRLKGCETALS 
VAEYFRDQGLNVLLLVDSITRYAQAQREIALAVGEPPATKGYPPSVFAKLPALVERAGNG 
GSGQGSITAFFTVLSEGDDLQDPIADASRAILDGHIVLSRDLADQGHYPAIDIAKSISRV 
MPAVTSEDHQIQARIVKQLYSAYQNNQDLISIGAYTKGSDPVVDAAIKLKPKMDKFLQQG 
MKDVINYDDCLAALASITSTMRA 

>1Chitiniphilus_shinanonensis_DSM_23277
MTDSAERHSHFLDECAQAVKWVRPWLPRGRLTRVSGLVLEAVGLRLPIGASCDVMTPGGH 
PVEAVVVGFQEDKLFLMPIAELYGVEPGAEVMPHEDVAAWVPEYGKPRPPQRRLEDHGRQ 
VPVGWGLLGRILDGLGRPLDGKGRLDQEGYMPLYARPFNPMEREPVRYVMDVGVRAINAM 
LTVGRGQRLGLFAGSGVGKSVLLGMMARFTTADVVVVGLIGERGREVKDFIENILGDEGR 
ARSVVVAAPADTPPLQRLYGAAYATAIAEFFRNEGKHVLLIMDSLTRYAMAQREIALAVG 
EPPATKGYPPSVFARLPQLVERAGNGREGGGSITAFYTVLSEGDDQQDPIADNARAILDG 
HFVLSRQLGESGHYPAIDIEASISRVMHDIITHEELELVRKFKYLWSRYQRSRDLIAVGA 
YAPGSDPVLDDAIRRHPAFERFLQQGIHERETYQGARMKLAELFAD 

>1Comamonas_testosteroni_TK102
MNAWQQFMSQARARYAEPVPLECQGHLTRLTGMVLEASGLRVPVGAQCHIHQHGQEPVLA 
EVVGFAGERAFLMPAGDIQGLSSGAMVTPAAPFVPVPQLGVAETEKVRQTVGVLRLPMGD 
GLLGRVVDSQGIPLDRGPALEGVVPEVLDRNPINAMDRDPVRESLDTGVKALNSLLTVGR 
GQRLGLFAGSGVGKSVLLGMMARYTQADVIVVGLIGERGREVKEFVEDILGAQDRSRAVV 
VAAPADAPPLLRMQGASYATAIAEHFRDKGKHVLLLMDSLTRYAMAQREIALAIGEPPAT 
KGYPPSCFAKLPALVERSGNGLHGVGSITAFYTVLSEGDDQQDPIADAARAILDGHVVLS 
RALAETGHYPAIDIEQSASRVMHNVVSREHFELARRFRAVYSRYQKGRDLVQVGAYVPGS 
DPQLDEAIALQPAMTGFLQQSMFESSSMEQSLAGMAQAMQRG 

>1Cupriavidus_taiwanensis_str._LMG19424
MPDTAQDTHDAAHAHTQRWIGALNGAAAGIAGLDSKRSCGRLTRAAGLVLEAVGLRLPVG 
SDCLIELPAGQFTTDSNAPRTAEAEVVGFGADRLYLMPQSDVVGLLPGARVYPLEPSPQP 
AGISAPREPGSKRLPVGAGLLGRVLDAAGRPLDGLGPLAAAMEVPLAGEQINPLMRAPIE 
TVLDTGVRAINGMLTVGRGQRMGLFAGSGVGKSVLLGMMARYTSADVIVVGLIGERGREV 
KEFIENILGPEGRRRSVVVAAPADCSPLLRMQGAAYATRLAEYFRDQGQHVLLIMDSLTR 
YAMAQREIALAIGEPPATKGYPPSVFAKLPTLVERTGNGPEGGGSITAFYTVLTEGDDQQ 
DPIADSARAILDGHIVLSRSLAEAGHYPAIDVEASISRAMTALIPHEQFGSVRRFKQLMS 
RYQRNRDLISVGAYVPGNDPELDLAIQLHPRMEAFLQQDIHERAGYADAIAALHSLFDRS 
EHAQAFTAQHAG 

>1Dechloromonas_aromatica_RCB
MAETLNPDDLPDHSARWNSFLQNCSTAASNAQPLWPVGRLTRINGLVMEAAGLKLPLGST 
CKIYPSSGIPIEAEVVGFAGEKLYLMPSDDVYGLAPGSKVVAVESPNMLPKLGGPPPFRR 
RAIDRAKQGPVGEELLGRVLDGVGRPLDNKGPLIAAETRPLQSRPINPMSRAAIHQPLDV 
GIRAINALLTVGRGQRMGLFAGSGVGKSVLLGMMARYTEAEVIVVGLIGERGREVKEFIE 
QILGEEGMRRSVVVAAPADTGPLMRLQGAAYATTIAEYFRDQGKHVLLIMDSLTRYAMAQ 
REIALAIGEPPATRGYPPSVFARLPQLVERAGNGQEGGGSITAFYTVLAEGDDQQDPIAD 
SARAILDGHIVLSRTLADAGHYPAIDIEQSISRAMVNLIDAPHLDQIRKFKVLFARYQRS 
RDLISVGAYAPGSDPVLDQAISLYPRMESFLQQQLIEQSDFPSSLEALKTLF 

>1Edwardsiella_ictaluri_93-146
MSSRLDTWLGALASLERRIPTLPEARRYGKLTRATGLVLEATGLQLPIGATCRVERHDGH 
QVLDVEAEVVGFNGRQLFLMPLEEVEGIVPGARVWAPAAALNSGKQLPLGPALLGRVLDG 
SARPLDGLPPPDESDHGGLSSQPFNPLQRTPITQVLDVGVRAINALLTVGRGQRMGLFAG 
SGVGKSVLLGMMARYTQADVIVVGLIGERGREVKDFIENILGDEGRQRSVVIAAPADVSP 
LLRMQGAAYATRIAEDFRDRGQHVLLIMDSLTRYAMAQREIALAIGEPPATKGYPPSVFA 
KLPALVERAGNGISGGGSITAFYTVLTEGDDQQDPIADSARAILDGHVVLSRRLAEAGHY 
PAIDIEASISRAMTSLIDEAHYARVRSFKQLLSSYQRNRDLISVGAYARGSDPLLDQAIA 
LYPQLEAFLQQGIFERSDYQQSCTALQTLFST 

>1Enterobacter_cloacae_subsp._cloacae_ATCC_13047
MTARLTRWLNTLDNFETKMAQLPSVRRYGRLTRATGLVLEATGLQLPLGATCVIERQDGQ 
ETREVESEVVGFNGQRLFLMPLEEVEGILPGARVYAKNIIGDGLQSGKQLPLGPALLGRV 
LDGSGKPLDGLPAPDTTETGALITQPFNPLQRTPIEHVLDTGVRPINALLTVGRGQRMGL 
FAGSGVGKSVLLGMMARYTQADVIVVGLIGERGREVKDFIENILGAEGRARSVVIAAPAD 
VSPLLRMQGAAYATRIAEDFRDRGQHVLLIMDSLTRYAMAQREIALAIGEPPATKGYPPS 
VFAKLPALVERAGNGISGGGSITAFYTVLTEGDDQQDPIADSARAILDGHIVLSRRLAEA 
GHYPAIDIEASISRAMTALITEKHYARVRNFKQLLSSFQRNRDLVSVGAYAKGSDPMLDK 
AISLWPQLEAFLQQGIFERADWEDSIQALELIFPQV 

>1Escherichia_coli_str._K-12_substr._MG1655
MTTRLTRWLTTLDNFEAKMAQLPAVRRYGRLTRATGLVLEATGLQLPLGATCVIERQNGS 
ETHEVESEVVGFNGQRLFLMPLEEVEGVLPGARVYAKNISAEGLQSGKQLPLGPALLGRV 
LDGSGKPLDGLPSPDTTETGALITPPFNPLQRTPIEHVLDTGVRPINALLTVGRGQRMGL 
FAGSGVGKSVLLGMMARYTRADVIVVGLIGERGREVKDFIENILGAEGRARSVVIAAPAD 
VSPLLRMQGAAYATRIAEDFRDRGQHVLLIMDSLTRYAMAQREIALAIGEPPATKGYPPS 
VFAKLPALVERAGNGISGGGSITAFYTVLTEGDDQQDPIADSARAILDGHIVLSRRLAEA 
GHYPAIDIEASISRAMTALISEQHYARVRTFKQLLSSFQRNRDLVSVGAYAKGSDPMLDK 
AIALWPQLEGYLQQGIFERADWEASLQGLERIFPTVS 

>1Glaciecola_nitratireducens_FR1064
MTLAIADKIKQLQEQVPKAVAISSGKLIRGVGLTLEAVGCQVPVGGRCLVQTSRGQIEAE 
VVGFSGDVTYLMPTESVKGIVPGSRVQPLSHDNGLAVGDELLGRVIDANGEPLDGKGPIK 
CKQTASLTPPPINPLTRKPVNQPLDVGVRAINTVLTVGKGQRMGLFAGSGVGKSVLMGMM 
TRGTTADVVVVGLIGERGREVKEFIQDILTAEEREKAVVVAAPADTSPLMRLKGCEAAVT 
IAEYFRDQGKDVLLLVDSLTRYAMAQREIALAIGEPPATKGYPPSVFAKLPALVERAGNG 
TELQGSITAFYTVLTEGDDLQDPIADSARAILDGHIVLSRRLAESGHYPAIDIESSISRV 
MPQVVNEEHVLQARNIKQVYSTYQQNKDLISIGAYARGTDNRIDLSIAAEPAINAFLQQT 
MGQVISFEKCVESMGTLNGGLNAASAHGQKAQQPR 

>2Glaciecola_psychrophila_170
MSTDMLDRIKLLKDQVPHAPIVACGKLVRGIGLTLEAVGCQMPVGSQCLIQTMEGEIEAE 
VVGFAENITYLMPTEAVKGIVPGSRVQPLNREQGLAVGMELLGRVVDGNGQPLDGLGPIK 
AEKRVPLSKPPMNPLLRKPIKQPLDVGVRAINSIVTVGLGQRMGLFAGSGVGKSVLMGMM 
TRGTAADVVVVGLVGERGREVKEFIQDILGEEERAKSVVVAAPADTSPLMRLKGCETAVT 
IAEYFRDKGLNVLLLIDSLTRYAMAQREIALAVGEPPATKGYPPSVFARLPALVERAGNG 
SENQGSITAFYTVLTEGDDLQDPIADAARAILDGHIVLSRSLADSGHYPAIDIEASISRV 
MPMVVSEEHVQGARRIRQVYSNYQRNRDLISIGAYSKGTDPRIDLAINAEPAINAFLQQG 
VQQIIDFDHSTADMATLSGGLGKG 

>1Hylemonella_gracilis_ATCC_19624
MADVLPEDAAHGEPSPGGSEPSRAQPGARWRHFLDQARQQASAPQTTLDSGGTLTRLTGL 
VLEAAGIRASVGSQCLITQPGQSPVLAEVVGFAGDRAYLMPAGDVQGLSSGATVMPTAPY 
VPPLRLGADWTGTAEGAAVRPAASPSHLMASGQLRLPLGEGLLGRVVDAQGQPMDHRGPL 
SNVVSRPLDRSPLNAMDRAPVREPLDTGVRSINALLTVGRGQRLGLFAGAGVGKSVLLGM 
MARYTEAEIIVVGLVGERGREVKEFIEDILGEEGRRRSVVVAAPADAPPLLRLQAAGYAT 
GVAEYFRDQGKHVLLLMDSLTRYAMAQREIALAVGEPPATKGYPPSCFAKLPQLVERSGN 
GLNGVGSITAFYTVLAEGDDQQDPIADAARAILDGHIVLTRALAEAGHYPAIDIAQSASR 
VMHNVVSKEHFELARQFRGISSRYERGRDLIQIGAYVPGADPGLDESIRLHEPMMAFLQQ 
DMYQGVTLSESLAGMAVVVQREPNPQPARPNAAQAQRPIQPGVQSQAGRGQGVAA 

>1Marinobacter_adhaerens_HP15
MTSSLADRLNRFQGFLGNEPEPELSGRLTRMVGLTLECVGCPMVVGDRCVIFGQNTGNVE 
AEVVGFEDDRVYLMPLTAIEGLKPGARVVPLSAASRVPVGPQLLGRVVDGSGEPLDGKGP 
LQAEARVALTGDIINPLNRAPVRQSMDVGIRAINALMTVGQGQRLGLFAGSGVGKSMLLG 
MMTRFTDADITVVGLIGERGREVKEFIEDILGEEGLSRSVVVAAPADDSPLMRLRAAMLT 
TRIAEYYRDQGKRVLLLMDSLTRYAQAQREIALAVGEPPATKGYPPSVFAKLPQLVERTG 
NGRPGGGSITAFYTVLTEGDDQQDPIADAARAILDGHIVLSRRLAEEGHYPAIDVEASIS 
RVMPQVTETEHFSRAQRFKQVYSRYQQARDLISVGAYVKGSDPETDFAITHIGNMRQFLQ 
QGLNESAPLKESVDQLLAVVPERRSPDRRKSAVPNPAAGGGGDA 

>2Marinobacter_hydrocarbonoclasticus_str._ATCC_49840
MTSRLAERLRQLQGAISDEPAPELSGRLTRMVGLTLECVGCPMVVGDRCLIQGDSATSVE 
AEVVGFEEDKVYLMPLTAIEGLKPGARVIPLASASRVPVGPQMLGRVVNGAGDPLDGKGP 
LQAEARVQLTGDIINPLNRAPVRQSMDVGIRAINALLTVGQGQRLGLFAGSGVGKSMLLG 
MMTRFTDADITVVGLIGERGREVKEFIEDILGDEGLARSVVVAAPADDSPLMRLRAAMLT 
TRIAEYYRDQGKRVLLLMDSLTRYAQAQREIALAVGEPPATKGYPPSVFAKLPQLVERTG 
NGRPGGGSITAFYTVLTEGDDQQDPIADAARAILDGHIVLSRRLAEEGHYPAIDVEASIS 
RVMPQVTDSEHFSRAQRFKQVYSRYQQARDLISVGAYVKGSDPETDFAIQHIGNMSQFLQ 
QGLNESAPLTEAIEQLMAVVPERRSPERRKTAVPNPAGNRDNV 

>3Marinomonas_sp._MWYL1
VSTLEERLNKLNHVSSVSLPPQIEGKVTRMVGLTMEAVGCVVALGDRCSVQVRKDRWVES 
EVVGFTGDLTYLMPTEAIEGISPGARVRPLLGDSKMPVGDELLGRVVNGLGKPLDGKGPI 
KTKDSVTLHGNVINPLQRKPISEPLDVGIKAINSLLTVGKGQRLGLFAGSGVGKSMLLGM 
MTKFTEADITVVGLIGERGREVKEFIDQILGEEGLSRSVVVASPADDSALMRLRAAMLAT 
RIAEYYRDQGKNVLLLMDSLTRYAQAQREIALSVGEPPATKGYPPSVFSKLPQLVERAGN 
GCEGSGSVTAFYTVLTEGDDQQDPIADASRAILDGHIVLSRRLAEEGHYPAIDIEASISR 
AMPHIVSEDHLYGAMRVKQLYSKFQQNQDLISVGAYARGSDPDLDQAIIQMPEIRNFLQQ 
SLTESFTIDQSLQALVTAMTKGQ 

>1Methylobacillus_flagellatus_KT
MNRAQAHQQGWKDYLKDCSEILEIVESLEVSGRITKLTGLVMEAVGIKLPIGSACYVPLA 
EGRRVEAEVVGFDGGRMLLMPQSGVEGVVPGAKVFALEVADALPKPNQAKHPRRRAIDRA 
RHLPVGEALLGRVIDAAGRPLDELGPLNSEHSVPLNTRPLNPLSRAPIEEVLDVGVRAIN 
SMLTVGRGQRMGLFAGSGVGKSVLLGMMARYTTAEVIVVGLIGERGREVKEFIEQILGPE 
GLARAVVVAAPADVPALMRLQGASYATAIAEYFRNQGKDVLLIMDSLTRYAMAQREIALA 
IGEPPATKGYPPSVFAKLPALVERAGNGKPGEGSITAFYTVLTEGDDQQDPIADSARAIL 
DGHIVLSRSLAESGHYPAIDIEQSISRAMHNITSPEHQKNARKLKQLNSRYTRNQDLINV 
GAYESGSDPVLDEAIMRHEAIEAFLQQDIKESASWTDSVDALASLVGTAGAN 

>2Methylobacter_tundripaludum_SV96
VIPDADRSQIWLAKLKPYSERLAEVPELVVEGKLSRMVGLTLEAVGCRAAIGSRCRIETK 
SGRMIEAEVVGFSDARIFLMPTAEVHGLEPDCRVIPLGKNSLARVGFGLLGRVLDGAGNA 
IDDKGPLKTDAQISLNGVPINPLSRRPIREPLDVGVRAINSILSVGRGQRMGLFAGTGVG 
KSVLLGMMTKFTTADVVVVGLIGERGREVNEFVLKTLGEEGLKRAVVVVSPADCPPLMRV 
HAALLSTSIAEYFRDQGLDVLLLMDSLTRFAQAHREIALSIDEPPATKGYPPSVFAKLPH 
LVERAGNADHGGGSITAFYTVLAEGDDTNDPIADAARGVLDGHVILSRSLAESGHFPAID 
IEASISRVMPDIIDAGHLQMARELRRLYSLYQQNRDLISVGAYQPGSDPRIDKAIERNPA 
ILDFLQQDMDEPVDINRSLQELATLLGVNRAVAG 

>3Methylotenera_mobilis_JLW8
MSDEVLELAESRHLNVHQQRWRSHIRDCKEILRIVEPLEIAGRIVKLTGLVMEAVGIKLP 
IGSACYVPLAEGRRVEAEVVGFDGERMLLMPQSSVDGITPGAKVFALEVAESLPKPHHGQ 
PPRRRATDRARHLPVGADLLGRVVDGAGNPLDDLGDIKPSQSSALNARPMNPLMRAPIEE 
VLDVGVRAINSMLTVGRGQRMGLFAGSGVGKSVLLGMMARYTTADVIVVGLIGERGREVQ 
EFIEQILGPEGLARSVVVAAPADAPALMRLQGASYATTIAESFRNEGKNVLLIMDSLTRY 
AMAQREIALAIGEPPATKGYPPSVFAKLPALVERAGNGRRGEGSITAFYTVLTEGDDQQD 
PIADAARAILDGHIVLSRSLAESGHYPAIDVEQSISRAMHNITSPEHQKLARKLKQLNSR 
YARSVDLINVGAYEAGSDAVLDMAISKHELIERLLQQDVAERSDWEESLQFLAAVMHGVP 
LS 

>1Morganella_morganii_subsp._morganii_KT
MTARIGRWIGALEGFESRMSGVAMTRHYGRLTKITGLVMEAEGIKMPLGATCFIERVING 
NTEEVICEVVGFNGPRMLLMPLAELEGIAPGARVYAQSTGSGGQTSRQLPLGDELLGRIL 
DASGNPLDGKGPLEAKIRAPLITPPINPLERSPINSVLDVGVRAINALLTVGRGQRMGLF 
AGSGVGKSVLLGMMARFTQADIIVVGLIGERGREVKDFIENILGAEGLQRAVVVAAPADV 
SPLLRMQGASYATRIAEYYRDLGRNVLLIMDSLTRYSMAQREIALAIGEPPATKGYPPSV 
FAKLPALVERAGNGKNGGSVTAFYTVLTEGDDQQDPIADSARAILDGHIVLSRSLAESGH 
YPAIDIEASISRAMTELIEKSHYRKIQRFKQLTSAYQRNRDLINVGAYAAGSDPMLDEAI 
QLFPYMAKFLQQDIDERCDYPAACEQLSQVIPDA 

>1Nitrosococcus_oceani_ATCC_19707
VVEIVSKPPLLGGRWQHALAGCRERLARDTAPLVTVEGRLTRMVGLTLEAVGCQLPVGGR 
CHILRQERLPVEAEVVGFAGERLFLMPIGDPRGLVPNAPVIPLRHGGRMAVGEALLGRVL 
DGGGRPLDDLGPLRATHRVSLEGQPINPLARQPIREPMDVGVAAINALLTIGRGQRMGLF 
AGSGVGKSVLLGMMTRYAKADVIVVGLIGERGREVQEFIENILGKEGLARSVVVATPADH 
SPLMRIHGAMLATSIAEYFRDQGKQVLLLMDSLTRFGHAQRELALAIGEPPATRGYPPSV 
FAKIPQLLERAGNGRSGSGSITAFYTVLTEGDDPNDPVADSARAILDGHIVLSRRLAEAG 
HYPAIDIEASISRVMSQITVPEHQQAAQQFKQIYSLYSQNQDLISVGAYSRGSDSRLDEA 
VDRQPQFRSFLQQDMSQSFSVKESLERLQQALKAKPAPKVAAPAINVGGASRQFNSGGYS 

>2Nitrosomonas_eutropha_C91
MDTIGPTHTSLWRGFIQNCQQLIEPVNPLLISGTLTRVAGLVMEAVGLKLAVGTSCIVFL 
PNGTSVTAEVVGFSGERLFLMPSGDIYGLTPGAKVVPVEYTGTPPRIGAIQHPRRRAADR 
AKHISVGPELLGRVLNGVGEPLDRLGPLQCGHNVPLYGRPFNPLERAPIEKILDVGVRAI 
NTLLSVGRGQRMGLFAGSGVGKSVLLGMMARYTSADVIVVALIGERGREVQEFIETILGE 
EGLARSVVVAAPADTSPLMRLHGAAYATAIAEYFRDEGKHVLLIMDSLTRFAMAQREISL 
AIGEPPATKGYPPSVFARLPQLVERAGNGRRGSGSITAFYTVLAENDDPNDPIADNARAI 
LDGHIVLSRHLADAGHYPAIDIESSISRVMASLVTREQLGQAQRFKALYSRYQRSHDLIS 
VGAYISGTDPQLDQAIALYPALESFLQQGMFEQENYAKSMDKLTTLNL 

>1Oceanimonas_smirnovii_ATCC_BAA-899
MTQTLAERLGAYQCAGLAPAMAASGKLTRVVGLTLEAVGCTAAVGSQCKVQTQFGEMDAE 
VVGFADDKLYLMPSESLKGVIPGARVTPAGDGNGVPVGMALLGRVINGIGEPLDGLGPIN 
TGTTADFLSRPINPMSRKPIKTPMDVGVRAINSVLTVGQGQRMGLFAGSGVGKSVLLGMM 
TRGAKADVVIVGLIGERGREVKEFIDEILGEEGRARAVVVAAPADASPLMRLKGCETALT 
LAEYYRDQGLNVLLLMDSLTRYAQAQREIALAVGEPPASKGYPPSVFARLPALVERAGNG 
AEGQGGITAFFTVLTEGDDLQDPIADAARAILDGHIVLSRQLADSGHYPAIDIEKSISRV 
MTAVTTPEHQQQARVVKQAYALYQQNHDLINLGAYKSGADPRLDMAITIRPRLERFLTQS 
MTDVFDYEACLKELEVVAMPLLRAG 

>1Photobacterium_leiognathi_CFSAN029437_01.0
MSASLAERLSRFKTEGTGCKPVASGRLVRVVGLTLEAVGCRAPVGSLCKVETLNGDLEAE 
VVGFSGETLFLMPSEQLQGVMPGAKVTPILHNSGLPVGPELLGRVIDGVGNPLDGLGPIF 
TEQRASFNAIPINPLSRKPIKEPLDVGIKAINGCLTVGKGQRIGLFAGSGVGKSVTLGMM 
TRGTSAQIVVVGLIGERGREVKEFIDEILGPEGRARSVVVAAPADASPLMRLKGCQTSLT 
IAEYFRDQGFDVLLLMDSLTRFAQAQREIALSVGEPPATKGYPPSVFAKLPALVERAGNG 
NENQGSITAFFTVLSEGDDLQDPIADASRAILDGHIVLSREMADAGHYPAIDVERSVSRV 
MPAIVSEEHMLMSKAVRQILSICRKNQDLVSIGAYKPGTDNTIDQAFSFKPKLDAYLQQT 
MKESVPYEMCINMLRSTLGG 

>1Pseudoalteromonas_atlantica_T6c
MPLDILGNIKALQQQVPQAPVVAAGKLVRGIGLTLEAVGCQMPVGSQCLIQTVDGEIEAE 
VVGFAEHITYLMPTQAVKGIVPGSRVQPLNREQGLPVGMSLLGRVVDGNGQPLDGLGAIK 
AEKRVPLTRPPMNPLSRKPIREPLDVGVRAINSMITVGSGQRMGLFAGSGVGKSVLLGMM 
TRGTSADVVVVGLVGERGREVKEFIQDILGDEERQKSVVVAAPADTSPLMRLKGCETAVT 
IAEYFRDKGMNVLLLVDSLTRYAMAQREIALAVGEPPATKGYPPSVFARLPALVERAGNG 
GEHQGSITAFYTVLTEGDDLQDPIADSARAILDGHIVLSRQLADSGHYPAIDIEASISRV 
MPMVVSPEHVQVARRIRQVYSTYQQNRDLISIGAYTRGNDPRIDLSIKAEPAINAFLQQG 
MQQILPFDESVETMVKLGTGLGPA 

>2Pseudoalteromonas_haloplanktis_str._TAC125
MSALDVSLSERLSQYKQHIKPPTLAVAGILTRVVGLTLEAKGLRAPVGSQCKIETMNGFV 
DAEIVGFNDQTLYLMPNDHISGVLPGARVIPQLNDTGLPVGMSLLGRVVDGLGRPLDGLG 
KINAEHYLKFAQKPINPLSRRPISQPMDVGVRAINSVITVGQGQRMGLFAGSGVGKSVLL 
GMMTRGSEADVIVVGLVGERGREVKEFIEEILGVEGRKRSVVVAAPADSSPLMRLKGCES 
AVTIAEYFRDQGLNVLLLLDSVTRYAMAQREIALAVGEPPATKGYPPSVFAKLPALVERA 
GNGGEGQGSITAFFTVLSEGDDMQDPIADAARAILDGHIVLSRELADSGHYPAIDIEKSI 
SRVMPQVVSETHMQQARVLKQVYSMYQQNKDMITLGAYQKGTDQMLDQAINMMPRVNAFL 
QQGMRDVISYDDGLQGLAQLLGQA 

>3Pseudoalteromonas_luteoviolacea_strain_S4054249
MSELEQQNSSFAQRIHKYQKHIHPFGVAVAGSLTRVVGLTLEAKGLNAAVGSQCKIETIN 
GFVDAEVIGFNNDVLYLMPNDRISGVLPGARVIPQVKEAGLPVGMGLLGRVVDGLGRPLD 
GLGAIQAEARLKFAQAPINPLARRPIKEPMDVGVRAINSIITVGQGQRMGLFAGSGVGKS 
VLLGMMTRGSEADVIVVGLVGERGREVKEFIDEILGTEGRRRSVVVAAPADASPLMRLKG 
CESAVTIAEYFRDQGLNVLLLLDSVTRYAMAQREIALAVGEPPATKGYPPSVFAKLPALV 
ERAGNGGEGQGSITAFFTVLSEGDDMQDPIADSARAILDGHIVLSRELADSGHYPAIDIE 
KSISRVMPQVVSDTHMQQARIVKQVYSMYQQNKDMITLGAYQKGSDPMLDQAIAMMPNVN 
GFLQQGMKDVLNYDECLQGLSQLLGQG 

>4Pseudomonas_aeruginosa_PAO1
MRLERTSFARRLEGYTEAVSLPAQPVVEGRLLRMVGLTLEAEGLQAAVGSRCNVINESGY 
HPVQVEAEVMGFSGSKVYLMPVGSLAGIAPGARVVPLPDTGRLPMGMSMLGRVLDGAGRA 
LDGKGGMRAEDWVPMDGPTINPLKRHPISEPLDVGIRSINGLLTVGRGQRLGLFAGTGVG 
KSVLLGMMTRFTRADIIVVGLIGERGREVKEFIDEILGEEGLKRSVVVASPADDAPLMRL 
RAAQYCTRIAEYFRDKGKNVLLLMDSLTRYAQAQREIALAIGEPPATKGYPPSVFAKLPK 
LVERAGNAEAGGGSITAFYTVLSEGDDQQDPIADAARGVLDGHFVLSRRLAEEGHYPAID 
IEASISRVMPQVVEAEHLRDAQRFKQLWSRYQQSRDLISVGAYVAGGDPETDLAIARFPV 
MRQFLRQGLDESESLAESRARLASLLAGGQA 

>5Pseudomonas_syringae_pv._syringae_B728a
MRLDRTSFAKRLGSYAESISLPAQPVVEGRLLRMVGLTLEAEGLRAAMGSRCVVINDDSH 
HPVEVEAEVMGFSGGKVFLMPVGSVAGIAPGARVVPLADTGRLPMGMSMLGRVLDGAGRP 
LDGRSPIKAEDWVPMDGPTINPLKRDPISQPLDVGIRCINGLLTVGRGQRLGLFAGTGVG 
KSVLLGMMTRFTEADIIVVGLIGERGREVKEFIEHILGEEGLKRSVVVASPADDAPLMRL 
RAAMYCTRIAEYFRDKGKNVLLLMDSLTRFAQAQREIALAIGEPPATKGYPPSVFARLPK 
LVERAGNAEKGGGSITAFYTVLSEGDDQQDPIADSARGVLDGHIVLSRRLAEEGHYPAID 
IEASISRVMPAVVSPEHMARAQHFKQLWSRYQQTRDLISVGAYVAGGDRETDMAIALHPV 
LVRYQRQALRENESMQGSSEALASIFAPAPGG 

>1Serratia_marcescens_subsp._marcescens_Db11
MTARLGRWLSSLDTLEKRIARAPTVRRYGRLTRATGLVLEATGLQLPLGATCLIERHDAG 
EVQEVESEVVGFNGQRLFLMPLEEVEGIVPGARVYARIAPEGQSAGKQLPLGPALLGRVL 
DGSAKPLDGLPSPETGYRAPLITAPFNPLQRTPIEQVLDVGVRTINGLLTVGRGQRMGLF 
AGSGVGKSVLLGMMARYTQADVIVVGLIGERGREVKDFIENILGAEGRARSVVIAAPADV 
SPLLRMQGAAYATRIAEDFRDRGQHVLLIMDSLTRYAMAQREIALAIGEPPATKGYPPSV 
FAKLPALVERAGNGISGGGSITAFYTVLTEGDDQQDPIADSARAILDGHVVLSRRLAEAG 
HYPAIDIEASISRAMTSLIDEEHYRRVRTFKQMLASYQRNRDLISVGAYAAGSDPLLDKA 
MTLYPQMEAYLQQGIFERSGYDEACQQLQQLIV 

>1Shewanella_oneidensis_MR-1
MHNRRHQLQNKLNHYIDKVPPFRAVASGQLVRVVGLTLEASGCRAPVGSLCSIETMVGEL 
IAEVVGFDDELLYLMPIEELRGVLPGARVVPLGEQAGLNVGLSLLGRVLDGNGVPLDGLG 
ALSTEQQAPRHSNAINPLSRRAITEPLDVGVRAINAMLTVGKGQRMGLFAGSGVGKSVLL 
GMMTRGTTADIIVVGLVGERGREVKEFIEEILGEKGRARSVVVAAPADTSPLMRLRACET 
STRIAEYFRDLGYNVLLLMDSLTRYAQAQREIALAVGEPPATKGYPPSVFAKLPRLVERA 
GNGGPGQGSITAFYTVLTEGDDQQDPIADASRAILDGHIVLSRSLADSGHYPAIDIEASI 
SRVAPMVISNEHLEAMRRVKQTYSLYQQNKDLISIGAYAQGSDPRIDNAIRLQPAMNAFL 
RQTMRDAFSFADSQVMLGQLAAQCK 

>1Shigella_flexneri_2a_str._301
MTTRLTRWLTTLDNFEAKMAQLPAVRRYGRLTRATGLVLEATGLQLPLGATCVIERQNGS 
ETHEVESEVVGFNGQRLFLMPLEEVEGVLPGARVYAKNISAEGLQSGKQLPLGPALLGRV 
LDGSGKPLDGLPFPDTTETGALITPPFNPLQRTPIEHVLDTGVRPINALLTVGRGQRMGL 
FAGSGVGKSVLLGMMARYTRADVIVVGLIGERGREVKDFIENILGAEGRARSVVIAAPAD 
VSPLLRMQGAAYATRIAEDFRDRGQHVLLIMDSLTRYAMAQREIALAIGEPPATKGYPPS 
VFAKLPALVERAGNGISGGGSITAFYTVLTEGDDQQDPIADSARAILDGHIVLSRRLAEA 
GHYPAIDIEASISRAMTALISEQHYARVRTFKQLLSSFQRNRDLVSVGAYAKGSDPMLDK 
AIALWPQLEGYLQQGIFERADWEASLQGLERIFPTVS 

>1Sideroxydans_lithotrophicus_ES-1
MIDSPDIVAQDAPAQAVPQGAAVADVHTATASRNRHHQRWQELLHLNRDLVAQSNPLLVS 
GRLTKVTGLVMEAVGLRMAVGSTCWIELPNTRIEAEVVGFAGDRLFLMPENDVQGLVPGA 
RVTPAEPMRAPVAPGQSQLPRRRSSDLARHLPVGEHLLGRVLDGAGRPLDQFGPLLESKS 
APLQSRPINPLERAAIKEALDVGVRAINSLLTVGRGQRMGLFAGSGVGKSVLLGMMARYT 
SADVIVVGLIGERGREVKEFITDILGQEGLRRSVVVAAPADTSPLMRLQGAAYATTIAEY 
FRDQGKNVLLIMDSLTRYAMAQREIALAIGEPPATKGYPPSVFAKLPQLVERAGNGAEGG 
GSITAFYTVLTEGDDQQDPIADSARAILDGHIVLSRRLAEQGHYPAIDIEASISRAMNHL 
VSPQHFLQVQRFKHMYAHYQRNHDLISVGAYVKGSDPLLDQAIQLYPHMEHFLKQGMYES 
EVYTASMGKFSDLFPNEG 

>1Thioalkalivibrio_sp._K90mix
MSSPVDTLRKRGQEQLTTGLLDRLQQSRGRLERVQPPQSEGRLSRLTGLTFEAEGLRLPM 
GGRALIHGENGAAVPAEVVGFQNDRTFLMPEELASGLTPGARIEPLDIQREIPVGDALLG 
RVIDANGQPLDGKGPLRARDHSPLSGRPINPLQRAPVREPLDVGIRSINGLLSVGRGQRL 
GLFAGSGVGKSVLLGMMTRNTSADVIVVGLIGERGREVNEFIHEILDEESRQRTVVVAVP 
ADQSPLLRQHGAWVATTVAESFRDRGLNVLLLMDSLTRFAQGAREIAMAIGEPPASKGYA 
ASVFARLPQLVERAGNGDVGGGSITAFYTVLAEGDDQNDPIVDAARAILDGHVVLSREIA 
ETGRYPAIDVSASVSRVMSALITPEHEQAARRFRDLASTYMRNRDLIAVGAYRRGADTHL 
DEAVAMHERLEAYLGQGRDEAVGFDQARDELLALIGGA 

>2Thiobacillus_denitrificans_25259
MNTHVHAARWQAYLQDCTELLAIAEPMRLSGRITRVAGLVMEAVGLKLPVGSACTVPLPN 
GSHLEAEVVGFEGERLFLMPQSDVEGIVPGARVFPVEVIPTLPGLGQVNHPRRRPSDRTR 
HLPVGEVLLGRVLDSNGRPLDGLGSVHTSATAPLNNRAANPLSRAPISEILDVGVRAINS 
MLTIGRGQRMGLFAGSGVGKSVLLGMMARYTSADVIVVGLIGERGREVKEFIEQILGEEG 
LARAVVVAAPADTPPLMRLQGAAYATAIAEHFRDEGKNVLLIMDSLTRYAMAQREIALAI 
GEPPATKGYPPSVFAKLPALVERAGNGKPGGGSITAFYTVLTEGDDQQDPIADSARAILD 
GHIVLSRDLAESGHYPAIDIEQSISRAMHGITSAAHQQMARRLKKLYSRYARSRDLINVG 
AYAPGTDPLLDEAIRLQEGIEAFLQQNIPERAGVEESLAALSTLFPST 

>3Thiomicrospira_crunogena_XCL-2
MIKQLFNQYLHYKFSELSEQIPQKSNLQIEGRLVRMVGMTLEVVGTYAPIGSRCQVLSKN 
EPPIEAEVVGFNDDRLYLMPIGKIHGLEPNARVIPVSGGIKVGVSSSMLGRIIDGAGNPL 
DDKGPISFDKRVSLNGDKINPLHRAPIKEPLDVGIKTINGLLTLGKGQRVGLLAGTGVGK 
SVLLGMMTRFTDAEVVVVGLVGERGREVNDFVRNNLGEEGLKRSVVVATPADDPPLMRLH 
GAMLATSVAEYFRDQGKNVLLLMDSLTRFAQAQREIALAVGEPPASKGYPPSVFAKLPQL 
VERAGNGASHSGSITAIYTVLAEGDDQNDPVVDSARGVLDGHILLSRQIADSGRYPAIDI 
EASISRVMIDVVPQQQNKLARRFKQLYSTYQQNQDLISIGAYRKGTDAAIDEAIEKHPQL 
SHFLSQSIDESFSVKESLSALESVLS 

>1Vibrio_fischeri_ES114
MLPLSERLSQYKTTGLTTRAIASGKLVRVVGLTLEATGCRAPIGSSCLVETVNGEIEAEV 
VGFSGENLFLMPSEQVSGVLPGAKVTPIADGSGIPVGMELLGRVVDGVGNPIDGLGELYT 
EHTASFTSEPINPLSRKPISEPLDVGLKAINGLLTVGKGQRLGLFAGSGVGKSVTLGMMT 
RGTTAQVVVVGLIGERGREVKEFIEEILGPEGRQRSVVVAAPADASALMRLKGCQTALTI 
AEYFRDQGLDVLLLMDSLTRFAQAQREIALSVGEPPATKGYPPSVFAKLPALVERAGNGN 
ENQGSITAFFTVLTEGDDLQDPIADASRAILDGHIVLSREMADAGHYPAIDVEKSVSRVM 
PQITDEEHMLMSKAVRQVLSTCRKNQDLVSIGAYKPGTDPAIDQAFTLKPRLDEYLQQRM 
KESVPYDMCKNMLKMLLSG 

>2Vibrio_vulnificus_YJ016
MIALAERLKSYRVQGLGSRPVASGKLVRVVGLTLEATGCRAPIGSLCLVETMTGQMEAEV 
VGFSGDNLFLMPSEQIGGILPGAKVTPLTSESGLPVGMELLGRVIDGVGNPLDGLGPIYT 
EHRASFNAEPINPLARKPITEPLDVGLKAINGLLTVGKGQRIGLFAGSGVGKSVTLGMMT 
RGTTAQVVVVGLIGERGREVKEFIEEILGEDGRKRSVVVAAPADASPLMRLKGCQTALTI 
AEYFRDQGLDVLLLMDSLTRFAQAQREIALSVGEPPATKGYPPSVFAKLPALVERAGNGG 
PQQGSITAFFTVLTEGDDLQDPIADASRAILDGHIVLSREMADAGHYPAIDVEKSVSRVM 
PQITTEEHVLMSKAVRQVLSICRKNQDLVSIGAYKPGTDPSIDSAFTLKPKLDEYLQQRM 
KETVPYAMCVNMLKNVLGVQ 

>1Aeromonas_salmonicida_subsp._salmonicida_A449
MSGSLLTRLQGYRVRDTAPKPPVAGKLTRVVGLTLEAIGCRAAIGALCRIDTQDGELEAE 
VVGFSGDRLFLMPSEQLKGVIPGARVVPMTEEHGIPVGMNLLGRVIDGIGQPLDGLGPIL 
SSQTVQFAQHRINPLSRRPIHQPMDVGVRAINAVLTVGQGQRMGLFAGSGVGKSVLLGMM 
TRGSVADVVVVGLIGERGREVKEFIEDILGEEGRARSVVVAAPADASPLMRLKGCETALA 
IAEYFRDQGLNVLLLMDSLTRYAQAQREIALAVGEPPATKGYPPSVFAKLPALVERAGNG 
SDGQGSITAFFTVLTEGDDLQDPIADAARAILDGHIVLSRELADAGHYPAIDIEKSISRV 
MPMVTSPEHMDLARTLKQFYSLYQQNRDLITIGAYSQGSDPRIDRAIVHKPYLDQFLQQG 
MREVIHYDEGLQSLQLVAMPLMR 

>2Aeromonas_veronii_strain_TH0426
MSGSLLNRLQGYKVRDSAPKPPVAGKLTRVVGLTLEAIGCRAAIGALCRIDTLDGSLEAE 
VVGFSGDRLYLMPSEQLKGVIPGARVVPITEEHGIPVGMNLLGRVIDGIGQPLDGLGPIL 
SSQTVQFAQHRINPLSRRPIHQPMDVGVRAINAVLTVGQGQRMGLFAGSGVGKSVLLGMM 
TRGSVADVVVVGLIGERGREVKEFIEDILGEEGRARSVVVAAPADASPLMRLKGCETALA 
IAEYFRDQGLNVLLLMDSLTRYAQAQREIALAVGEPPATKGYPPSVFAKLPALVERAGNG 
SDGQGSITAFFTVLTEGDDLQDPIADAARAILDGHIVLSRELADAGHYPAIDIEKSISRV 
MPMVTSPEHMDLARTLKQFYSLYQQNRDLITIGAYSQGSDPRIDRAIIQKPYLDQFLQQG 
MREVIHYDDGLQALQMVAMPLMR 

>1Plesiomonas_shigelloides_31289_E01
MSLRESLAAYQCRNLADKPVAAGKLVRVVGLTLEAIGCRAPVGSLCLIETVSGEMEAEVV 
GFSGDTLFLMPTEPLTGVLPGARVTPIVSKQGIPVGPELLGRIIDGVGRPLDGLGPLRCQ 
QSADFSAAPINPLQRKPIHEVLDVGIKAINSMLTVGKGQRIGLFAGSGVGKSVTLGMMTR 
GTTAQVVVVGLIGERGREVREFIEEILGEEGRRRSVVIAAPADSSPLMRLKGCQTALTVA 
EYFRDQGQDVLLLMDSLTRFAQAQREIALSVGEPPATKGYPPSVFAKLPALVERAGNGAE 
GKGSITAFFTVLSEGDDLQDPIADASRAILDGHIVLSRQLADAGHYPAIDVERSVSRVMP 
AITSNEHQLMARAVRQICATYNRNQDLIAIGAYQRGNDPRVDQAIDFKPKVDEYLQQGMK 
DVWPFDRCVSDLKQVLLGG 

>2Shewanella_sediminis_HAW-EB3
MRSRQNQLLSKIKHQSIKVHPFVAEASGQLVRVVGLTLEATGCRAPIGSLCSIETLAGEL 
VAEVIGFDGELLYLMPIEELRGVLPGAKVTPLGEQTGLNVGMSLLGRVLDGSGHPLDGLG 
RLQTEQRAPRHSQVINPLSRRAITEPLDVGVRAINAMLTVGKGQRMGLFAGSGVGKSVLL 
GMMTRGTTADVIVVGLVGERGREVKEFIEEILGEEGRARSVVVAAPADTSPLMRLRACET 
STRIAEYFRDLGYNVLLLMDSLTRYAQAQREIALAVGEPPATKGYPPSVFAKLPKLVERA 
GNGGPGQGSITAFYTVLTEGDDLQDPIADAARAILDGHIVLSRSLADSGHYPAIDIEASI 
SRVAPMVISPEHLESMRCVKQVYSLFQQNKDLISIGAYTQGSDPRIDNAIRLQPAMNAFL 
RQTMKEALSFDSSALMLSQLGAQCKV 


>50031Aeromonas_salmonicida_subsp._salmonicida_A449
MHEALQQALTSALDSFEDVPGFRRYGRLVRVTGLTLEVVGCQLVMGQRCRVDTATGAPLL 
AEVVGFNRDISYLMPLQPMSGLYAGARVLPIDGEETIQVGEHLLGRVVDGLLQPLDGRPL 
RDDGERVALFAIPPNPLLRTPVREPLDVGIRAINGLNGLLTVGKGQRLGLFAGSGVGKSM 
LLGMMTRNTTAQIVVVGLIGERGREVREFIEHSLGPEGLARAVVVAAPADQSPLMRLRAA 
QLCHRIAEYFREQGRDVLLLMDSLTRYAQAQREIVLAIGEPPATRGYPPSVFSMLTQLVE 
RAGNGIHQDGSLSAFYTVLAEGDDQQDPVVDAARAILDGHIVLTRRLAEEGHYPAIDIGA 
SVSRVMPQVVPAEWQTLAVTLRQLWGRYQQVRELLPLGGYQPGADPQMDEAVQRYPAIAA 
FLQQGIHEETPFVQVMTGLKQVLGKS 

>50041Aeromonas_veronii_strain_TH0426
MHEALQQALTSALDNLDELPAFRRFGRLVRVTGLTLEVVGCQLVMGQRCRVSTASGAPLL 
AEVVGFNREISYLMPLQPMSGLFAGAQVEPIDGEETVRLGRHLLGRVLDGLLQPLDGQPL 
PDVGDSVPLFALPPNPLLRTPVREPLDVGIRAINGLLTVGKGQRLGLFAGSGVGKSMLLG 
MMTRNTAAQIVVVGLIGERGREVREFIEHSLGADGLARAVVIAAPADQSPLMRLRAAQLC 
HRIAEYFREQGQDVLLLMDSLTRYAQAQREIALAIGEPPATRGYPPSVFSMLTQLVERAG 
NGTHPDGSLSAFYTVLAEGDDQQDPVVDAARAILDGHIVLTRRLAEEGHYPAIDIGASVS 
RVMPQVVPAEWQKLAVTLRQLWGRYQQVRELLPLGGYQPGADPQMDEAVQRYPGIAAFLQ 
QGLHEEMAFEQVMVGLKQVLGQG 

>50811Oceanimonas_smirnovii_ATCC_BAA-899
MSLLEHRLQLARAALNDELDIGQVYGRLLRVTGNLLEVSGCRLVMGQRCFIDTDGGGELE 
AEVVALDREQAMLLPLGTTSGLYAGARVRPCASEASIPVSSLALGRIVDGLMRPLDGLPA 
IKGQPVPWQSAIPNPLLRRRVSEPLDVGVRAINVLLTPGKGQRLGLFAGPGVGKSVLLGM 
MARYTQADVVVVGLIGERGREVREFIDDCLGEQGRAKTLVIAAPADQSPLLRVRAAESCH 
RVAEYFRDQGKDVLLLMDSLTRYVQARREIGLAVGEPPVARGYPPSAFSALTGLVERAGN 
GEQQSGSLTAFYTVLAEGDDQQDPVADAARAILDGHVVLSRQLAEQGHYPAIDIGASISR 
VMSKVATPEHLAQAVLCKRWFGLYQQVRELLPLGGIQSGKSRETDEAIAAYPALAAFLQQ 
SEHEPVSLQQSLQQLAELTGNHNAQTPD 

>50891Photobacterium_leiognathi_CFSAN029437_01.0
MNRLQADSLTALAALDRVPIAKVTGRLVKVNGLMLQAVGCRFKLDQRCLIVADDGEQIEA 
QVVGFDHNIAYLMPVRQLGGLYAGAKVIPMQGGSTVNVSHEWIGRVVNGLGEPLDNGEPL 
QGGERLSLEPKPINPMKRQPVESPLDVGIKAINGLLTVGKGQRIGLMAGSGVGKSVLMGM 
ITQFTAADIIVVGLIGERGREVREFIERNLGEEGRKRAVIIAAPADESPLMRLRATKLCH 
RVAEYFRDQGKDVLLMMDSLTRYAMAQREIALALGEPPASRGYPPSVFSLLPQLLERAGN 
GENPNGSLTAIYTVLAEGDDQQDPVVDSARAILDGHIVLSRTLAEQGHYPAIDINASISR 
CMSSCTEQAHVTVANQFRQLNANYQQVKELLPLGGYQQGQDPELDQAVMMQPQLKQFLQQ 
PVSEHCDYQASLTQLANLFSPQTATSTMEH 

>50911Plesiomonas_shigelloides_31289_E01
MSNLQQTLARRLALAGRQLPELPVARTYGRLTRMTGLTLEAVGCRLSSGQRCMIETDSGA 
LVEAEVVGFDRESSFLMPIRHTSGLRPGCRVLPLQGDSKIAVGYGLLGRILNGVGEPLDN 
RGPLQTDQRIHLQGESINPLIRQPISEQLDVGVRAINGMLSVGKGQRLGLFAGSGVGKSV 
LLGMMTRNTTAEITVVGLIGERGREVREFIEHSLGSEGLKNAVVIASPADDPPLLRLRAS 
VLCHRIAEFFRDRGHDVLLLMDSLTRYAQAQREIALAVGEPPATKGYPPSVFSLLPQLVE 
RAGNGAHGKGSITAFYTVLSEGDDQQDPIADAARAILDGHIVLNRTLAESGHYPAIDIEQ 
SISRAMPQIVSPEHLRQAQLVKQRYSRYRQVQDLLALGGYQPGQDPQLDTAIASYPAICA 
YLQQGMQEKVTLADSTEQLLQLR 

>51031Shewanella_sediminis_HAW-EB3
MLHNLQPSENTITEAPDWPRVPVAQVYGRLTRVNGLLLEAVGCQLGMGDRCHIECRDGRL 
IEAEVVGFNRETLCLMPIEHTSGLMPGSRVMPLAEQVKIPVGTSLLGRVLDGLGQPLDAL 
GPLKNLQSVPLSNNTTNPLLRKPIREPLDVGIRAINALLPIGRGQRLGLFAGSGVGKSVL 
LGMMTRFTEADVVVVGLIGERGREVREFIEESLGEEGRERAVVIAAPADTTPLMRMRAMR 
LCHHVAAAFRDQGKQVLLLVDSLTRYAQAQREIALSLGEPPATKGYPPSAFAQLPSLVEL 
AGNGQDPVGTLTAFYTVLTEGDDQQDPIADAARAILDGHLVLSRKLAEQGHFPAIDISAS 
VSRLATQVADQTQLSQGHHFRHLNSRYNEVRELLPLGGYQAGHDPQMDLAVRSYPMMAQF 
LQQNTEEKFDRQQSLEQLSDLVERTGK

>1Yersinia_pestis
MNCAVWPRRGNCDAPRLSRWLTSLDKFEERISQTTTIRRYGRLTRATGLVLEATGLQLPLGATCLIERHN
GGEVQEVESEVVGFNGQHLFLMPLEDVEGIVPGARVYARVTTSGTSASKQSISSKQSIPSKQSFASKQLP
LGPELLGRVLDGSAKPLDGLPAPETGYRAPLITPPINPLQRTAIVQVLDVGVRTINALLTVGRGQRMGLF
AGSGVGKSVLLGMMARYTQADVIVVGLIGERGREVKDFIENILGAEGRARSVVIAAPADVSPLLRMQGAA
YATRIAEDFRDRGQHVLLIMDSLTRYAMAQREIALAIGEPPATKGYPPSVFAKLPALVERAGNGVSGGGS
ITAFYTVLTEGDDQQDPIADSARAILDGHVVLSRRLAESGHYPAIDIEASISRAMTSLIDDDHYSRVRQF
KQLLASYQRNRDLISVGAYAAGSDPLLDKAIALYPQMEAFLQQGMFERSSFDDACQHLKVLFPG

>1Salmonella_enterica
MTTRLTRWLTALDNFEAKMALLPAVRRYGRLTRATGLVLEATGLQLPLGATCIIERQDGPETKEVESEVV
GFNGQRLFLMPLEEVEGILPGARVYARNGHGDGLQSGKQLPLGPALLGRVLDGGGKPLDGLPAPDTLETG
ALITPPFNPLQRTPIEHVLDTGVRAINALLTVGRGQRMGLFAGSGVGKSVLLGMMARYTRADVIVVGLIG
ERGREVKDFIENILGPDGRARSVVIAAPADVSPLLRMQGAAYATRIAEDFRDRGQHVLLIMDSLTRYAMA
QREIALAIGEPPATKGYPPSVFAKLPALVERAGNGIHGGGSITAFYTVLTEGDDQQDPIADSARAILDGH
IVLSRRLAEAGHYPAIDIEASISRAMTALITEQHYARVRLFKQLLSSFQRNRDLVSVGAYAKGSDPMLDK
AITLWPQLEAFLQQGIFERADWEDSLQALDLIFPTV 
