# Supplementary material for: The “Jack-of-all-Trades” Flagellum From Salmonella and E. coli Was Horizontally Acquired From an Ancestral β-Proteobacterium
Source: Front Microbiol. 2021 Mar 30;12:643180. doi: 10.3389/fmicb.2021.643180 (PMC8042155; doi:10.3389/fmicb.2021.643180)
Supplement: Supplementary file 8 [file Data_Sheet_1.ZIP › FliM_clean.faa]

>1Aeromonas_salmonicida_subsp._salmonicida_A449
VSDLLSQDEIDALLHGVDDVEEEEIGAAGDPGVAQFDFSSQDRIVRGRMPTLELVNERFARHMRISLFNM
MRRTAEVSINGVQMLKFGEYVHTLFVPTSLNMVRFRPLKGTALITMEARLVFILVENFFGGDGRYHAKIE
GREFTPTERRIIQMLLKLVFEDYKDAWAPVMDVGFEYLDSEVNPAMANIVSPTEVIVVSSFHIELDGGGG
DFHVAMPYSMLEPIRELLDAGVQSDKGDTDVRWSKALRDEIMDVKVELRAKLLETDLTLRELMELKPGDI
IPVEMPENLLVYVEDLPTFHAKMGRTKDNVALKITDKLKRPEGVKTEMHLVTRGGIRIDGEAELEELERS
IEDQQR

>2Aeromonas_veronii_strain_TH0426
VSDLLSQDEIDALLHGVDDVEEEEIGGAGDPGVAQFDFSSQDRIVRGRMPTLELVNERFA 
RHMRISLFNMMRRTAEVSINGVQMLKFGEYVHTLFVPTSLNMVRFRPLKGTALITMEARL 
VFILVENFFGGDGRYHAKIEGREFTPTERRIIQMLLKLVFEDYKDAWAPVMDVGFEYLDS 
EVNPAMANIVSPTEVIVVSSFHIELDGGGGDFHVAMPYSMLEPIRELLDAGVQSDKGDTD 
VRWSKALRDEIMGVKVELRAKLLETELTLRELMELRPGDIIPVDMPENLLVFVEDLPTFH 
AKMGRTKDNVALKITDKLKRPEGVKTEMHLVTRGGVRIDGEAELEELERSIEDQQR 

>1Alteromonas_macleodii_ATCC_27126
VSDLLSQDEIDALLHGVDDVEEEEVGGSDSDASTLEYDFSSQDRIVRGRMPTLEIVNERF 
ARHMRVSLFNMMRRSAEVSINGIQMIKFGEYIHTLFVPTSLNMVRFRPLKGTGLITMEAR 
LVFILVDNFFGGDGRYHAKIEGREFTPTERRIIQMLLKIIFEDYKEAWAPVMDVSFEYLD 
SEVNPAMANIVSPTEVVVISSFHIELDGGGGDFHVSLPYSMLEPIRELLDAGVQSDKEDT 
DLRWSKALRDEIMDVKVALTTHMLDVDVPLRDVMEFKPGDIIPVEMPETITVLIEDLPTF 
RAKLGRSRDNLALKIVEKIARPTSVKSELQLLTRGGRIIDNDAELQVLEEDL 

>1Bordetella_avium_197N
MAYEAFLSQDEVDALLAGVTGESDAKQSSSSEDNGARAYDLSSPDRVVRRRMQTLELINE 
RFARNMRHVLLNFMRRSADITVGSIKIIKYADFERNLPVPSNLNMIQMKPLRGTALFTYD 
PSLVFLVIDSLFGGDGRYHTRVEGRDFTTTEQRIIRRLLNLTLESYGKSWDPVYPIEFDY 
VRSEMHTKFASITGNNEVVVVSSFHIEFGATGGDLNICLPYSMIEPVRDLLTRPLQDSAL 
EEVDQRWSQQLSRQVRSADIDLVAEFARIPSSIRGLMNLKVGDVLPVDVPESITAHVDGV 
PLMECSYGVFNGKYALRVQNMLNQDDFNEAPDHD 

>1Burkholderia_mallei_ATCC_23344
MGHEEFMSQEEVDALLKGVTGEDDSADEPAEASGIRPYNIATQERIVRGRMPGLEIINDR 
FARLLRIGIFNFMRRTAEISVSQVKVQKYSEFTRNLPIPTNLNLVHVKPLRGTSLFVFDP 
NLVFFVVDNLFGGDGRFHTRVEGRDFTATEQRIIGKLLNLVFEHYASAWKSVRPLQFEFV 
RSEMHTQFANVATPNEIVIATQFSIEFGPTGGTLHICMPYSMIEPIRDVLSSPIQGEALE 
VDRRWVRVLSQQVQSAEVELVADLAEVPTTFEKILNLRTGDVLPLDITDSITAKVDGVPV 
MECGYGIFNGQYALRVQRMISASDTMKEGGYD 

>1Campylobacter_jejuni_subsp._jejuni_NCTC_11168_=_ATCC_700819
MAEILSQEEIDALLEVVDDNTDTPIASNSKDEKDERNIVVYDFKRPNRVSKEQLRTIKGI 
HDKLARNLASQISSMMRSIVETKLHSVDQMTYGEFLMSLPSPTSFNVFSIKPLDGNCVLE 
INPSIAFPMIDRLLGGQGDSYEASRELTDIELNLLDSILRIIMQRLKESWATVTEIYPSI 
EAKESSPNVVQIVSQNEIVIMVVMEIIIGNSSGMVNICYPVVHLESILSRLANRDIMMGE 
TSAKKSRNKELKTLIGRAEVVYEAILGKTLINVHEFLELKQGDILRLDREADDKAIVSID 
KKDVFLAQIGLHRFRKSIKILELIRTDKDEIKEILEKYEEERKAKASVYDEPEEEDEEI 

>1Candidatus_Puniceispirillum_marinum_IMCC1322
ILASTRKLSSDEVNALIEGLGSDSSASPASLDVGDMADVRPFKFGSDDLSLLGDYYALRM 
INERFARFARSVFLPMLRVQPRISSFPPEVKSFDEYAAGIDSFMSLNISRIEELRGSMLT 
VLSPSFISVLTNSYYGGKIEGNKSRRPEFTATEERVIQLINRGLNETLENSWRDLMEITL 
SHQSSEVNTQFASFVDGADLVIICSFVVQLPDIDAASFDVIYPLQTLKPIAAQLRSRVQS 
DRIEDDQSWRDRMERAVLDIPIKMTAKLSEPVVSMSKLIRLKEGDVFPIQIGDGVEVLMD 
EHRFYYGEMGEVGGQSAINLTSRIVE 

>1Catenovulum_agarivorans_YM01
MTDLLSQDEIDALLHGVDDVEEEDVEASAATPGSAISMASEYDFSSQDRIVRGRMPTLEI 
VNERFARHMRISLFNMMRRTAEVSINGVQMIKFGEYIHTLFVPTSLNMVRFRPLKGTGLI 
TMEARLVFILVDNFFGGDGRYHAKIEGREFTPTERRIIQMLLKLVFEDYKEAWAPVMDVS 
FEYLDSEVNPAMANIVSPTEVVVISSFHIELDGGGGDFHICLPYSMLEPIRELLDAGVQS 
DKEDTDLRWSKALRDEIMDVEVDIMAKLLDFELSLEQVMNLKAGDVIPVEMPEHLTVFVE 
DLPTYRGKMGRSRDNLAIKVTEKIKRPASVKSELQMVTRGGRRIDAEAELRELEDFE 

>1Chitiniphilus_shinanonensis_DSM_23277
MADDILSQEEVDALLRGVTGEEDQGEEQRDASSVRAYDIGRQERIVRGRMPTLEIINDRF 
ARYLRIALFNFMRRNAEISVGPVKVQKYSEFIRNLVVPTNLNLIHMKPLRGTGLFIFDPD 
FVFLVVDNLFGSDGRYHVRVEGRDFTTTEQRIIQRLLDVVFEEYQKAWAPVFECEFGYVR 
SEMNTQFANIATPTEVVVSYTFKIELGAGGGDFHVCFPYSMIEPIRELLYSSMQADRIEA 
DNRWLKLLQKQVQNAEVDLVATLGNTRVTLGDILNLKTGDVISLEIPQAIVAEVDGVPVL 
ECKYGILNGQYALRVNKVLSSSEGINVAEDEGQGERHGG 

>1Comamonas_testosteroni_TK102
MSDSFLSQEEVDALLEGVTGESQRSEVVEVDLGQVRSYDISSQERIVRGRMPTMEIVNER 
FARNFRIGLFNFIRRSPEVSVGTVTVQRYSAFLRELAVPTNFNIMAIRPLRGNGLIVCDP 
SLVFGVIDTLYGGTGRLQTRIEGRDFSTTEQRVINRMVNVICEEYKKAWHGIYPLELAYQ 
RSEMQPQFANIATPSEIVVSTAFQLEIGDISGSIHICMPYATLEPIRDVLYSSTQGDAIE 
VDRRWVKVLTREIQAAEVTLVAELARADATVEQLLAMRPGDFIELDREPLIRASIGGVPV 
FECQYGTHNDKYAIRVERSLRGGDTSWMGEKHGN 

>1Cupriavidus_taiwanensis_str._LMG19424
MAYDKFLSQDEVDELLKGVSGEADTPKASETAPDEGGVRPYNLATQERIIRGRLHTLEII 
NERFARSLRTALFNFIRRGADISVGSVRIEKFGDFARNLPMPTNLNLVHLKPLRGTALFV 
YDPNLVFLVVDNLFGGDGRFHTRVEGRDFTQTEQRIIQRMLELTLTSYGNAWRTVHPIET 
EYIRSEMHPKFANVATHNEAVVTTAFHIELGAVGGQLHVCLPYAMIEPLKDLLMNPLQDE 
KEVDKGWVTQLSTQLRAAEVELVAEFAHLQSTVAEVLAMRAGDVLPIELPEKVFGKVDGV 
PVMQCGFGTMNGQYALRVERMINHQDGDSHLDTEDTDYD 

>1Dechloromonas_aromatica_RCB
MAGDFLSQDEVDALLKGVTGETDEPEESEGEGAGVRAYNIGTQERIVRGRMPTLELVNER 
FARYLRIGLFNYMHRNAEISVGPIRVQKYSEFIRNLVVPTNLNLVIAKPLRGTALFVFDP 
NLVFLVVDNMFGGDGRFHTRVEGRDFTPTEQRIIQGLLNVVFTEYSKSWKPVYDINFEYI 
RSEMNSQFANIATPSEIVVSTTFTLEFGGATADMHICFPYSMLEPIRDLLYSTMQSDQLS 
SDKRWIGTLRKQLQGAEVEIVALLGSGKITLGQILKLKVGDVIPLHIPDKIEALVDSVPL 
MECTYGQQSGQYALKVDRFIASSPETPHAEPATGEKNG 

>1Edwardsiella_ictaluri_93-146
MSDSILSQAEIDALLNGDSDAAPSEQHASLETHDGEVRPYDPTTQRRVVRERLQALEIIN 
ERFARQFRMGLFNLLRRSPDITVGAVRIQPYHEFARNLPVPTNLNLVHLKPLRGTALMVF 
EPSLVFMAVDNLFGGDGRFPTKVDGREFTHTEQRVIQSMLRLALDAYRDAWSAIFKLDIE 
YVRSEIQVKFTNITTSPNDIVVTTPFTVEVGALSGEFNICIPFSMIEPLRELLVNPPLEN 
SKQEDQHWRDTLSKQVQHSELELVADFVDIPLRLSDVLKLQIGDVLPIDRPDRLVANVDG 
VPVLTCQYGCYHGQYALRVEKMINPILDATSRGNSDE 

>1Enterobacter_cloacae_subsp._cloacae_ATCC_13047
MGDSILSQAEIDALLNGDSDKSDDPQPGIGGDSDIRPYDPNTQRRVVRERLQALEIINER 
FARQFRMGLFNLLRRSPDITVGAIRIQPYHEFARNLPVPTNLNLIHLKPLRGTGLVVFSP 
SLVFIAVDNLFGGDGRFPTKVEGREFTHTEQRVINRMLKLALESYSDAWKAINPLEVEYV 
RSEMQVKFTNITTSPNDIVVNTPFHVEIGNLTGEFNICLPFSMIEPLRELLVNPPLENSR 
HEDQNWRENLVRQVQHSQLELVASFADIPLRLSQILKLQPGDVLPIEKPDRIIAHVDGVP 
VLTSQYGTINGQYALRVEHLINPILNSLNEEQPK 

>1Escherichia_coli_str._K-12_substr._MG1655
MGDSILSQAEIDALLNGDSEVKDEPTASVSGESDIRPYDPNTQRRVVRERLQALEIINER 
FARHFRMGLFNLLRRSPDITVGAIRIQPYHEFARNLPVPTNLNLIHLKPLRGTGLVVFSP 
SLVFIAVDNLFGGDGRFPTKVEGREFTHTEQRVINRMLKLALEGYSDAWKAINPLEVEYV 
RSEMQVKFTNITTSPNDIVVNTPFHVEIGNLTGEFNICLPFSMIEPLRELLVNPPLENSR 
NEDQNWRDNLVRQVQHSQLELVANFADISLRLSQILKLNPGDVLPIEKPDRIIAHVDGVP 
VLTSQYGTLNGQYALRIEHLINPILNSLNEEQPK 

>1Glaciecola_nitratireducens_FR1064
VSDLLSQDEIDALLHGVDDVEEEEIEEVENDGSAMEYDFSSQDRIVRGRMPTLEIVNERF 
ARHMRVSLFNMMRRSAEVSINGIQMIKFGEYIHTLFVPTSLNMVRFRPLKGTGLITMEAR 
LVFIMVDNFFGGDGRYHAKIEGREFTPTERRIIQMLLKLIFEDYKEAWGPVMDVSFEYLD 
SEVNPAMANIVSPTEVVVISSFHIELDGGGGDFHISLPYSMLEPIRELLDAGVQNDKEDT 
DFRWSKALRDEIMDVKVGLTTHLLDITVTLERLMNFEKGDIIPIDMPDTVTVLIEDLPTF 
RAKLGKSRENIALKITEKIPRPTSVKSELQLLTRNGKVIDNDAELQVLEEDL 

>2Glaciecola_psychrophila_170
LSDLLSQDEIDALLHGVDDVEEEEVESGVSDGSAMEYDFSSQDRIVRGRMPTLEIVNERF 
ARHMRVSLFNMMRRSAEVSINGIQMIKFGEYIHTLFVPTSLNMVRFRPLKGTGLITMEAR 
LVFILVDNFFGGDGRYHAKIEGREFTPTERRIIQMLLKLIFEDYKEAWAPVMDVSFEYLD 
SEVNPAMANIVSPTEVVVISSFHIELDGGGGDFHVSLPYSMLEPIRELLDAGVQSDKEDT 
DLRWSKALRDEMMDVKVALSTHMMDLELTLADIMELEPGHIIPIDMPEHITVLIENLPTF 
RAKLGRSRDNVALKIIEKIPRPTSVKSELQLLTKGGRRIDSDAELQTLEDDW 

>1Hylemonella_gracilis_ATCC_19624
MSDSFLSQEEVDALLEGVTGESQRSTDDAAKIGEVRFYNISSQERIVRGRMPTMEVVNER 
FARNLRISLFNFIRRSPEISVGPVQVQRYSAFLRELAVPTSFNIMAVRPLRGNGMIVCEP 
SLIFGVIDTLYGGIGKFQSRIEGRDFSATEQRIINRLVDVISDEYKKAWRGIYPLELEYQ 
RSEMQPQFANIATPSEIVVSSSFQLEIGEMSGTIHFCIPYATLEPIRDVLYSSTQGDSME 
VDRRWVNVLTREIQAADVTLVAELARANTTVEELLAMKVGDFIELERQPRIEATISGVPV 
FECQYGTHNAKYAIRIERSLRGNDTSWMGER 

>1Marinobacter_adhaerens_HP15
MQDLLSQDEIDALLHGVDDGDIDTYEETDDTGIKSYDLASQDRIVRGRMPTLEMINERFA 
RYTRISLFNLMRRNADVSTGGVQIMKFGEYIHTLYVPTSLNLCKVRPLRGTSLFVLDAKL 
VFKLVDNFFGGEGRHAKIEGREFTPTETRIVQMVLDQVFHDMKEAWHAVLKVDFEYLSSE 
VNPAMANIVSPSEVVVVSTFHIELDGGGGELHFALPYSMIEPIRDVLDAGVQSDIDDVDE 
RWVNALQEDIKEVSVPINTTVCRRRISLRDIAKMKAGDIIPVEIPEHLTVTANGIPIYKA 
TLGTRDGKLALRIHERASVPKVKKQLKVGRNG 

>2Marinobacter_hydrocarbonoclasticus_str._ATCC_49840
MQDLLSQDEIDALLHGVDDGDIDTYEETDDTGVKNYDLASQDRIVRGRMPTLEMINERFA 
RYTRISLFNLLRRNADVSTGGVQIMKFGEYIHTLYVPTSLNLCKVRPLRGTSLFVLDAKL 
VFKLVDNFFGGEGRHAKIEGREFTPTETRIVQMVLNQVFHDMKEAWHAVLQVEFEYLSSE 
VNPAMANIVSPSEVVVVSTFHIELDGGGGELHFALPYSMIEPIRDVLDAGVQSDIDDVDE 
RWVNALQEDIKEVNVPINTTVCRRRISLRDIARMKAGDVIPVEIPEYLTVTANGIPIYKA 
TLGTRDGKLALRIHDRAKLPKVKKQLKVGRNG 

>3Marinomonas_sp._MWYL1
MSAQDLLSQDEIDALLHGADEKPVEEDNRDANGVASYDITSQERIVRGRMPTLEMINERF 
ARYTRISLFNMLRRTADVSSGGLQVMKFGEYVHTLYVPTSLNLVKFRPLRSTALFILDAK 
LVFKLVDNFFGGDGRHAKIEGREFTPTEIRIVQLMLEQVFKDLTEAWAPVLKLELEYISS 
EVNPAMANIVSPSEVVVVSTFHIELDGGGGELHITLPYSMIEPVRELLDAGVQSDVDEKD 
DRWGKSLEQDVKDIDVRLSVSVANRKISLGEVLKFKAGDIIPIEMPEFVTVRANGVPTFK 
GKLGVSNERYSVQMQESFKAKVTK 

>1Methylobacillus_flagellatus_KT
MADNFLSQEEVDALLRGVTNEQEDDTPALDPAGVREYNLATQERIVRGRMPTLEIINERF 
ARLLRIGLFNFLRRTTEVSVGPVKISKYSEFIRNLVVPTNLNLVQMKPLRGTALMVFDPT 
LVFLIVDNLFGGDGRFHTRVEGRDFTQTEQRIIQRVLAIVFETYAKSWEPVYKLEFEYIR 
SEMNTQFANIATPNEVVVSTTFNIELGSASGEIHFCFPYSMIEPIRDLLTSPLQGEALGV 
DKRWVRLMTQQIQSAEVMLIADLAKAEMTLGDILNMKVGDVIPLSISEEIEAKVDNVPVM 
QCKYGVFNGQYALRVEKLLRSNSSEYVKGEVPDGD 

>2Methylobacter_tundripaludum_SV96
MSDLLSQAEIDALLNGVSDGDIETEDESEFYSEAGAEEFYEKGVVREYDFASQERIVRGR 
MPTLEMVNERFARFIRISLFNFLRRSAEIFISGIQVQKFSEYIQGLLVPTNLTIVRFNPL 
RGKALIVIDPRLVFTVVDNFFGGAGQFYNQTEGREFTPTEMRVVRIIIDMIFKDLKEAWK 
PVMELDFEYVGAEINPRFANIIGPGEIIVISTIHVELEGGGGDVNIAMPYAMLEPIRELL 
DAISSDSGEVDGGWQAALRGEVLRAEVSINSLLVEKNMTIRDVMRLKKGDVIPIDMPDTV 
ILKAEGIPVFEGKVGISDGNYAIQIIDKVKS 

>3Methylotenera_mobilis_JLW8
MADKFLSQDEVDALLKGVGGDHDDDQAASEAEGVRDYNLATQERIVRGRMPTLEIINERF 
ARLVRIELFNFLRRTVEVSVGPVRITKYSDFIRNLVVPTNLNLVQMKPLRGTALMVFDPT 
LVFLVVDNMFGGDGRFHTRVEGRDFTQTEQRIIQRILAIVFETYAKSWEPVYPIEFEYLR 
SEMNTQFANIATPNEVVVVTTFNVELGPASGEIHFCMPYSMVEPIRDLLTSPLQGEVLGA 
DKRWVKLMTQQVQAAEIEIVADLATTEMHLGKVLNMKVGDVIPISMDDAIEAKVDGVPVM 
LCKYGLFNGQYALRVEKLLRSNSTEYIKGEPYGD 

>1Morganella_morganii_subsp._morganii_KT
MSDNILSQAEIDALLNGDSPSEPQPADTALNKGKDKVRPYDPNTQRRVIRERMQSLEIIN 
ERFARQFRMGLFNMLRRSPDITVGGIKIEPYHEFARNLPVPTNLNLVHMPPLRGTALFTF 
EPALVYIAVDNLFGGDGRFPVRSEGREFTNTEQRIIHRMLKLALNAYRDAWKPIAEVDVE 
YVRSEMQVKFTNITTSPNDIVVTTSFLVEIGNTVGELSICIPIAMIEPIRERLINPPMEH 
GHQENEAWVSSLVTQVKHSELELVANFAEIPLRISKLLQLQKGDVIPVEKPDRLIVSVDG 
VPVLTSQYGTRDGQYALRVEHLINPVLNTLDEEKTNE 

>1Nitrosococcus_oceani_ATCC_19707
MAATDILSQDEVDALLSGIAGSRSEADPRVLGDEKTIRPYDFSSEDRIARAYVPLLEMIN 
ERFARQFRLSLFNLLRRATEVTVGGVQVLKFSEYLHTLFMPTSLNLVQIDPLRGTGLFVF 
DPKLVFMLVEQYFGGSGQFYNRLENREFTPTEVHIIQLVLERTFADLKQAWEPVLAVNFE 
YLQTELNPRLATIASSSEMVVVSTFHVEFEGGGGEFHIALPYTLLEPVRELLATGKKDDF 
AQADGGWNQALRKNVSDAEVELSCTLTEIQLSLGEILALKSGDILPIELPSTVTALADGI 
PVFRVRYGIHHGSRALKVVERLLSPESFTEKSSAEL 

>2Nitrosomonas_eutropha_C91
MAENFLTQDEVDALLNFDNSNKHQQAAQKENGVTYPGGIRPYDMATQERIVRGRMPALEI 
INARFANSLQIGLYNFLRRGVDISAGSIKTIKYSEFTRSLVVPANINMVSMKPLRGTALI 
TIDPNLIFLIVDNMFGGDGRFHTRVEGREFTLTEQGIIRRLLDVLFENYEKAWKSVYPVR 
FEYIRAEMNPQFANIATPTDVVVASSFELNLGGNRGEFYICTPYTMLEPIRDLLNNSMQE 
DHAEVDNNWIKSLTRQVQGAEIEIIANLGHTRVTLHQILNMQEGDVIALDIPDTVVAMAN 
GVPIMDCHYGILNDHYALKVKTVRTPTETD 

>1Photobacterium_leiognathi_CFSAN029437_01.0
VSDLLTQDEIDALLHGVDEPEDDLHDDEASSDVATFDFSSQDRIVRGRMPTLELINERFA 
RHMRISLFNMLRKTAEVSINGVQMIKFGEYQNTLYVPTSLNMVRFRPLKGTALITMEARL 
VFILVENFFGGDGRFHAKIEGREFTPTERRIVQMLLKLVFEDYREAWSPVMGVEFEYLDS 
EVNPTMANIVSPTEVIVVSSFHIEVDGGGGDFHVVMPYSMVEPIRELLDAGVQSDKMDTD 
VRWSKALRDEIMDVPVNLRAKLLDVDLSLRDLMELQVGDVIPIDMPEQATIFIEDLPTYH 
AKMGRSGDNVALKISEKLKRPDMVKTDLAFLDREELGTALLNINSDSNE 

>1Pseudoalteromonas_atlantica_T6c
LSDLLSQDEIDALLHGVDEVEEDDVEEVQGDGTALEYDFSSQDRIVRGRMPTLEIVNERF 
ARHMRVSLFNMMRRSAEVSINGIQMIKFGEYIHTLFVPTSLNMVRFRPLKGTGLITMEAR 
LVFILVDNFFGGDGRYHAKIEGREFTPTERRIIQMLLKLIFEDYKEAWAPVMDVSFEYLD 
SEVNPAMANIVSPTEVVVISSFHIELDGGGGDFHVSLPYSMLEPIRELLDAGVQSDKEDT 
DLRWSKALRDEIMDVKVELSTHMMDLTLSLQKIMDMKAGDIIPIDMPEHITVMIEELPTF 
RAKLGRSRDNLALKITDKIPRPTSVKSELQLLTKGGRRIDSDAELQTLEDDL 

>2Pseudoalteromonas_haloplanktis_str._TAC125
VSDLLSQDEIDALLHGVDDVDEEDIPEGEDGEGNTLQYDFSSQDRIVRGRMPTLEIVNER 
FARHMRISLFNMMRRTAEVSINGVQMIKFGEYVHTLFVPTSLNMVRFRPLKGTGLITMEA 
RLVFILVDNFFGGDGRYHAKIEGREFTPTERRIVQMLLKIIFEDYKEAWAPVMDVSFEYL 
DSEVNPAMANIVSPTEVVVISSFHIELDGGGGDFHIALPYSMLEPIRELLDAGVQSDTED 
TDLRWSKALRDEIMDVEVELSTQLLEVDLTLKQIMELKAGDIIPVEMPEHITVFVEELPT 
FRAKMGRSRDSVALQISEKIKRPDSVKSELHVFTKGGKKIDSDAELAELEDDLHLSDGVD 
LDW 

>3Pseudoalteromonas_luteoviolacea_strain_S4054249
VSDLLSQDEIDALLHGVDEVEEDEVSTGEDGEDANALQYDFSSQDRIVRGRMPTLEIVNE 
RFARHMRISLFNMMRRTAEVSINGVQMLKFGEYIHTLFVPTSLNMVRFRPLKGTGLITME 
ARLVFILVDNFFGGDGRYHAKIEGREFTPTERRIVQMLLKIIFEDYKEAWAPVMDVSFEY 
LDSEVNPAMANIVSPTEVVVISSFHIELDGGGGDFHISLPYSMLEPIRELLDAGVQSDTE 
DTDLRWSKALRDEIMDVEVEMSTQLLEVDLSLQQIMELKAGDIIPVEMPEHITVFVEELP 
TFRAKMGRSRDNVALQISEKIKRPESVKSELHVFTKGGKKLDSDAELAELEEDLHLSEGV 
DLDW 

>4Pseudomonas_aeruginosa_PAO1
MAVQDLLSQDEIDALLHGVDDGLVETEVEATPGSVKSYDLTSQDRIVRGRMPTLEMINER 
FARYTRISMFNLLRRSADVAVGGVQVMKFGEYVHSLYVPTSLNLVKMKPLRGTALFILDA 
KLVFKLVDNFFGGDGRHAKIEGREFTPTELRVVRMVLEQAFVDLKEAWQAVLEMNFEYVN 
SEVNPAMANIVSPSEVVVVSTFHIELDGGGGDLHITMPYSMIEPIREMLDAGFQSDHDDQ 
DERWIKALREDVLDVQVPLGATVVRRQLKLRDILHMQPGDVIPVEMPEHMVMRANGVPAF 
KVKLGAHKGNLALQILEAVERSR 

>5Pseudomonas_syringae_pv._syringae_B728a
MAVQDLLSQDEIDALLHGVDDGMVQTDNNSEPGSVKSYDLTSQDRIVRGRMPTLEMINER 
FARYTRISMFNLLRRSADVAVGGVQVMKFGEYVHSLYVPTSLNLAKIKPLRGTALFILDA 
KLVFKLVDNFFGGDGRHAKIEGREFTPTELRVVRMVLDQAFVDLKEAWQAIMEVNFEYIN 
SEVNPAMANIVGPSEAVVISTFHIELDGGGGDLHVTMPYSMIEPIREMLDAGFQSDLDDQ 
DERWVNALKEDVLDVNVPLTTTIAQRQLPLRDILHMRPGDVIPVELSDSLVMRANGVPSF 
KVKLGSHKGKMALQVIEPIARR 

>1Serratia_marcescens_subsp._marcescens_Db11
MGDSILSQAEIDALLNGDSAGDEPEAIVGKESEVKPYDPNTQRRVVRERLHALEIINERF 
ARQFRMGLFNLLRRSPDITVGPIKIQPYHEFARNLPVPTNLNLVHLNPLRGTALFVFAPS 
LVFIAVDNLFGGDGRFPTKVEGREFTPTEQRVIKRMLRLALDAYGDAWSAIYKIDVEYVR 
AEMQVKFTNITTSPNDIVVTTPFQVEIGALTGEFNICIPFAMIEPLRELLTNPPLENSRQ 
EDSHWRETLVKQVQHSELELIANFVDIPMRLSKVLKLQPGDVLPIDKPERLIAHVDGVPV 
LTSQYGTLNGQYALRVEHLINPILNALSEEQPNE 

>1Shewanella_oneidensis_MR-1
VSDLLSQDEIDALLHGVDDVEEDNELDAVGQEARSYDFSSQDRIVRGRMPTLEIVNERFA 
RHLRISMFNMMRRAAEVSINGVQMLKFGEYVHTLFVPTSLNMVRFHPLKGTALITMEARL 
VFILVDNFFGGDGRFHAKIEGREFTPTERRIVQLLLKIIFEDYKDAWAPVMDVEFDYLDS 
EVNPAMANIVSPTEVVVINSFHIEVDGGGGDFHITMPYSMIEPIRELLDAGVQSDKQDTD 
MRWSQALHDEIMDVKVGFDATVVEHELTLKDVMNFKAGDIIPIELPEYIMMRIEDLPTYR 
CKMGRSRDNLALKIYEKIPRPETVKSELQLVTRKGKARDISEL 

>2Shewanella_sediminis_HAW-EB3
VSDLLSQDEIDALLHGVDDVEEDEVDEGLDARSYDFSSQDRIVRGRMPTLEIVNERFARH 
LRISMFNMMRRAAEVSINGVQMLKFGEYVHTLFVPTSLNMVRFSPLKGTALITMEARLVF 
ILVDNFFGGDGRFHAKIEGREFTPTERRIVQLLLKIIFEDYKDAWAPVMDVEFDYLDSEV 
NPAMANIVSPTEVVVVSSFHIEVDGGGGDFHITMPYSMIEPIRELLDAGVQSDTQDTDMR 
WSQALKDEIMDVDVGIDATIVEHQVTLKDVMEFKQGDVITVELPEHIVMRVEDLPTYRCK 
LGTARDNLALRICETIPRPETAKNELQLVTRKAKVREAKEL 

>1Shigella_flexneri_2a_str._301
MGDSILSQAEIDALLNGDSEVKDEPTASISGESDIRPYDPNTQRRVVRERLQALEIINER 
FARHFRMGLFNLLRRSPDITVGAIRIQPYHEFARNLPVPTNLNLIHLKPLRGTGLVVFSP 
SLVFIAVDNLFGGDGRFPTKVEGREFTHTEQRVINRMLKLALEGYSDAWKAINPLEVEYV 
RSEMQVEFTNITTSPNDIVVNTPFHVEIGNLTGEFNICLPFSMIEPLRELLVNPPLENSR 
NEDQNWRDNLVRQVQHSQLELVANFADISLRLSQILKLKPGDVLPIEKPDRIIAHVDGVP 
VLTSQYGTLNGQYALRIEHLINPILNSLNEEQPK 

>1Sideroxydans_lithotrophicus_ES-1
MSKEFLSQDEVDSLLRGVTGEAEESKSDAPEGGVRAYNMATQERIVRGRMPTMEIINERF 
ARLFRISLYNFIHRSSEISVGPVRVMKFSEFIRNLPVPANLNLVQVKPLRGSALFIFDPN 
LVFMVVDSLFGGDGRFHTRVEGREFTQTEHRIIQKLLDVVFQTYGKSWETVQKLDFEFIR 
SEVNPQFANIATPNEVVVVTTFEVEFTGVGGSIHICMPYAMIEPIREMLYSTMQGDHVIA 
DKRWLHMLSRQIQLAEVELTAVLGHATTNVEHVLKMRAGDIIPLEVEDTIQVLVDTVPVM 
ECKYGSSNGQYALKVEKMLATEHAESLNGGKNG 

>1Thioalkalivibrio_sp._K90mix
MAQTDILSQDEIDALLHGVDDGDIETDDPFPNDGEAREFNFATQDRIVRGRMPTLEMINE 
RFARHLRVRLFNMLRRSAELSVVGTRVSKFSEYMHSLFVPTSLNLVRAHPLHGTGLFVFD 
PKLVFILVDNFFGGDGRYHTRIEGRDFTPMEMRVVHGILEGAFEDMVKAWQPVMDLRFEF 
LNSEVNPQFANIVSPTEIVVISEFHIELDGGGGNLHFTLPYSMIEPIREQLDTGLQSDRS 
DVDQRWMKALEEEIQDAEVEVSSTLTETEVTVQELLDIQPGDIIPINLPETVTLKVEDIP 
LFRGKFGVSDGKNAIQVTDRIIKR 

>2Thiobacillus_denitrificans_25259
MADNFLSQDEVDALLKGVSGEVDDAPQEAVDTGGPRPYNLATQERIVRGRMPTLEIINER 
FARLLRIGLYNFLRRGVEISVGPVRVSKYSEFIRNLVVPTNLNLVQFKPLRGTALMIFNP 
DLVFLMVDNLFGGDGRFHTRVEGRDFTQTEHRIIQRILNIVFEAYGKSWEPVYPIEFEFI 
RSEMNTQFANIATPNEVVVAVTFAIELGQISGEMHFCMPYSMIEPIKDLLTSSLQAENLE 
VDKRWIRLMRQQIQLAEVEIVADLGTAEVSLRDIVNLKVGDVIPLDIPPTIEAKVDGVPV 
MECAYGKFNGQYTLRVEKLLSTSAVEPKTGEQHV 

>3Thiomicrospira_crunogena_XCL-2
MDDILSQDEVDALLKGMGGGDVDTEGDNPAEGTSAKVYDFTNQERIVRGRLPALDIINER 
FARGFQRHFNEMIMSSVEVTAGEVKIIKMIDYLRNLFVPTSLNIYRINPLNGVSLFTLDS 
KLIFTAVDMYFGGTGLLPFKIEGREYTPVEMSMVRSILDMSSDNLRKAWAPVMDIEIDYM 
HSEMNPKFASIVDATDMIVVSPINVRFEGVEGRVDIVMPYAMLEPVRDKLEEGMSNLQGE 
SDNRWSRTLKEETKNIEIELAVNLLELQMSMDDLMKMEKGDIIPIEMPELVTVKAEGIGV 
LKGKVGESRDRKAVKIEQILRHPAYQERMVENVKEWYDE 

>1Vibrio_fischeri_ES114
VTDLLSQDEIDALLHGVDDVEDDVVGNDDNVGSMKSFDFSSQDRIVRGRMPTLELINERF 
ARHMRISLFNMLRKTAEVSINGVSMVKFGEYQNTLYVPTSLNMVRFRPLKGTALVTMEAR 
LVFILVENFFGGDGRFHAKIEGREFTPTERRIIQLLLKVIFEDYKEAWSPVMGVEFEYLD 
SEVNPTMANIVSPTEVIVVSSFHIEVDGGGGDFHVVFPYSMVEPIRELLDAGVQSDKMDT 
DVRWSKALRDEIMDVPVEMKVNLLESQISLRDLMELEAGDIIPVEMPEAATVFVEDLPTY 
RGKVGQSNDKLAIQITEKIKRPDMVKTDLAFLGKDVLFDLDDEE 

>2Vibrio_vulnificus_YJ016
VTDLLSQDEIDALLHGVDDVDEIDEPIEDDLGSAVNFDFSSQDRIVRGRMPTLELINERF 
ARHMRISLFNMLRKTAEVSINGVQMMKFGEYQNTLYVPTSLNMVRFRPLKGTALITMEAR 
LVFILVENFFGGDGRFHAKIEGREFTPTERRIIQLLLKIVFEDYKEAWSPVMGVEFEYLD 
SEVNPSMANIVSPTEVIVVSSFHIEVDGGGGDFHVVMPYSMVEPIRELLDAGVQSDKMET 
DVRWSSALREEIMDCPVNFRVNLLEKDISLRDLMELRPGDVIPIEMPKHAVMFVEELPTY 
RVKMGQSNEKLAVQISEEIERPHVVKTDLTFLGKDIMSELESDDDDD 

>1Oceanimonas_smirnovii_ATCC_BAA-899
VSDLLSQDEIDALLHGADDVKEEEVKEEGGVASFDFSSQDRIVRGRMPTLEMVNERFARH 
MRISLFNMMRRTAEVSINGVQVIKYGEYVHSLFLPTSLNMVRFRPLKGIGLVTMEARLVF 
ILVDNFFGGDGRHAKIEGREFTPTERRVIQLLLKLVFEDYKEAWAPVMDVEFEYLDSEVN 
PTMANIVSPTEVVVVSSFHIDLDGGGGDFHVTLPYGMLEPIRELLDAGVQSDKGENDLRW 
GKALRDEILDVEVEMSTRLLEKEVTLRNIMDWQAGDIIPIEMPEHLLVSVEELPTFRAQL 
GRSQEKMAIRITEKIKRPETVKTELQEVTRRGVRIDGEAELEELERTIEDA 

>1Plesiomonas_shigelloides_31289_E01
VSDILSQDEIDALLHGVDDVVDDAPEQPKSQGVKAFDFSSQDRIVRGRMPTLELINERFA 
RHMRISLFNMMRRTAEVSINSVQMLKFGEYVHTLFVPTSLNMVRFRPLKGTALITLEARL 
VFILVENFFGGDGRFPNKVEGREFTPAERRIIQMLLKLIFGDYKEAWGPVMDVEFDYLDS 
EVNPAMANIVSPTEVVVVSSFHIELDGGGGDVHITMPYSMLEPIRELLDAGVQGDKSDTD 
MRWGKALREEIMEINVDLRAKLLDVDLTLRDLMNMKAGDIIPVDMPENLLVYVEDLPSFR 
AQLGQANENLALKITERLKRPEVMKSELSLIRGSDKLLDEIVVLDDE 

>50031Aeromonas_salmonicida_subsp._salmonicida_A449
MAQLFNSADCELTYQEFIAVSSPEHDDGLIWVEARSLLDTQRVAYFSISPSVIYRLAVLF 
FGGSLRNQGETASHSKGLTDTEQRLVLRLCQYQVDIWSSCLGLGDLEWQLTLITRDVLPV 
SRLWMAAATLTVGSFSHGWQLWLVPPAESTGPAAGHALQDGTLEQALTHIPTRLRVVMGQ 
LSMTLADLECLKVGDVLSLDLPELVPALIGNRPCFSGRIAEHKGSLVYQVATVVEE 

>50041Aeromonas_veronii_strain_TH0426
MAQLFNSAECELNYGEFAFSDPAEIDDAHIWVEARSPLEPQRAVYFSIAPLVIYHLAVLF 
FGGTLQQKEEHVQSGKGLTDTEQRLLLRLCQYQVDIWCACLGLGDLKWQLHVVPRDSIAH 
RQLWTTQATLQAGNCTHHWQMWLLPPEESISQVSHSLPEGQLEQALTHVPVRLRVVMGQL 
SMTLADLECLKVGDVLSLDLPEVVPALIGSRPCFSGRIAEHKGSLVYQVATVVEE 

>50811Oceanimonas_smirnovii_ATCC_BAA-899
LSGKIHLTGEEVFPPYDFFQQESPREQQRERLHKAIESCRDGWRRRLEAMLCRSELSLSC 
RLLTQAEDDAEMLYFVMEHQWDGRLQRSAALYIEHATLYQLAEMTFGGMPTDRAMTLRGV 
SETERRLGNSLLSMLTDNLVARILPEAVPASPRMLGFKPDIAAVSYLKFEIHFAGRQLSW 
VLALPALEVAPQAQNEPVITGLAVELNAGLPGLNTRLSVPLASFELPLGRLAELREGDVL 
PIHLLQEVVARAGDLPVLKGRVAERDGMLVFASHGFID 

>50891Photobacterium_leiognathi_CFSAN029437_01.0
MEYIKSDFDNKYPILNVELLGKPIHTIKDELTNILNRSLTELTDQIQKWIKSTEFTISIV 
NIDFQSPQQGQHSALTLKHDDGGMINFRCSAPLLISLSDRFYNSPVSRLNSVKSQVLTAS 
DFRLQQRLGHLFASVIAPEDMWNECDNSLSGDIGLVIQLDVSCEDTLGTITICIDSCLIQ 
TLTTVIGLQPIDNINEQFTKQLESTKVVLNTILCEKQMPLDQVLQLKPGDVFDIDLIQSS 
PISIGQEHLFNGHVAEQNGQLVLIINTSKDT 

>50911Plesiomonas_shigelloides_31289_E01
MKTIKRKIISPSEQAHIKTFDLANPEHRIGALQATLDTICQRFERSAKQFFFGLLRKPVN 
FHFEQQDTLKLREYLASIPKPNSQREFLVEPHDMRGLIAMDGDLLFFMADLFFGGKGTST 
RRRSEMSDTELRLVERIFRQLLEQFDDCWRNQTSWYSQMTQQQSLHLNNSMANQPLFQIC 
RFSIQIGEHLGWLEIALPFNGLEFLRTPAAEEANVELDPTLQAKVEERLQQVPLRLQTTL 
CEKSLTLGDVMDLQVGDVIPVDMPSQLTVRAGNSPLYKARIAERNGNLVLQVDDVLDTPA 

>51031Shewanella_sediminis_HAW-EB3
MKTTAKACLLKASRCERVRPVALIQEKLARSRLLIQVDACQRSFLEAANGVLNPIIRQGH 
HALSSISLTDSDQSVVPDINNGWFLLRYQRLPLAWWRIDKCTLDQLASGYYGSLATLLKS 
PLRAPSQSEFRLAKKLMLAALKVLPTAELDENALELELVVNSTPIDSPVIWEIAFPVEHK 
VAPMLFCMTEHLLGLMSEQPSQYMATPDLAEKLSYRLRQIPIKILFELGRQSTPVTSLHG 
LEVGDILPMNLHSRCPVTVGKRPLFYAAIHTHDGQMVAKLAQDIYQQG 

>1Yersinia_pestis
MGDSILSQAEIDALLNGDSGSEEPEIITANETDVKPYDPTTQRRVVRERLHALEIINERFARQFRMGLFN
LLRRSPDITVGPIKIQPYHDFARNLPVPTNLNLVHLKPLRGTALFVFAPSLVFIAVDNLFGGDGRFPTKV
EGREFTHTEQRVITRMLRLALDAYRDAWAAIYKIDVEYVRSEIQVKFTNITTSPNDIVVSTPFQVEIGTL
SGEFNICIPFAMIEPLRELLTNPPLENSRQEDNYWRETLVKQVQHSELELVANFVDIPLRLSQILKLQPG
DVLPIEKPDRLIGHVDGVPVLTSQYGTLNGQYALRVEHLINPILNALSEEQPK

>1Salmonella_enterica
MGDSILSQAEIDALLNGDSDTKDEPTPGIASDSDIRPYDPNTQRRVVRERLQALEIINERFARQFRMGLF
NLLRRSPDITVGAIRIQPYHEFARNLPVPTNLNLIHLKPLRGTGLVVFSPSLVFIAVDNLFGGDGRFPTK
VEGREFTHTEQRVINRMLKLALEGYSDAWKAINPLEVEYVRSEMQVKFTNITTSPNDIVVNTPFHVEIGN
LTGEFNICLPFSMIEPLRELLVNPPLENSRHEDQNWRDNLVRQVQHSELELVANFADIPLRLSQILKLKP
GDVLPIEKPDRIIAHVDGVPVLTSQYGTVNGQYALRVEHLINPILNSLNEEQPK

>2Bordetella_bronchiseptica_253
MAYEAFLSQDEVDALLAGVTGESDEKQPAGDEAGAPRAYDLSSPERVVRRRMQTLELINERFARHMRNVL
LNFMRRNADITVGAIKILKYADFERNLPVPSNLNMIQMKPLRGTALFTYDPNLVFLVIDSLFGGDGRYHT
RVEGRDFTTTEQRIIRRLLNLTLESYGKSWDPVYPIEFEYVRSEMHTKFASITGNNEVVVVSPFHIEFGA
TGGDLNICLPYSMIEPVRDLLTRPLQDTALEEVDQRWAQQLQRQVRSADIDLVAEFGHIPSSIGELMRMK
TGDVLPIAVPETVTAHVDGVPLMECGYGVFNGRYALRVQNLINYDDTDSNEAPDHD
