# Supplementary material for: The “Jack-of-all-Trades” Flagellum From Salmonella and E. coli Was Horizontally Acquired From an Ancestral β-Proteobacterium
Source: Front Microbiol. 2021 Mar 30;12:643180. doi: 10.3389/fmicb.2021.643180 (PMC8042155; doi:10.3389/fmicb.2021.643180)
Supplement: Supplementary file 8 [file Data_Sheet_1.ZIP › FliP_clean.faa]

>1Aeromonas_salmonicida_subsp._salmonicida_A449
MKKANGLWLPMGLLVGLLSTLVLFSPLALAQDGMSAVTIKTLADGSQEYSLTLQVLALMT 
ALSFLPAVVIMMTSFTRIIIVLGILRQAIGLQQSPSNQVLIGIALFMSFFIMSPVLDRIN 
DEALQPYLAETIQAREALEKAELPIHQFMLSQTRIKDLNTFMEIADVQVDKPAEVPLRVL 
IPAFVTSELKTAFQIGFMLFLPFLVIDLVVASILMAMGMMMLSPMLVSLPFKLMLFVMVD 
GWNLILGSLANSFGLGAGG 

>2Aeromonas_veronii_strain_TH0426
MKKANGLWLKTGLLVSLLIPLFCSWPALAQDAMSAVTVKTMGDGSQEYSLTLQVLALMTA 
LSFLPAMVIMMTSFTRIIVVLGILRQAIGLQQSPSNQVLIGIALFMSFFIMSPVLDRIND 
EALQPYLAETIQAKEALERAELPIHQFMLAQTRIKDLNTFMEIANVQVEKPADVPLRVLI 
PAFVTSELKTAFQIGFMLFLPFLVIDLVVASILMAMGMMMLSPMIVSLPFKLMLFVMVDG 
WNLILGSLANSFGLGAG 

>1Alteromonas_macleodii_ATCC_27126
MRKFAWLLLILPLLLLVEPAYAQQGISAVTVTTNQDGSQDYTMTLQALFIMTALSLIPAF 
IMMMTSFTRIIVVLSILRQAIGLQQSPSNQILIGVSLFLSMFIMAPVFEEVNERALQPYL 
NEQLTSLDALEQAKGPMRAFMLSQTRVKDLETFVRIAGDEGKYADTNEVPLTILIPAFVT 
SELKTAFQIGFMLFIPFLIIDLVVASILMAMGMMMLSPMIVSLPFKLMLFVLVDGWNLIF 
GTLATSFGMGV 

>1Bordetella_avium_197N
MKPTLSRTLPLLGLATLVSLAVMPSGAIAQATLPALTTTPGVNGSQTYSLSMQTLLLMTS 
LSFLPAALLMMTGFTRIIIVLGLLRSAMGTAMSPPNHVLVGIALFLTFYTMSPVFDKIYT 
EAYQPLSTGSIPFETALERAGAPLHTFMLHQTRENDLALFANLANIPKIEDPSKVPMRIL 
IPAFITSELKTAFQIGFTIFIPFLIIDLVVASVLMALGMMMVPPVTVSLPFKLMLFVLAD 
GWNLLLGSLAKSFYQ 

>2Bordetella_bronchiseptica_253
MSISFRFSDTRPRAPWWPAMAAVAVAAAALWPSGALAQATLPALTATPGPNGSETYSLSM 
QTLLLMTSLSFLPAALLMMTGFTRIIIVLGLLRSAMGTAMSPPNHVLIGLALFLTFYTMS 
PVFDKIYTDAYQPLAAGSIPFETAVERAGSPLHNFMLHQTRENDLTLFANLANLPAMEDP 
SQVPMRILIPAFITSELKTAFQIGFTIFIPFLIIDLVVASVLMALGMMMVPPVTVALPFK 
LMLFVLADGWHLLLGSLAQSFYQ 

>1Burkholderia_mallei_ATCC_23344
VLSLLRQAIGTASTPPNQVLVGLALFLTLFVMSPVLDRAYNDAYKPFSEGTLQMDQAVQR 
GTAPFKAFMLKQTRETDLALFAKISKAAPMQGPEDVPLSLLVPAFVTSELKTGFQIGFTI 
FIPFLIIDMVVASVLMSMGMMMVSPATVSLPFKLMLFVLVDGWQLLIGSLAQSFT 

>1Campylobacter_jejuni_subsp._jejuni_NCTC_11168_=_ATCC_700819
LKKILLFLLLSMSLFAAEATIPTVNLSLSAPNTPNQLVTTLNIVIVLTILALAPSIVFVM 
TSFLRLIVVFSFLRQAMGTQSMPPNTILVTLALILTFFIMEPVATKSYNEGIKPYLAEKI 
GYEEAFIKGAKPFKDFMLKNTREKDLALFYRIRNLPNPKTIDDVPLTVLVPAFMISELKT 
AFEIGFLIYLPFLVIDMVVSSVLMAMGMMMLPPTMISLPFKLLIFVLVDGWNLLVQRLVE 
SFVT 

>1Candidatus_Puniceispirillum_marinum_IMCC1322
MTRIVRILITSLPIAILSLCGVMSGAEAQLIGDTPPGLPAFNVTGSEDGTSTYSLSLQIL 
ALMTALTVLPSLVLGMTSFTRIIIVLSILRQAMGTQQTPPNQVLVAIALFLTFFIMAPTF 
TQLNDMALSPYMEGTMPMETALSDGTNIMKDFLVQNTRVTDLVMFTEMAGDTTYEDPKDV 
PLTVLLPAFITSELKTAFQIGFLLFLPFLVIDMVIASILMSLGMMMLSPMLVALPFKLLL 
FVLVDGWAMTVGSLVATYAGS 

>1Catenovulum_agarivorans_YM01
MTKYSWLIIFISLFSPIALANTGLPALTVTDNPDGTQDYSITLQVLALMTMLSFIPAIVI 
MMTSFTRIIIVLGILRQAIGLQSSPPNQVLVGLALFLTFFIMAPVFEEINDTAIQPYIAE 
EMTAREAFDVAHLPLKAFMLQQTRVKDIATFAEIAGYQTLNGPEDVPMRVLIPAFVTSEL 
KTAFQIGFMLFIPFLILDLVVASVLMAMGMMMLSPMMVSLPFKLMLFVLVDGWNLTMGTL 
ATSFGVGT 

>1Chitiniphilus_shinanonensis_DSM_23277
MTATPAAGGTSYSLTIETLLFLTALTFLPAMLLMMTAFTRIVIVLSLLRQAMGTMQTPPN 
QVIIGLSLFLTLFVMSPVLDRIYNEAYKPYSEARMTFMQAVDAGSVPLKDFMIKQTREKE 
LAFFIELSGDARPAGPEDVSLKVLVPAFVTSELKTAFQIGFMVFIPFLIIDFVVASILMA 
MGMMMVSPVMISLPFKLMLFVLVDGWTLLMGSLVQSFYIG 

>1Comamonas_testosteroni_TK102
MSKFVSRAAAAALLAMPLMAAAQGAPASLPLLVGQGAGGTSYSVPIQTLLFFTALSFLPA 
ILLLMTGFTRIVIVLSLLRQALGTQSAPPNQVVIGLSLFLTMFVMGPTLDKVYQDAYLPY 
TQNSISFEQAIEKAEAPMRGFMLKQTRQSDFALFKRLAKLDANVTAETAPLRVLVPAFVT 
SELKTAFQIGFMIFIPFLIIDMVVSSILMSLGMMMLSPVLVALPFKLMLFVLADGWNLII 
GSLAASFAT 

>1Cupriavidus_taiwanensis_str._LMG19424
MTFPRATLWRPLPRPAGAARPAPLLSSPLLSLLALTLAIAALAPAPAWAQALPGVISKPA 
PGGGQIWSLPVQTLVLLTSLSFLPAAMLMMTGFTRVIIVLGLLRNALGTATSPPNQVLVG 
LSLFLTFFVMAPVFDRVYNDAYKPLSENKLSLEAAAAKAAEPLKAFMLRQTREKDLAMFA 
QMAKAPEMQGPEEVPLSILVPAFVTSELKTAFQIGFTIFIPFLIIDLVVASVLMAMGMMM 
VPPATISLPFKLMLFVLVDGWQLLLGSLAQSFMN 

>1Dechloromonas_aromatica_RCB
MNKRLAMTLALLLPAGLAFAQAAGGLPAVTSTPAAGGGTTYSLTIQTLLLMTALTFIPAI 
VLMMTGFTRIVIVLSLLRHALGTQTAPPNQVVVGLSLFLTFFVMSPVLEKVYTDAYVPLS 
ENKINIMQAGERAAIPMRSFMLKQTRESDLALFAGIAKIDKIETPEDTPLRILVPAFVIS 
ELKTAFQIGFILFIPFLVIDMVVASLLMSMGMMMMSPVMVALPFKLMLFVLVDGWHLVIG 
SLVQSFSP 

>1Edwardsiella_ictaluri_93-146
MRRILRYTLLSGLLLCAPAALAQLPGIISQPLAHGGQSWSLPVQTLVFLTSLSFLPAALL 
LMTSFTRIIIVLGLLRNALGTPSAPPNQVLLGLALFLTFFIMSPVLDKIYQEAYQPFSEQ 
KISMETALDRGAKPLRAFMLRQTRETDLALFSRLAKQPEMQGPEDVPMRILLPAYVTSEL 
KTAFQIGFTVFIPFLIIDLVVASVLMALGMMMVPPATISLPFKLMLFVLVDGWQLLLGSL 
AQSFYT 

>1Enterobacter_cloacae_subsp._cloacae_ATCC_13047
MRRLLSLTLAGVGLFAPAVYAQLPGLVSTPLAGGGQSWSLPVQTLVFITSLTFIPAILLM 
MTSFTRIIIVFGLLRNALGTPSAPPNQVLLGLALFLTFFIMSPVIDKIYTDAYQPFSEDK 
ISMQEALEKGAQPLREFMLRQTREADLALFARLSNTGELQGPEAVPMRILLPAYVTSELK 
TAFQIGFTIFIPFLIIDLVIASVLMALGMMMVPPATIALPFKIMLFVLVDGWQLLVSSLA 
QSFYS 

>1Escherichia_coli_str._K-12_substr._MG1655
MRRLLSVAPVLLWLITPLAFAQLPGITSQPLPGGGQSWSLPVQTLVFITSLTFIPAILLM 
MTSFTRIIIVFGLLRNALGTPSAPPNQVLLGLALFLTFFIMSPVIDKIYVDAYQPFSEEK 
ISMQEALEKGAQPLREFMLRQTREADLGLFARLANTGPLQGPEAVPMRILLPAYVTSELK 
TAFQIGFTIFIPFLIIDLVIASVLMALGMMMVPPATIALPFKLMLFVLVDGWQLLVGSLA 
QSFYS 

>1Glaciecola_nitratireducens_FR1064
IAKLALLIALTILFSGSAIAEQGIQAITVTTTDDGNQEYSMTLQALFIMTALSLIPAFIM 
MMTSFTRIIVVLSILRQAIGLQQSPSNQILIGVSLFLSMFIMAPVFEEINEKALQPYLSE 
EMTSIEAFNIAKEPMRAFMLSQTRVKDLETFVQIGGYEDLYDDPADVPLTVLIPAFVTSE 
LKTAFQIGFMLFIPFLILDLVVASILMAMGMMMLSPMIVSLPFKLMLFVLVDGWNLIFGT 
LATSFGMGV 

>2Glaciecola_psychrophila_170
MKKTCMRVCLLLLLSIVSGYVLAEPGIPALTLTDNPDGSKDYTMTLQVVAIMTSLSLLPA 
FVMMMTSFTRIIIVLSILRQAIGLQQSPSNQILIGVSLFLSMFIMAPVFEKINETALQPY 
LNEELTSIQAYEIGKEPLRAFMLAQTRVKDLETFVQIGGMDGQFQDPVDVPMNVLIPAFV 
TSELKTAFQIGFMLFIPFLILDLVVASILMAMGMMMLSPMIVSLPFKLMLFVLVDGWNLI 
FGTLANSFGMG 

>1Hylemonella_gracilis_ATCC_19624
MLIMKMPVLSWQGLFSERLPSMRLIAGLLLLALAVPALAQDSGGMSLPLLTASNRGGTSY 
SVPIQTLLFFTALSFLPAVLLMMTGFTRIVIVLSLLRQALGTQSAPPNQVIIGLSLFLTF 
FVMGPTFDRVYAEAYQPYTRNALTFEQAVDRAEVPVREFMSKQTRQSDLALFVRLSKLDA 
ATTAENAPMRVLIPAFVTSELKTAFQFGFLIFIPFLVIDMVVASVLMSLGMMMLSPVLVA 
LPFKLMLFVLADGWNLLIGSLAASFAT 

>1Marinobacter_adhaerens_HP15
MLAATIKRLLPSLIVLAGFVWAPLALAQEPSGIPGIPAFTVTPGEGEGAQEYSVTLQILA 
LMTALTFLPAMLMMMTSFTRIIVVFAILRQAIGLQSTPSNQILLGLALFLSIFIMKPVLE 
EANRVALQPYMQEEVTSLEAVELASQPFRKFMLEQTRESDLALFMRISDTQYETPQDVSF 
WILMPAFVTSELKTAFQIGFILFIPFLIIDMVVASVLMAMGMMMLSPIIISLPFKIMLFV 
LVDGWALIMGTLAASYGI 

>2Marinobacter_hydrocarbonoclasticus_str._ATCC_49840
MVVAILKRGFPWLALIAGLCLPALAQADLPGIPAFTVEPGENGTEEYSVTLQILALMTAL 
TFLPAMLMMMTSFTRIIVVFAILRQALGLQATPSNQILLGLALFLSIFIMKPVLEEANRV 
GLQPYLQEEVTSLEAVELASQPFRKFMLEQTREDDLALFMRIADVQYETPQDVSFWILMP 
AFVTSELKTAFQIGFILFIPFLIIDMVVASVLMAMGMMMLSPIIISLPFKIMLFVLVDGW 
ALIMGTLAASYGI 

>3Marinomonas_sp._MWYL1
VIRFVSLLLLVFPAFSWAEVGLPAVKVVTNADGSQDYTVSLQILFIMTALTLLPAALMMM 
TAFTRIIVVLAILRQAIGLQQTPSNQIMIGMALFLTLFIMTPTLDRVNEVALQPYLKEEM 
TSIQAVEAASVPVRDFMLAQTREDDIALFVKLAGKEGTIQSMETLPFTILMPAFVTSELK 
TAFQIGFMIFIPFLIVDMVVASVLMAMGMMMLSPIIISLPFKIMLFVMVDGWSMIMGTLA 
ASFGI 

>1Methylobacillus_flagellatus_KT
MHPRCFTALFPLALLCLPLLGHAAEPGGLGLINSQPAPGGGQNYSLSIQTLILLTSLTFL 
PAALLMMTGFTRIIIVLSLLRQALGTQSSPPNQVLVGLALFLTFFVMGPVFERIYTEAYQ 
PFDEERITMQEAMVRGSIPLKEFMLKQTRESDLALFFKMSRADAVATPEEVPLRVLVPAF 
VTSELKTAFQIGFAIFIPFLIIDMVVASILMSMGMMMVSPAIVALPFKLMLFVLVDGWQL 
LLGSLAQSFY 

>2Methylobacter_tundripaludum_SV96
MAKNMWYRLLIIGMAFLLIETPAYAAAGIEAVTVTTGKQGAQTYTVTIQILALMTLLTVL 
PALLLTMTSFTRIMIVLSLLRTALGTGSAPSNQVLLGLSMFLTIFIMMPVFDKVNAEAVQ 
PYLEEKIDVTVAIEKASEPFRQFMLKQTREADLELFIRISGKAELESAENVPFSLLLPAF 
VTSELKTAFQIGFLIFLPFLVIDLVVASVLMSMGMMMLSPMIISLPFKIMLFVLADGWSL 
IMEMLAASFYVV 

>3Methylotenera_mobilis_JLW8
MVKSWAVRLKGLFLLGLVLLPFSVLAADALPLVHASPSAGGGQDYTLSLQTLILLTSLTF 
LPAIVLMMTGFTRIIIVLSLLRQALGTQSVPPNQVMIGLALFLTFFVMSPVIDKIYVDAY 
KPLSENQISMQEAMDKGVAPLKEFMLKQTREGDLALFVKMAEVEKIESPDQVPLKVLVPA 
FVTSELKTAFQIGFAIFIPFLIIDMVVASVLMSMGMMMVSPAIVALPFKLMLFVLVDGWQ 
LILGSLVESFY 

>1Morganella_morganii_subsp._morganii_KT
MMSLLKRAIPALALFLLVPQAQASLPGVVSHVLPDGGQSWSLPVQTLLFLTLLGFIPALL 
LMTTSFTRIIIVLGLLRNALGTPSAPPNQVLLGLALFLTFFVMSPVFDKVYEDAYRPFSE 
DKISLETALDRGTAPLRTFMLGQTRENDLALFARIAKVGEIQEAKDVPMRILIPAFITSE 
LKTAFQIGFTLFIPFLIIDLVVASVLMALGMMMVPPATVSLPFKLMLFVLVDGWQLLLGS 
LSQSFF 

>1Nitrosococcus_oceani_ATCC_19707
MSKLMRRAKLSRYQGVWCLMLPGLLLLPMAAGWAAPGVPALAVTADGNGEQTYTVTLQIL 
GLMTVLTLLPAAVMVMTSFTRIIVVFSILRQALGLAQTPSSQILIGLALFLTFFIMSPVL 
DKAYQEGVKPYFQEEISVTDALARVREPFHHFMIAQTRETDLKLFAEISGREAFESPEQV 
PFSLLVPAFITSELKTAFQIGFLLFIPFLIIDLVVASVLMAMGMMMLSPMLVSLPFKLLL 
FVLIDGWSLLMGTLASSFYVAS 

>2Nitrosomonas_eutropha_C91
MSNKNLLCKRIVIRQHSIGCIILLLVVGISPVFAQKAGLPAITSTPAAGGGTTYSLSLQT 
LLLLTSMTFLPATVLMMSSFTRIIIVLSLLRQALGTQSSPPNQVLVGLALFLSFFIMSPV 
IDKMYTEAYLPFSEDKISIIEAMDKASDPLKIFMLRQTRETDIALFARISGSEEIESPDQ 
VPMKILVPAYITSELKTAFQIGFIVFIPFLIIDMVVASTLMAMGMMMLSPMIISLPFKLM 
LFVLVDGWHLLIGSLTQSFYT 

>1Pseudoalteromonas_atlantica_T6c
MNKIFLLLLATGLLMVPSWVLAEPGIPALTMTENADGSQDYTMTLQVVAIMTALSLLPAF 
IMMMTSFTRIIIVLSILRQAIGLQQSPSNQILIGVSLFLSMFIMAPVFEKINETALQPYL 
SEQITSIQAYELAKEPLRGFMLAQTRIKDLETFVEIGGYEDQFQEPADVPMNVLIPAFVT 
SELKTAFQIGFMLFIPFLILDLVVASILMAMGMMMLSPMIVSLPFKLMLFVLVDGWNLIF 
GTLANSFGMGT 

>2Pseudoalteromonas_haloplanktis_str._TAC125
MTKWLLLIFVMLFVPNVSAEGIDALTITTNADGTQDYSVTLQVLAIMTALSFIPAAIIMM 
TSFTRIIVVLAILRQAIGLQQTPSNQVLLGMSLFLSIFIMAPIYQQVNERAIEPYLSEQV 
TSMEALELAKEPMKAFMLSQVRIKDLETFAKIAGYDQLDSPEATPLIVLIPAFVTSELQT 
AFIIGFMFFIPFLIVDLVVASVLMAMGMMMLSPMIVSLPFKIMLFVLVDGWSLVMGTLAK 
SFGLGT 

>3Pseudoalteromonas_luteoviolacea_strain_S4054249
MLRFLILFGLTLFLPQVSANDGIEALSVTTNPDGSQEYSVTIQVLAIMTALSFIPAALIM 
MTSFTRIIVVLAILRQAIGLQQSPSNQILVGMSLFLTFFIMAPIFSKIYDEAVQPYMNEE 
MTSVQALHAAKEPMKAFMLSQTRIKDLETFAKIAGYDKLDSPEDTPFIVIIPAFVTSELQ 
TAFIIGFMFFIPFLIVDLVVASVLMAMGMMMLSPMIVSLPFKIMLFVLVDGWSLVMGTLA 
RSFGLGV 

>4Pseudomonas_aeruginosa_PAO1
MTPRISLAGALAALCLLLLAPWPALAADPTSISAITVTTNGQGQQEYSVSLQILLIMTAL 
SFIPAFVMLMTSFTRIIIVFSILRQALGLQSTPSNQVLVGLALFLTMFVMAPVFDKINSQ 
ALQPYLNEQIPAQEALQKAEVPLKAFMLAQTRTSDLELFVRLSKRTDIGSPEATPLTILV 
PAFVTSELKTAFQIGFMIFIPFLIIDLVVSSVLMAMGMMMLSPLIISLPFKIMLFVLVDG 
WALIIGTLAGSFGTV 

>5Pseudomonas_syringae_pv._syringae_B728a
MGALRFLILLLLVMVTPAALAADPLSIPAITLSNGADGQQEYSVSLQILLIMTALSFIPA 
FVMLMTSFTRIIIVFSILRQALGLQQAPSNQILTGMALFLTMFIMAPVFDRVNQDALQPY 
LAEKLSAQDAVAKAQVPIKDFMLAQTRTSDLELFMRLSKRTDIPTPDAAPLTILVPAFVI 
SELKTAFQIGFMIFIPFLIIDLVVASVLMAMGMMMLSPLIISLPFKIMLFVLVDGWALIV 
GTLAGSFGGV 

>1Serratia_marcescens_subsp._marcescens_Db11
MTSTLHTLVRRPAVWLPAALLFISPAALAQLPGLISQPLANGGQSWSLPVQTLVLLTSLT 
FLPAMLLMMTSFTRIIIVLGLLRNALGTPSAPPNQVMLGLALFLTFFIMSPVFDKVYQDA 
YLPFSQDKIGLEVALDKGAQPLREFMLRQTRETDLALYARLANQPPLAGPEAVPMRILLP 
AYVTSELKTAFQIGFTVFIPFLIIDLVVASVLMALGMMMVPPATISLPFKLMLFVLVDGW 
QLLLGSLAQSFYS 

>1Shewanella_oneidensis_MR-1
MMKYILTFIGLSTLLFVTSAGAADGVLPAVTVKTAADGSTEYSVTMQILLLMTSLSFIPA 
MVIMLTSFTRIIVVLSILRQAIGLQQTPSNQVLIGMSLFMTFFIMAPVFDKIYDQGVKPY 
IDEQLTLQQAFDKGKEPLRAFMLGQVRTTDLKTFIDISGYQNINSPEEAPMSVLVPAFIT 
SELKTAFQIGFMLFVPFLVLDLVVASILMAMGMMMLSPMIVSLPFKIMLFVLVDGWGLVM 
GTLANSFG 

>1Shigella_flexneri_2a_str._301
VQTLVFITSLTFIPAILLMMTSFTRIIIVFGLLRNALGTPSAPPNQVLLGLALFLTFFIM 
SPVIDKIYVDAYQPFSEEKISMQEALEKGAQPLREFMLRQTREADLGLFARLANTGPLQG 
PEAVPMRILLPAYVTSELKTAFQIGFTIFIPFLIIDLVIASVLMALGMMMVPPATIALPF 
KLMLFVLVDGWQLLVGSLAQSFYS 

>1Sideroxydans_lithotrophicus_ES-1
MSAKKLIAFALLFAMSTSAFAAESGLLALNSTPTPGGGQTYTLSLQTLILISSLTFLPAI 
LLMMTGFTRIIIVLGLLRSAIGTPSSPPNQVLVGLALFLTFFVMAPVFDKIYSDAYLPYS 
ENKISLQQAYEKGSAPLKAFMLRQTRETDLALFVRISNSEPLQSAEDVPMKILVPAYVTS 
ELKTAFQIGFVVFIPFLIIDMVVASVLMSMGMMMVSPAVFSLPFKIMLFVLADGWNLLIG 
SLVQSFYT 

>1Thioalkalivibrio_sp._K90mix
MAGRLRHLPGALLALALLLLPGVAWGQFGGEGIEALTVTTDGEGGETYSVTLQILLLMTL 
LTLLPAALIMMTAFTRILVVLAILRQGLGTTQTPSNQILIGLAFFLTLFVMAPVFDEIYE 
TAVVPYMNEEMGTEEVLQAGVQPLREFMLAHTRESDIRMFAEINGIDGFDDADDIPLRLL 
VPAFVTSELKTAFQIGFLILIPFLIIDLVVASVLMSMGMVMLSPLIISLPFKVMLFVLVD 
GWALMMNTLATSFFV 

>2Thiobacillus_denitrificans_25259
MLAALALPTFALAQSAGLPAFTSTPSGGGGQTYTLSLQTLLLLTSLSFLPAALLMMTSFT 
RIIIVLSLLRHALGTQSSPPNQVLIGLALFLTLFVMGPTFDKIYVEAYQPLAENRIQMQE 
ALDKGAVPLRAFMLKQTRESDLALFVKMSRSPAPKTAADIPMRVLIPAYITSELKTAFQI 
GFAVFIPFLIIDMVVASILMAMGMMMVSPAIVALPFKIILFVLVDGWNLLLGSLAQSFY 

>3Thiomicrospira_crunogena_XCL-2
MKKYFRSLFGIALLLFPIMAFSEPGIPAFTVETDAAGNQDYTLTIQILLLMTGLTLLPAA 
LIAMTSFLRIVVVLALLRQALGTMQTPSNQVLIGLALFLTLFIMSPVLDKIYDTAVSPYL 
EEQIKFKEAIDVAKTPIHQFMIQQTRADDLGMFAEMADIQLTDPESVPFKVLIPAYMTSE 
LKTAFQIGFMIFIPFLIIDLVVATLLMSMGMMMLSPMIISLPFKIMLFVLIDGWALIMGT 
LANSFVVSGGSI 

>1Vibrio_fischeri_ES114
MLKTNFIAAVLAAFSLFFMASPAWAVDDLASSIPQTAASAEGMTVTAMEKEAGAAKTIAK 
GSSSGSGIPAFTMTTNANGGEDYSVNLQILGLMTMLGFLPAMVILMTSFTRIVVVMSILR 
QAMGLQQTPSNQVIIGIAMFLTFFIMAPVFDKVNNTAIQPYINEEITAREAFDVAQVPMK 
EFMLAQTRVKDLETFVNMSGVEAENPEDVPITVVIPAFITSELKTAFQIGFMLFLPFLII 
DLVVASVLMAMGMMMLSPMIVSLPFKLMLFVLVDGWNLILSTLAGSFAT 

>2Vibrio_vulnificus_YJ016
MNNKQLLTTFWLSLSLLMASLFSFSAWAQAEETALPANLAPGGSVTVSQMQSDTSKSEFM 
SVGSGGGIPAFTMTTNPDGSEDYSVTLQILALMTMLGFLPAMVILMTSFTRIVVVMSILR 
QAMGLQQTPSNQVIIGIALFLTFFIMSPVINEVNEQAVQPYLNEQLTAREAFDAAQGPMK 
AFMLKQTRVKDLETFVNMSGEQATNPEDVSMAVLIPAFITSELKTAFQIGFMLFLPFLII 
DLVVASVLMAMGMMMLSPMIVSLPFKLMLFVLVDGWNLILSTLAGSFAL 

>1Oceanimonas_smirnovii_ATCC_BAA-899
VSRIRYFLPLLLLLATPALAQQGMSAVTVTTNADGSQEYSLTLQVLALMTALSFLPAIVI 
MMTSFTRIIVVLSILRQALGLQQSPSNQVLIGISLFLSFFIMSPVLDRVNAEALQPYLAE 
EIGSKEALTRAEQPIRDFMLTQTRVKDLDTFLNIANVQVNNEAEVPLRVLIPAFVTSELK 
TAFQIGFMLFLPFLVIDLVVASILMAMGMMMLSPMLISLPFKLMLFVLVDGWNLIMGTLA 
TSFGLGAN 

>1Photobacterium_leiognathi_CFSAN029437_01.0
MLKNRTLAVTWTAFIAVALFFCLSLNMAYAVEASVANSTTAAMSAETTAGHLQANRGGGG 
IPALSVTVNPDGSEDYSVTLQILALMTALGFLPAMVILMTSFTRIVVVMSILRQAMGLQQ 
TPSNQVIIGIALFLTFFVMSPVIDKINTEAVQPYINEQITAKQALEKAEDPMRQFMLKQT 
RVKDLETFVNMSGSTADDPQNVPLTVLIPAFITSELKTAFQIGFMLFLPFLIIDLVVASI 
LMAMGMMMLSPMIVSLPFKLMLFVLVDGWNLILSTLAGSFGT 

>1Plesiomonas_shigelloides_31289_E01
MFPTFSRLRSLRATLQRPLYIVLPLLLLLPAGVWAAGTGIPAITMNDNPGGGTDYSVSLQ 
VLILMTMLSFLPAIVIMMTSFTRIIVVLSILRQAIGLQQSPSNQILIGITLFMTLFVMSP 
VLDKINQDALQPYMREEVSAQEAITRAQKPLHAFMLGQTRETDLATFVRLSGHKVQSPEQ 
VSMTVLIPAFVTSELKTAFQIGFMLFLPFLIIDLVVASVLMAMGMMMLSPMIVSLPFKLM 
LFVLVDGWNLVLGTLAGSFGM 

>2Shewanella_sediminis_HAW-EB3
IMKRILIFIAFSLLLISPEAFSQGGVLPAVTVTTGPQGETQYSVTMQILLLMTSLSFLPA 
MVIMLTSFTRIIVVLSILRQAIGLQQAPSNQVLIGMSLFLTFFIMSPVFDKVYDDAVKPY 
MEESMGIEEAFNKGKEPIKTFMLAQTRVTDLDTFIQISGYQNINSPEEAPMSVIIPSFIT 
SELKTAFQIGFMLFVPFLVLDLVVASILMAMGMMMLSPMIVSLPFKIMLFVLVDGWSLVM 
GTLANSFGT 


>50031Aeromonas_salmonicida_subsp._salmonicida_A449
MRHLLFALLLCSLPSWGADMTLFSVLPGAEGGEDYNIKLQILFFMTLLGLLPTLLLMMTS 
FTRIIIVLAILRQAMGLQQSPPNRVLIGISLILTIVIIRPVWTDMYQHAFIPYDQNEISL 
SEGIARAEKPLRHFMLAQTREPDLEQMLRISGEPTSLTKDEVPFGVLLPAFVLSELNTAF 
QIGFMLFIPFLVIDLVVASVLMAMGMMMLSPLIISLPFKLMVFVLVDGWSMTVGTLAASF 
GSGG 

>50041Aeromonas_veronii_strain_TH0426
MRYLLLTLLLFSLPGWGADMTLFSVSPGASGGEDYNIKLQILFFMTLLGLLPTLLLMMTS 
FTRIIIVLAILRQALGLQQSPPNRVLIGISLILTVVIMRPVWTDMYQNAFVPYDQNEITL 
SEGIAKAEKPLRKFMLAQTREPDLEQMLRISGEPTTVAKEDVPFGVLLPAFVLSELNTAF 
QIGFMLFIPFLVIDLVVASVLMAMGMMMLSPLIISLPFKLMVFVLVDGWSMTVGTLAASF 
GGGG 

>50811Oceanimonas_smirnovii_ATCC_BAA-899
MKHKPWLVLLLVTVLVLLPGQALADMPLLSVTGPDGETEYSLKIQILLLMTALGLLPAFL 
LMLTSFTRIIVVLAVLRQALGLQQSPPNRVLIGIALSLTLLIMRPVWQDIYHNAFVPYDN 
GDIGFEQALVTAKAPLQTFMLAQTRETDLEQILNIAQEPTDLAPEEVPFEVLIPAFVLSE 
LKTAFQIGFMLFIPFLVIDLVVASVLMAMGMMMLSPLVISLPFKLMLFVLVDGWAMTVGT 
LARSFGG 

>50891Photobacterium_leiognathi_CFSAN029437_01.0
MIYQGYRLLTCVLTLVVIIGCLFFSSQVEANSGLNFLTVTDEQGEQEYSVKLQILLLMTA 
LSFIPAFLLMATSFTRIIIVLSILRQALGLQQSPPNRILVGIALSLTILIMRPVWSDVYD 
NAFVPYDNGDITLLQAFDTAEKPVRDFMLKQTHQSALEQMMRIANEPLDQDVEDISFAIV 
LPAFVVSELKTAFQIGFMLFIPFLIIDLVVASVLMAMGMMMLSPLIISLPFKLIVFVLAD 
GWTMTVGSLSASFG 

>50911Plesiomonas_shigelloides_31289_E01
MRKLGLLVLLCLLAHPALAANGDIGLLTVTPQAGGAQEYSVKLQILLLMTALSFLPTMLL 
MTTSFTRIIIVLAILRQALGLQQSPPNRILIGIALTLTLFIMRPVFNDIYVNAFEPYQND 
SLTLKQAFAQAEKPLRKFMLAQTRESDLQQLLDIAGEPRATPPEKVDFLILMPAFVLSEL 
KTSFQIGFMIFIPFLIIDMVVSSVLMAMGMMMLSPLIISLPFKLMIFVLVDGWAMTVGTL 
SASFG 

>51031Shewanella_sediminis_HAW-EB3
MLRALLLLFCLLAPSAFANDGFTLFTLDDGQQSQSVNIKLEILALMTVLSFLPALLMMLT 
SFTRIIVVLAILRQALGLQQSPPNKVLLGIALVLTLFVMRPVGQVMYDEAYLPYDQGLIE 
LPEAVNIGVVPLRKFMLAQTRETDLEQMLKIADEPVTLTADEIPFFVLMPAFVLSELKTA 
FQIGFLLFLPFLVIDLVVASVLMSMGMMMLSPLIISLPFKLMVFVLVDGWSMTVSTLVAS 
FG 

>1Yersinia_pestis
MTSHRPVFISKRSLITGALFCRMWRTIIMSVINKTTLGLLTLFCSPSVLAQLPGIISQPLANGGQSWSLP
VQTLVFITTLSFLPAALLMMTSFTRIIIVLGLLRNAMGTPSAPPNQVMLGLALFLTFFIMSPVFDKVYQE
AYLPFSQDKISMDVALDKGSQPLREFMLRQTRESDLALYARLANLPPLEGPEMVPMRILLPAYVTSELKT
AFQIGFTVFIPFLIIDLVVASVLMALGMMMVPPASISLPFKLMLFVLVDGWQLLLGSLAQSFYS

>1Salmonella_enterica
MRRLLFLSLAGLWLFSPAAAAQLPGLISQPLAGGGQSWSLSVQTLVFITSLTFLPAILLMMTSFTRIIIV
FGLLRNALGTPSAPPNQVLLGLALFLTFFIMSPVIDKIYVDAYQPFSEQKISMQEALDKGAQPLRAFMLR
QTREADLALFARLANSGPLQGPEAVPMRILLPAYVTSELKTAFQIGFTIFIPFLIIDLVIASVLMALGMM
MVPPATIALPFKLMLFVLVDGWQLLMGSLAQSFYS
