# Supplementary material for: The “Jack-of-all-Trades” Flagellum From Salmonella and E. coli Was Horizontally Acquired From an Ancestral β-Proteobacterium
Source: Front Microbiol. 2021 Mar 30;12:643180. doi: 10.3389/fmicb.2021.643180 (PMC8042155; doi:10.3389/fmicb.2021.643180)
Supplement: Supplementary file 8 [file Data_Sheet_1.ZIP › FliQ_clean.faa]

>1Aeromonas_salmonicida_subsp._salmonicida_A449
MSPETFVDVFREALWLVTIMVCAVILPSLMIGLVVAIFQAATSINEQTLSFLPRLIVTLF 
ALGAGAHWGLQSLMDFFLLMVSQIPEVVG 

>2Alteromonas_macleodii_ATCC_27126
MSPEVFVEILREAMFMVIVLVSAVIVPSLIVGLVVAVFQAATSINEQTMSFLPRLLVTLL 
ALSWGGNWLVQQLMDFTFRMVDMIPQVVG 

>1Bordetella_avium_197N
MTAEAVMTMAYQAMKIALVLAGPLLLVTLVVGLVISVFQAATQINEMTLSFIPKLLAMCG 
VLVLLGPWLIELLVDYIRQLISNIPMLVS 

>2Bordetella_bronchiseptica_253
MTAETVMSMTYQALKVALALAGPLLLVTLIVGLVISIFQAATQINEMTLSFIPKLLAMCG 
TLVLLGPWLLGLLTDYIRQLIGQIPMLVS 

>1Burkholderia_mallei_ATCC_23344
MTPENVMTLAHQAMYIGLLLAAPLLLVALAVGLVVSLFQAATQINEATLSFIPKLLAVAA 
TMVIAGPWMLSTMIDYLRETLLRVATLGAG 

>1Campylobacter_jejuni_subsp._jejuni_NCTC_11168_=_ATCC_700819
MDESTLVALGVQTFKITLLLSLPMLLAGLIAGLVISIFQATTQINEMTLSFVPKIILVVV 
ILIFLMPWMTTTMIDFTENILNQIPTFIK 

>1Candidatus_Puniceispirillum_marinum_IMCC1322
MDFDSNVEFLRIAFWQIIIAAGPLLGVALAIGLLIGIFQAATSINEQTLSFVPKLVIVML 
TFGLVSSFMLAQLSDYFAFIFDQIATIS 

>1Catenovulum_agarivorans_YM01
MQPEVFVDILQEAMFMVILLVSLVIVPSMIVGLIVSIFQAATSINEQTLSFLPRLLVTLA 
AIIYGGHWGMNKVMDYTIDMFTRIPQVVG 

>1Chitiniphilus_shinanonensis_DSM_23277
MTPETVVSLVQRGMEVMVLVGGPILLAILATGLLVSVFQAATQINEATLSFIPKLLIAFA 
IFVFAGSWMVQTVVDFTVRLYQSIPQMIG 

>1Comamonas_testosteroni_TK102
MTSQFVLTFGREALTLLLMISMPVLGVVMGVGLLVSVFQAVTQVHEATLAFVPKLIAAVL 
VFAVAGPWMLSTLVDFIRRTIESIPGSVG 

>1Cupriavidus_taiwanensis_str._LMG19424
MTPETVMTIATQAMKMTLLLAAPLLLVALAAGLVVSLFQAATQINEMTLSFIPKLIALFA 
TMVLAGPWMINAMVDYMREVFQSIPALAH 

>1Dechloromonas_aromatica_RCB
VTPGTVMEIGRQAIEVTLLISAPMLITALVVGLIVSIFQAATQLNESTLQFVPKLVAMFV 
VLLLTGPWMIQYLVDYIQRLFGSIPQLIG 

>1Edwardsiella_ictaluri_93-146
MTPESVMALGYQAMKVGLALATPLLLASLISGLLISLLQAATQINEMTLSFIPKILAVFA 
TLVVAGPWMLSLLLDYMRTLFSSLPTLTG 

>1Enterobacter_cloacae_subsp._cloacae_ATCC_13047
MTPESVMMMGTEAMKIAIAVAAPLLLVALVTGLIISILQAATQINEMTLSFIPKIIAVFV 
AIIVAGPWMLNLLLDYMRNLFTNLPYIIG 

>1Escherichia_coli_str._K-12_substr._MG1655
MTPESVMMMGTEAMKVALALAAPLLLVALVTGLIISILQAATQINEMTLSFIPKIIAVFI 
AIIIAGPWMLNLLLDYVRTLFTNLPYIIG 

>1Glaciecola_nitratireducens_FR1064
MSPEVFVEILREAMLVVIVLVSAVIVPSLIIGLIVAVFQAATSINEQTMSFLPRLIVTLL 
ALSWGGSWLVQKMMDFTFEMVYRIPSVVG 

>2Glaciecola_psychrophila_170
MSPEVFVEILKEALAMVILLVSAIILPSLFVGLIVAVFQAATSINEQTMSFLPRLIVTLL 
ALSWGGHWLVQKLMDFTFNMVERIPEVLG 

>1Hylemonella_gracilis_ATCC_19624
MNAEMVLTIGQEALFILLMVSAPLLGAVLLVGLLVSLFQAITQIHEATLAFVPKLVVALA 
VFAWAGPWMLSVLVDYIRRTIEMLPSIAL 

>1Marinobacter_adhaerens_HP15
MTPETVIDILREALWMIVLLASIIIGPGLVIGLVVSTFQAATQINEQTLSFLPRLLVTLI 
VIIVWGPWMLTQLLDHANRLFGNIPYLIG 

>2Marinobacter_hydrocarbonoclasticus_str._ATCC_49840
MTPETVIDILREALWLIVLLSAVIIGPGLAIGLVVSTFQAATQINEQTLSFLPRLLITLI 
VIIAAGPWMLTTLLDHANGLISRIPYLIG 

>3Marinomonas_sp._MWYL1
MNPQVVLDLYGQGFYLIVLIVGVVMVPSLIVGLIVSVFQAATQINEQTLSFLPRLIVTIL 
VIMQLGPWILMKLMDFTTNLFINIPMIIG 

>1Methylobacillus_flagellatus_KT
MSPEHVMTMGRQAAEILLMVAGPMLLVVLAIGLLVSIFQAATQINEATLTFIPKLLGVFA 
TLLIAGPWMLSVFTDYLRAVFTSIPVLAG 

>2Methylobacter_tundripaludum_SV96
MVPETIFMVGQEAMIVAVKLTAPVLLPSLAVGLIIAMFQAATQINEATLTFVPKVIVIGI 
VLMIMGPGMLQMFLDYFQGLIRDIPHLIG 

>3Methylotenera_mobilis_JLW8
MTPESVMTLGRDAMSITLMIAAPILLTVLAIGLLVSIFQAATQINEQTLSFIPKLVGVFV 
ALMLAGPWMLGTMVDYMHLVFTSIPAMAN 

>1Morganella_morganii_subsp._morganii_KT
MTPESVMAMGTEAMKIALMLAAPLLLAALAAGLLISLLQAATQVNEMTLSFIPKILSVIS 
VIVIAGPWMLNLLTDYMRALLTNLPFIIG 

>1Nitrosococcus_oceani_ATCC_19707
MTADIVLSLLRHSLELLALLLAVLLLPSLAVGVLVSMFQAATQINEMTLSFIPKLLAVLL 
TLGLAGPWMLQLVLDHSRQIFENIPTLIG 

>2Nitrosomonas_eutropha_C91
MSPEQAMTIGRQALEITFTIAAPLLLAALVTGLAISIFQAATQINEMTLSFIPKLLAIFL 
TLALAGPWMLQIILDYIERLYTSIPWIINGG 

>1Oceanimonas_smirnovii_ATCC_BAA-899
MSPETFVDLFRSALWLVTVLVSAVIFPSLAIGLMVSIFQAATSINEQTLSFLPRLLVTLG 
ALAVGAHWGFGMLIDYFHELTELIPQVIG 

>1Pseudoalteromonas_atlantica_T6c
MAPEVFVDILKEALNMVILLVSAIILPSLFVGLIVAVFQAATSINEQTMSFLPRLIVTLL 
ALSWGGHWLVQQLMDFTFTMVERIPEVVG 

>2Pseudoalteromonas_haloplanktis_str._TAC125
VEPEVFVDILSSALFLVIKLVSAIVVPGLIVGLVVAVFQAATSINEQTLSFLPRLLITIS 
ALIVGGHWFTQELMDFFTRLVLLIPEIAG 

>3Pseudoalteromonas_luteoviolacea_strain_S4054249
MEPEVFVDILSDSLFVVIKLVSAIVVPGLMVGLVVSVFQAATSINEQTLSFLPKLIITLV 
ALIVGGHWMTQELMDFFKLMVMRIPEIAG 

>4Pseudomonas_aeruginosa_PAO1
MTPEVALDLFREALWLTAMIVGVLVVPSLLVGLVVAMFQAATQINEQTLSFLPRLMVILL 
TLIVLGPWLLRQLMEYTQTLIGNIPLLIG 

>5Pseudomonas_syringae_pv._syringae_B728a
MTPEVAVDLFREALWLTTVLVAILVVPSLLCGLLVAMFQAATQINEQTLSFLPRLLVMLV 
TLIVIGPWLLKIFMEYMLSLYTSIPTLIG 

>1Serratia_marcescens_subsp._marcescens_Db11
MTPESVMALGTEAMKVALALAAPLLLAALISGLVVSLLQAATQINEMTLSFIPKILAVVA 
TIIIAGPWMLNLLLDYMRTLFSNLPTLIG 

>1Shewanella_oneidensis_MR-1
MTPEALIDIFREALAVIVMMVSAIVLPGLGIGLIVAVFQAATSINEQTLSFLPRLIVTLL 
ALMLMGHWLVQTLMDFFIEMVNRIPQVIG 

>1Shigella_flexneri_2a_str._301
MTPESVMMMGTEAMKVALALAAPLLLVALVTGLIISILQAATQINEMTLSFIPKIIAVFI 
AIIIAGPWMLNLLLDYVRTLFTNLPYIIG 

>1Sideroxydans_lithotrophicus_ES-1
VTPESVMTIGQQALELTIMVSAPPLLTALIIGLLVSIFQAATQINELTLSFIPKLLGAFV 
VLIISGPWMIGILLDYITRLFSSIPYLVG 

>1Thioalkalivibrio_sp._K90mix
MTPEMVVDVGRETLTVVVLLAAPPLLTALAVGLAIGMLQAATQIQEMTLSFIPKLLAMFA 
ALLISGHWMLALIIEYTERLYDAAPGMVG 

>2Thiobacillus_denitrificans_25259
MTPESVMTIGRTALEMTILVSAPVLLVTLVVGLVVSVFQAATQINDASLSFIPKVLAVLA 
TFALAGPWMLTVMTDYMRRVLTELPGVVG 

>3Thiomicrospira_crunogena_XCL-2
MTPEFVLTIGQKMLEVVAMLAAPLLLPALAVGLLVGMFQAATQINEMTLSFIPKVAIVGF 
VLVLAGPWMLTTLVSFSRELIENIPAFIG 

>1Vibrio_fischeri_ES114
MTPEMAIDLFRGALYMVLIMVCAIIIPSLLIGLVVAVFQAATSINEQTLSFLPRLIVTLL 
ALMLFGHWMTRMLMEYFYELIARMPTVLY 

>2Vibrio_vulnificus_YJ016
MTPEVFVELFREALWMVLIMVCAIIIPSLLVGLIVAIFQAATSINEQTLSFLPRLIVTLL 
ALMLFGHWMTQMLMEYFFALVERFPQVLY 

>2Aeromonas_veronii_strain_TH0426
MSPETFVDVFREALWLVNIMVSAVILPSLAIGLVVAIFQAATSINEQTLSFLPRLIVTLF 
ALGAGAHWGLQSLMDFFVLMVNQIPEVVG 

>1Photobacterium_leiognathi_CFSAN029437_01.0
MTPEAFVEIFQEALYMVLVMVCAIVIPGLLIGLVVAVFQAATSINEQTLSFLPRLVVTLL 
ALMLFGHMMTQMLMDYFYRIIDQIPQLLY 

>1Plesiomonas_shigelloides_31289_E01
VSPEAFVEIFQHALYQVLVMVSAIMVPGLLIGLVVAVFQAATSINEQTLSFLPRLVVTIL 
ALIFLGHWMTGQLMDFFYAMIDDIPRVIR 

>2Shewanella_sediminis_HAW-EB3
MNPESLVDIFREALTVIVTIVSLIIVPGLIIGLVVAVFQAATSINEQTLSFLPRLLTTLF 
ALMFLGHTLIQTMMEFFIQMVNMIPQVIG 


>50031Aeromonas_salmonicida_subsp._salmonicida_A449
VTPEQSVALIGGAVNLVVVMVSVLIVPSLIVGLVVSVFQAATQIQEQTLSFLPRFLVTLM 
TLIFTGNWLLSQITTLFHDLFLKIPGLIG 

>50041Aeromonas_veronii_strain_TH0426
MTPEQSVALVGGAVNLVVTMVSVLIVPGLIVGLVVSIFQAATQIQEQTLSFLPRFIVTLM 
TLIFTGNWLLSQITTLFQDLFLKIPGFIG 

>50811Oceanimonas_smirnovii_ATCC_BAA-899
MTPEQTVDIISQAVLTIIAMVSVLIIPGMVVGLVVSIIQSATQIQEQTLSFFPRLLVTLL 
MLIFAGHWLLRELMELFDMLYTIIPGSL 

>50891Photobacterium_leiognathi_CFSAN029437_01.0
MTPELAVNLFSNAVWIIINMVMVLVIPGLLVGLVIAVFQAATQINEQTLSFLPRLIMTLL 
MVIFAGHWMLRRLMELFDYLFHNIPGMIG 

>50911Plesiomonas_shigelloides_31289_E01
MDTTAISVIFGQALTVIATMVCILVLPSLVVGLLVSIFQAATQINEQTLSFLPRFLVMLA 
MLGFAGSWMLTTLHDLFTQIFHEIPTLIG 

>51031Shewanella_sediminis_HAW-EB3
MEVNELTSIFSDAIYLVVAMVGVLVVPSLLVGLIIAVFQAATQVNEQTLSFLPRLVLTLL 
MVLFSGQWLLQQISDLFDRLFMNIPHIIG 

>1Yersinia_pestis
MTPESVMALGTEAMKIALALAAPLLLAALISGLIVSLLQAATQINEMTLSFIPKILAVFTTMVIAGPWML
NLILDYMRNLFTSLPTLIG

>1Salmonella_enterica
MTPESVMMMGTEAMKVALALAAPLLLVALITGLIISILQAATQINEMTLSFIPKIVAVFIAIIVAGPWML
NLLLDYVRTLFSNLPYIIG
