# Supplementary material for: The “Jack-of-all-Trades” Flagellum From Salmonella and E. coli Was Horizontally Acquired From an Ancestral β-Proteobacterium
Source: Front Microbiol. 2021 Mar 30;12:643180. doi: 10.3389/fmicb.2021.643180 (PMC8042155; doi:10.3389/fmicb.2021.643180)
Supplement: Supplementary file 8 [file Data_Sheet_1.ZIP › FliR_clean.faa]

>1Aeromonas_salmonicida_subsp._salmonicida_A449
MTYTTALIMEWLSSILWPLARVSGLLMVMAVFGSRLTPARIRIGLALALTFMIAPLLPPMPKVELFSVGS
FLVLTQQLLIGIALGLMTQFLMESFVMAGQVIAMQTSLGFATLVDPMNGQSAPVVGQFYLMLATLVFLAV
DGHLIMLRMVVLSFETLPVSDAGLTLPAIRSLVGFLGIMYQASLVMALSAIVALLLINFAFGVMTRAAPQ
LNIFSIGFAVSMMSGLFILWLTIGGFLGHFDSMWERVQETSCELINVQCFGDQNG

>1Alteromonas_macleodii_ATCC_27126
MLLPFMRISGLFVAMIGLSAKSIPPQVRALLGIMLTLIIMPVVPPSPIENLVDVGTFLIV 
VQQLLIGIAIGFISMMVLNTFVLAGQVIAMQTGLGFASIVDPVNGINVPAVGQFYLILAT 
LLFWTLDGHLSMIQMIVMSFEAFPIGEAWWTGEQFRDIAHWAGWMFISAVTLSLAPIVSL 
LIVNLAFGVMTKAAPQLNIFSIGFSIAQVMGLLIIWITLDNFTAHFETQWFRAEQFMCEL 
LNICS 

>1Bordetella_avium_197N
VFSFTIEQLNGWMGQFLWPFIRILALVGSAPLFSESTIPVKVKIGLAFMLAAAIAPGLPP 
MPSVSPSSYEGLLLLAQQVLIGVALGFTMRVVFSAVQTAGEYIGLQMGLSFASFFDPGTG 
ANTAVLSRFMNILAMLIFLALDGHLLMLAALVRSFDILPLTPAVLDRNGLGVLVQWGGTV 
FISGLLLALPLVCALLTINLAMGILNRAAPQLTVFAVGFPIMLTIGLLVLSVVLPHSGPF 
LEQLFERGLQTMSDVAQGFAGQRP 

>2Bordetella_bronchiseptica_253
MIAFTMEQLNGWLAQFLWPFVRVLALVGAAPLFSESTIPTRVKIGLAFMLTIAVAPAIGP 
MPAVPPSSYAGLFLLGQQVLIGIALGLSMRVVFAAVQTAGEFVGLQMGLSFASFFDPATG 
ANTAVLSRLFNIVAMLVFLALDGHLLVLGALVRSFDTLPVAVGVLDRNGWGILAEWGTTI 
FVSGLLLALPLICALLTINLAMGILNRAAPQLSVFAIGFPVSLIVGLVLLAIVLPHSGPF 
LERLFEQGLNTMNNVANGLAGK 

>1Burkholderia_mallei_ATCC_23344
MFSVTYAQLNGWLTAFLWPFVRMLALVAIAPVTGHRSTPVRVKIGLAGFMALVVAPTLPP 
MPVATVFSAQGVWIIVNQFLIGAALGFTMQIVFAAIEAAGDIIGLSMGLGFATFFDPHSS 
GATPVMGRFLNAVAILAFLAFDGHLQVFAALVDSFRLVPVSANLLRAAGWQTLVAFGAAI 
FEMGLLLALPVVAALLIANLALGILNRAAPQIGIFQVGFPVTMLVGLLLVQLMAPNLIPF 
VGRLFDTGVDFVGRVAAGMH 

>1Campylobacter_jejuni_subsp._jejuni_NCTC_11168_=_ATCC_700819
MEFVNYLGDKNVVTFMLLLARMGGLIVFFPFFSHNSIPMVIKSTIVLFLTMYLYPLARLE 
SLHLDSFFVLQLISEVIFGMIAGLMLQIIFAIIMMAGEQIAFTMGFTMASILDPSSGTSM 
PITSQILNLLALMFFLAFDGHHLMLLFLSHSLGYISLGGFYPHENLMHYLNMGMFNIFII 
GFTMSFPILGISLLADVIFGLLMKTMPQFNLLVIGYPIKIALGFVVLIAILLVMMQYFKN 
LILELFTHMQTLFFF 

>1Candidatus_Puniceispirillum_marinum_IMCC1322
MLPLVTQNMVALPGMDLQWVVTLLVQYLVASLRIGAFMISSPMFGARWMPLQIRIIMAFM 
LAMSVAIQVEPIDVNVITSLPGFMIMATEITIGLAAGLVLTIWFAGALLAGEKIASTAGL 
GFAAQVDPSTGGQTPVISQILYLFLTVIFLSLDGHLMVIRIMLESYSIMPLGHVPDMGIL 
VEAGISAAGSMFFVGAIIMLPVVIILLMINVSIGVITRSAPQLNLFSFGFPISMLGVFIV 
LYFSAGTLSSNMSDLVFNAISDLQVMMEDLANG 

>1Catenovulum_agarivorans_YM01
VTYTTELIMQYIADLMLPFVRISALLVAMIGFSGKTVPTKVKALLALSITFIVSPMVPSS 
GFTNLFSLEGFLLVIQQVLIGVSIGFISQIFLNTFVMAGQTIAVQSGLGFATLVDPVNGI 
NTAAVGQFYIILATLVFWAMDGHLAMIQMLVYSFEAMPIGSGWLSLDKIYKIVEWGKWLF 
IATITIALTPITAMLIINLTFGIMTRAAPQLNIFSIGFPVSQITGLIVVWISLSAFMLHF 
ETIWDSAAYLMCEIAGC 

>1Chitiniphilus_shinanonensis_DSM_23277
MLTITQAQIDLGLALFWWPFLRLFGFMLVDPFYSSRAISAQVRISLCILLAVLIAPLLPP 
PPPYPVVSPQGFLIALNQLLIGAAIGFVVRLFFTSVEMAGNIAGLQMGMGFAMFFDPQNA 
ANTPVVAQFFSFLNILVFLALNGHLIMIRVMVESFTVVPPLAQPLGAEGFRMVAEQGGQI 
FRVGLLLALPVVGALLVTNLAIGVMTRAAPQLNVFAIGFPLMLALGFAALYFSLPFVAPH 
IEVLVGGLTRLAESLLTLFSQPATSGAR 

>1Comamonas_testosteroni_TK102
MISFSEAQIAAWLSPLIWPFVRVLALFTAAPVFSQKAIPMRLKVGLAFLVALCAQPVLGE 
QTVVSIASAQALGTLVQQVVVGLSVGFAVRLVMAAIEVAGEVVGLQMGLNFASFFDPTSN 
AQLSAVARFLVQIATLLFIVINGHLLVLMAVLKSFQAFPVDGNFLQAISQMRIHEMGSAI 
FSSAFWIALPMIAMLLFVNLVLGIISRVAPQMNIYAVGFPVTLTVGLLGLTATLPLLEQP 
LVALLQKGMAVFGV 

>1Cupriavidus_taiwanensis_str._LMG19424
VIEFTSAQLYGWLAAFLWPFFRILALIGTAPLFGESTIPRRAKIALSALIAMVVSPTIAQ 
VPVVPVYSFGGLMIILNEVGIGLATGFVMRLVFATVQQAGEIIGLQMGLSFASFFDRAAG 
GQTMVLSRFLNLIAVLLFLALDGHLLMLGALVDSFNSLPIGGNPGGTPLSAGGAMAVARA 
GGMVFASGLLLALPMIAALLILNLAMGILNRASPQLSIFAVGFPVTLSGGLLVLMLVMPQ 
MGSYMQHMIEAGLEAVGTVLGQFGR 

>1Dechloromonas_aromatica_RCB
MISIGSAQIDAWIVAFVFPLARILGFIAAAPLWSTAGIPRRTRLILAISIAVAITPTLPP 
MPGVQPGSLPGLWILAQQMLIGIGMGFAAKIVFTAFDIAGEFISFQMGLGFATFYDPLNS 
SQTPVITEFISLIALLLFLSMNGHLLYLATLAQSFSAIPVSATPLGASSWLNLAELGSKI 
FSAGLLLSLPIIVALMITNVALAVLTRAAPQLNLFALGFPLTLMGGFVALAISLNYLASP 
LQGIFEFGMSAMLGFASTQN 

>1Edwardsiella_ictaluri_93-146
MITFDPAQLTLWLGQFFWPFIRLLALYSTAPMLGEKVIPRKVRIALAALTAFLLAPQLPP 
TDITLASDGALWLAIQQILIGCAIGLTMQLAFAAVRLAGEVIGMQMGLSFATFFDPSGGP 
NMPVLARLLNLLALLLFLCANGHLWTISLLADSFHTLPLSTHPLNGNGFLALAQSGKLIF 
LSGMMLALPLITLLLTLNIALGLLNRMTPQLSIFVIGFPLTLTIGMMTLSMLMPMLAPFV 
DHLMQTLFDRLTVILGGMQMI 

>1Enterobacter_cloacae_subsp._cloacae_ATCC_13047
MLHFTSDQWIQWLGVYFWPMLRILALITTAPILSEKAIPKRVKVGLGIIITIIVAPSLPA 
VNIPIFSANAVWVALQQILIGVAVGFTMQLAFAAVRTAGELIGLQMGLSFATFVDPGSHL 
NMPVLARIIDMLAMLLFLSFNGHLWLISMLVDTFHTLPIGENPVNSNAFLALTRAAGLVF 
LNGLMLALPIITLLLTVNLALGLLNRMAPQLSVFVIGFPLTLTVGILLMSLLMPLIAPFC 
EHLFGEIFNLLADIVSELPRK 

>1Escherichia_coli_str._K-12_substr._MG1655
MLQVTSEQWLSWLNLYFWPLLRVLALISTAPILSERSVPKRVKLGLAMMITFAIAPSLPA 
NDVPVFSFFALWLAVQQILIGIALGFTMQFAFAAVRTAGEIIGLQMGLSFATFVDPASHL 
NMPVLARIMDMLALLLFLTFNGHLWLISLLVDTFHTLPIGGEPLNSNAFLALTKAGSLIF 
LNGLMLALPLITLLLTLNLALGLLNRMAPQLSIFVIGFPLTLTVGISLMAALMPLIAPFC 
EHLFSEIFNLLADIISELPLI 

>1Glaciecola_nitratireducens_FR1064
MEILESTIINFLSDYLLPFMRISGLFAAMVGISAKTIPTPIRTLLAVLLTFMIVPNVPPV 
PVDDLVNLGTFLLGIKQLIIGIVIGFISMMVLNTFVLAGQIIAMQTGLGFASIVDPVNGI 
SVPAVGQFYLILATLLFWTFDGHLAMIQMIVMSFKAFPIDSPWWTGEQFRLVAHWGGWMF 
ISAVTMSLAPIVSLLIVNLAFGVMTKAAPQLNIFSLGFSIAQITGLVIIYITLSNQVYHF 
EQQWQRAQEFMCKLLLTC 

>2Glaciecola_psychrophila_170
MLVAQQLIIGISLGFISNMVLNTFVLAGQIVALQTGLGFASIVDPVNGISVPAVGQFYLI 
LATLLFWSLDGHLSMIRMIVMSFEAFPIGEAWFAPEQFRDIAHWAGWMFISAVTISLAPI 
VSLLIVNLAFGVMTKAAPQLNIFSIGFAIAQIMGLIIIWLTLDNLTHHFEVMWDRAQLMM 
CQLVLVCP 

>1Hylemonella_gracilis_ATCC_19624
MLTFDEAQIMAWLTPLLWPFLRVLAVFTSAPIFSTRAFPVRARILLALLVAVCAQATLPP 
MPVISLNSPEALGVTVQQVAIGLAIGFVVRLVFASFELAGEVIGFQMGLGFASFFDPALS 
GQSNAVARFFGYIAALLFVVLNGHLLVLMAVTHSFVAFPVSPDFLSNVRSMQIHLLGGEL 
FASALWIALPMIGLMLFANLALGIISRVAPQMNVFAIGFPLTIFVGLIGLTATLPMLDGP 
FQSLLERMMDLFGRP 

>1Marinobacter_adhaerens_HP15
MIPAEISADVIGQWVGQHLWPLFRLASFLMVIPIFGTQLVPARIRLGLALLMTILIAPMI 
PPVPQVEALSADAVVITLQQILIGVGMGFALTALWQLFVIAGQMIAMQMGLGFASMVDPA 
NGVNVPVLSQIYTITITLLFLAMNGHLVAFEVFIESFRTLPIGMEGLGQTGIWELAHRIS 
WMFASAMLLALPAVTAVLIVNISFGVMTRAAPQMNIFALGFPIGLIFGLFAIWVLHANFL 
PHFDQYARETFDFMRGLQGQP 

>2Marinobacter_hydrocarbonoclasticus_str._ATCC_49840
MLPAEFSADLIGQWVGQHIWPLFRLASFLMVIPVFGTQLVPARVRLGLALLMTILIVPMI 
PPVPQVEALSADAVVITLQQILIGIGLGFALTALWQLFVIAGQMIAMQMGLGFASMVDPA 
NGVNVPVLAQIYTITITLLFLVMNGHLVAFEVFIESFYTLPIGLEGLGQDGVWALAHRIS 
WMFASAMLLALPAVTAVLIVNISFGVMTRAAPQMNIFALGFPIGLIFGLFAIWVLHANFL 
PHFDQYTRETFDFMRALQGQP 

>3Marinomonas_sp._MWYL1
MLELHPDQLLSLTISFLLPFFRIGAFFMALPLFGSRLVSPRVRIAFSFLVAIIITPVIDV 
PNYDPISPAYIVLIAEQLVIGFVLGFVVTILFQLFSLAGQLAAMKAGLGFAMSNDPANGI 
SVATLGQYYLSMVALAFLGTNGHLVMIEYLAESFNYWPIGSGFDSQRYWQLVLLGGWMFE 
KALLIVLPLAVAVLVINLSFGVVAKASPQLNVFALGFPIIMLFSLFFFWIMLDDFLNIYL 
LFFGEMIDWMKNTWGIRLNG 

>1Methylobacillus_flagellatus_KT
MVTVPEEFLQVWVATLMWPLTRILAFIAVAPLFNHRALPNNVKLGLGLVLTVAVMPSIPD 
IPPVSVFSMNGLLILCQQVIIGAAMGFSLRIIFSAVELAGHTAGMTMGLGFAMFYDPQTQ 
GQSTSIGQFLVVLSMLLFLSIDGHLVVISTLAESFSSFPVTAEPNFGLDPYKIALWGGKI 
FSAGLLMSLPIIAALLLANLALGVLTRAAPQLNLFGIGFPITISLGFLLLMLALPYMMQP 
VQRLMHESMSFMQTLAYSVVDVPRGE 

>2Methylobacter_tundripaludum_SV96
LNFTEAQILSQTALFIWPLMRISAMFVAVPLFSIKAVPARVRLILSVVITLVVMPLLPPL 
PSVEMFSYAGFMTAIAQVMIGLTTGFILQLVFAAAVFAGQSVALSMGLGFSMMVDPQSGQ 
QVPVIAQLYTVTTTLIFISLDGHLLLIQMLLDSFKTLPIGIDGIDKAGIWSIIAWSSRMF 
AGGLLLTMPIIASLLLVNIIFGVAARAAPQLQIFSVGIPVTLMLGLLLIWKTLPDVLDQF 
SGMLTDAYDLIGQLLRL 

>3Methylotenera_mobilis_JLW8
MITFSGEFLQTWVISLLWPLTRILAVIAIVPILSHATIPRRVKLGLSVLLTIIIVPTIPP 
LPQFEAFSLEGLLILVQQVIIGFAIGFSMRLVFAAVDLAGQLIGLTMGLGFAQFFDPQTN 
GQSTALNQLLVLLAMLIFLSLDGHLIIVSAMARSFITMPIGLGGAGIDAMQIALWGNTIF 
SAGLMLALPAVCALLITNMALGILTRTAPQLNLFGIGFPITLSMGFVVVALSLSSMLQPI 
IKFIEQGTDNMMQVSVPKHVDNK 

>1Morganella_morganii_subsp._morganii_KT
MLSITSETLTLWLSQGFYPFIRVLALLGTAPFFNEKQSISKVRVMLAFFTVLIVSPQLPV 
VNIPLFSAPGLWVILQQVVIGVAMGLTMQMAFAAVRHAGEVIGLQMGLSFATFFDPSGGP 
NMPILARILNLITLLLFLAFDGHLWLIHIVISSFDLIPVQVTPLNREGFRMLVQSANHIF 
LNGLMLALPFITLFLILNLALGILNRMTPQLSVFVVGFPLTLTVGISMLGLIISVLPGFT 
ERVIHQAFEQLSLIFNLFASP 

>1Nitrosococcus_oceani_ATCC_19707
MDFTSNELNQLISAYLWPFCRIGALLMAMPLFGSKVVPVRIRLVLALALTVVIAPVIPAT 
SVAALSVEGGLLVMQQFLIGFAMALVLQMVFQAFAIGGQIVATQMGLGFASLMDPQNGVA 
VSMVSQLYTVLITLVFLGLNGHLVVIQVLAESFYVLPLGVERASLGGFWQLAGAGSWMLA 
GSVLIALPAIGALSLVNLTFGVMSRAAPQLNPFSIGFPLTLILGFWVLLFTLPNAPSHLV 
NLTDTALTLIRAWLEEGNNGGL 

>2Nitrosomonas_eutropha_C91
MFSITTEQLNGWLIILIWPLARILALMTATPLLGSSSIPIQVKLGLAVLLTILIAPLLPP 
LPQIDPGSGVGPIVLLQQIIIGLAMGFSIRIVFTAVEMAGEITGLQMGLGFATFFDPQQS 
GQVQLVGRFYGLLATLLFLAIDGHLQVIAVLAQSFTILPIGADGMNVTSFTTLVNWGAEI 
FTLGLHLALPVLAALLITNLALGILTRAAPQLNIFAVGFPLTLGIGLLVMSWALPYFTPV 
LTQMFQESFSIMRSLAGGSVNVTGIP 

>1Plesiomonas_shigelloides_31289_E01
MDWLSGNIMQFWASFLWPFARISSMLMTMTAIGAAFVPARVRLLLAVAVTLASLPSIPAM 
PQGIELFSLHSALITAQQILIGVAIGMISQFLTQIFVMLGQVVSMQSSLGFASMVDPASG 
QNTPLLGQIYMMLTLLVFLLLDGHLIMIEMLVRSFTTLPVGETGITAGGYHLLSQWFGIL 
FLGSVSMSLSAIISLLTVNIAMGIMNRAAPQLNVYSLGFGLILLCGLFSLWYLLSAFPRH 
YDIYWRVALDDMCTLLHMTCGDGL 

>1Pseudoalteromonas_atlantica_T6c
MAFSADIITQFMGDMLLPFMRISGMLATMVGLSAKTVPTTVRALLTLFITFIILPVIPPV 
PVVEILSVSTFVLVIQQLIIGISLGFISTMVLNTFVLAGQVVAMQTGLGFASIVDPVNGI 
NVPAVGQFYLILATLLFWALDGHLAMIRMVVMSFTAFPVGEAWLQPEQFREIAHWAGWMF 
ISAVTLSLAPIVSLLIVNLAFGVMTKAAPQLNIFSLGFSIAQIMGLVIIWITMDNFTYHF 
EVQWDRAQQMMCQLVRVCP 

>2Pseudoalteromonas_haloplanktis_str._TAC125
MELPFAVVIQWLSDFLLPLVRISSMIMVMAGLGAKNVPTRIKMGLAIVVTFVAVPMLPPA 
TFTNLFSFEMILVVIQQMLIGIAIGFASTLLLNTFVLAGQILAMQTGLGFASVVDPSNGL 
SVPAVGQFYLILATLLFFVFNGHLMMIQMVVHSFEVLPIDGNWWSVDHYWDIVTWGGWMF 
TTALVLSLAPLTAMLVINMSFGIMTRAAPQLNIFSIGFPFTLVAGLIIIWATLGNFVSQF 
EFQWLKMVELMCSLVGCSP 

>3Pseudoalteromonas_luteoviolacea_strain_S4054249
MEFLFSDIMQGLSDYLIPFIRISSMIMVMAGLGAQSVSKRIKICLSMVVTLAVAPAIPQS 
QFTDLFSFHMILVVIQEMIIGVAIGFASLLLLNTFILAGQILAMQTGLGFASVVDPSNGL 
SVPAVGQFYLILATLLFFVFNGHLMMFQMIIFSFQSWPIGGDWWHVDNYYDIAKWGSWLF 
ATALSLSLAPLTAMLVINLAFGIMTRAAPQMNIFSVGFAFTLVAGLMIIWATLGNFTMQY 
EFQWLKMTELMCNLIGCSV 

>4Pseudomonas_aeruginosa_PAO1
MLELTNAQIGGWIASFVLPLFRVAALLMTMPVIGTQLVPVRVRLYLALGVCVVLVPNLPS 
MPQVDALSMKAMLLIGEQILVGALLGFSLQLLFHAFVIAGQIISMQMGLGFASMVDPANG 
VSVPVLGQFFTMLVTLLFLAMNGHLVVFEVIAESFVTLPVGEGLSGNHFWIIAGKLGWVM 
GAALLLALPAITALLVVNLAFGAMTRAAPQLNIFSIGFPLTLVLGLVILWIGTADLLSQY 
QVLAGEALQFLRELVRAK 

>5Pseudomonas_syringae_pv._syringae_B728a
MQPMLALTDTQISTWVASFMLPLFRIIALLMTMPIIGTTLVPRRVRMYLAVAITVVVAPA 
LPAMPPVQALDLSALLLIGEQIIIGAGMGLSLQLFFHIFVIAGQIISTQMGMGFASMVDP 
TNGVSSATIGQFFTMLVTLLFLAMNGHLVVLEVLVESFTTMPVGSGLLVNNFWELANGLG 
WVLASGLRLVLPAITALLIINIAFGVMTRAAPQLNIFSIGFPLTLVLGMVILWMTMGDML 
NQYQPIATQALQALRDMVRAR 

>1Serratia_marcescens_subsp._marcescens_Db11
VLTFDSAQLTVWLSHYFWPLLRILALISTAPIFSEKQISKKVKIGLGGLIVMLIAPTLPA 
SNIPIFSAAGLWLAVQQILIGVALGLTMQFAFAAVRLAGEVIGMQMGLSFATFFDPSGGP 
NMPVLARLLNLLAMLLFLSFDGHLWLISLLADSFHTLPIQTQPLNGNGFLVLTQVGSLIF 
INGMMLALPLICLLLTLNMALGLLNRMTPQLSVFVIGFPVTMTFGIMTLGMMMPMLAPFC 
EHLFGEIFDRLAAVIGGMTF 

>1Shewanella_oneidensis_MR-1
MELLLDTLMQTIASYMWPLFRVASMLMVMVVFGAATTPTRVRLLLAIAITLAIAPVLPPV 
KDAQLFSLSAVFITAQQIIIGVAMGFVTQMVMQTFVLTGQIIGMQTSLGFASMVDPSSGQ 
QTPVIGNFFLLLATLIFLAVDGHLLMIRMLVASFDTLPISNVGLTLTSYRSLAEWGSYMF 
GAALTMSLSAIIALLLVNLSFGVMTRAAPQLNIFSIGFPITMIGGLLILWLTLTPVMAHF 
DEVWASAQLLLCDILGLQCQADGIL 

>1Shigella_flexneri_2a_str._301
MMQETSDQWLSWLSLYFWPLLRVLALISTAPILSERSVPKRVKLGLAMMITFAIAPSLPA 
NDVPVFSFFALWLAVQQILIGIALGFTMQFAFAAVRTAGEIIGLQMGLSFATFVDPGSHL 
NMPVLARIMDMLALLLFLTFNGHLWLISLLVDTFHTLPIGSEPLNSNAFLAPTKAGSLIF 
LNGLMLALPLITLLLTLNLALGLLNRMAPQLSIFVIGFPLTLTVGISLMAALMPLIAPFC 
EHLFSEIFNLLADIISELPLI 

>1Sideroxydans_lithotrophicus_ES-1
VISFTSAQLSAWLAAFIFPLARILALIASSPLYGIKEVPARIKVGFAIAITIIIAPTLDI 
PANLDPASAQGLFVLVQQIVAGVIIGFSIRLIFVAVEMAGDLTGMQMGLGFASFYDPVNA 
TFTPIVAQFLGILASLAFLAANGHLYLLVALADSFRDFPIGATVPSAHAFRTMAEWGGSL 
FSHALQFSLPLIGALLITNIALGILARSAPQLNIFAVGFPITIAVGFVTLWLTLPYLAPV 
MDYFTHEGVNSISRIMLQLGGH 

>1Thioalkalivibrio_sp._K90mix
MEQILVWVGAVMWPFARIGAMLLVMPVFGGDQLTATVRILFALVLAIFVAMQGPALPAVD 
PISIEGVVVTVHQILIGLVMGFILQMVFSALTQAGEVIALSMGLGFASIVDPAQGVQVPV 
VSTIFVIMATLIFLAMNGHLIALELLLTSFETLPVAPSGLDAEALASLIAFGSVMFQGAV 
LVAIPAVASLLLVNLSMGVITRASPQLNIFAVGFPMMILMGFILLMLTMPGLPERLGDLL 
FDGFGLMQAMLGF 

>2Thiobacillus_denitrificans_25259
MISLTDAQLNVWLISFIWPLTRILGLVMVAPVFGHRAVPGRVKIGLGIFIALIAAPTLPP 
MPAVGLGSWHGLFILVQQFLIGVAIGFIMRIVFAAVEAAGEIIGLQMGLGFASFFDPQSA 
GQTLVLARFFNMLAVLLMLAVNAHLLLLGVLVESFQILPISHEPLAAAGFRNVAAFGTTI 
FSLGLQLALPLIAILLMTNLTLGILTRSAPQLNIFAIGFPITLGVGLIMLDVTLPYFAPQ 
FEQLIASGLDAATSVVRTLRPH 

>3Thiomicrospira_crunogena_XCL-2
MGLYFWPFIRISGMLLMVPILSGSYVPMNVRLLLAVFITFAVAPSLALPPPVDPFTWHGI 
LLIVQQLGIGVAIGLIFALIFQAFVIAGHLASMSMGLAMASMVDPATGVNTPIIGRYFTI 
IATLLFLLMNGHVLVFKAVLQSFETLPIGLHFFTQDSLKLIYGFGSQMFESGVTIALPLV 
TALLLVNIAFGVVARAAPALNIFAVGFPVTLLVGLIMLVFITPLLYPNLQILMKATVELL 
AQLKLNS 

>1Vibrio_fischeri_ES114
MEYPTQIVLDFIATYFWPYTRISAMLMVMSVFGARFVSPRIRLYLGLSITFAVMPAIPAM 
PPGIQLVSFQGFMTTAEQIIIGVAMGMVTVFVTQTFVLLGQILGMQSSLGFASMVDPANG 
QNTPLLGQLFMFLSILFFLGTDGHLKMINFVVMSFTTLPVGVGKLTSVDYQSMASWLGIM 
MKAGLSMSLSGIIALLTVNLSFGVMTRAAPQLNIFSLGFAFALLVGLLLTSYIILGLFNH 
YDLHWLRAEEQICSMIRLDC 

>2Vibrio_vulnificus_YJ016
MEYPTTIILDWIANYFWPFTRISSMLMVMTVTGARFVSPRIRLYLSLAITLALMPAIPAV 
PEDLQLLSFQGFLTTFEQIVIGVAMGMVTQFIIQTFVLLGQILGMQSSLGFASMVDPANG 
QNTPLLGQLFMFLSTMFFLATDGHLKMLQLVLFSFKTLPIGSGSLNAVDFRELALWLGIM 
FKTALSMSLSGIIALLTINLSFGVMTRAAPQLNIFSLGFAFALLVGLLICWYILAGLYSH 
YELYWLQGEQQVCRFIRLNC 

>2Aeromonas_veronii_strain_TH0426
MTYTTALIMEWLSSILWPLARVSSLLMVMAVFGSRLAPARVRMGLALAITFLIAPLLPKM 
PPIELFSVGSFLVLGQQLLIGIALGLMTQFLMESFVMAGQVIAMQTSLGFATLVDPMNGQ 
SAPVVGQFYLMLATLVFLALDGHLVMLRLVILSFETLPVSDSGLTLPAIRTLIGFLGVMY 
QASLVMALSAIVALLLINFAFGVMTRAAPQLNIFSIGFAVSMMSGLLILWLTIGGFLGHF 
DIMWERVQEVSCELINTQCFGGAHG 

>1Oceanimonas_smirnovii_ATCC_BAA-899
LNYTTAELMQWLSSYLWPLFRIAGLMMTMVMFGANLTPVYVRLLLAVAITIAVAPVLPAM 
PAVELFSVEGFLVSIQQVLIGAVIGLLSQFLLQTFVTAGQIIAMQTSLGFASMVDPLNGQ 
SAPVVGQLYLMLGTLLFLALDGHLVMIEAIVLSFTSVPVSASGFSVGDWQNLASLLTLLF 
QA1AVAMALSAIVAMLLINFSFGVMTRAAPQLNIFSVGFAISMVCGLFIMWLTLGGFMDHF 
ENQWLRLQLVMCDTLRLTCEGG 

>1Photobacterium_leiognathi_CFSAN029437_01.0
MHYTSAILLDWLANYFWPFTRISSMMMAMTFFGARFVSPKIRLYLALAITFAVMPFLPKV 
PQDIELLSLAGFIITGQQIIIGVAMGLVTQFVTQTFVLLGQILGMQSSLGFASMVDPANG 
QNTPVLGQFYMFLAILLFLATDGHLEMLNAVVLSFKTLPVGTAMLGQQDYYELAGWFGHM 
FKAGLNMALAGIIALLTVNLSFGVMTRAAPQLNIFSLGFSFALLLGLAISWFIVLGIVPQ 
YEALWQVGFGQVCSLIRIDC 

>2Shewanella_sediminis_HAW-EB3
MEILIGTIMDTIASYMWPLFRVSSMLMVMAVFGANTTPVRVRLLLSMAITFAIAPVLPPV 
ENIELFALSSVFVTAQQILIGVAMGFVTLLVMQTFVLTGQIIGMQTSLGFASMVDPSSGQ 
QTPVIGNFFLLLTTMIFLSVDGHLVLIRMLVVSFETIPISDQGLSITSYKLLAEWGAYMF 
GAALTMSITAIVALLLINLSFGVMTRASPQLNIFAIGFPVTMVSGLIILWLTLTPIMEHF 
GEVWRAAQLLLCDVLLLQCNVDGLF 


>50031Aeromonas_salmonicida_subsp._salmonicida_A449
MNSLLSLSAADLTAWLGQWWWPFIRIATAFWVMPVFGDGRIPPQVRLLFAFIISLLIAPM 
LKEMPVVDPFSTGALVLTVEQLLFGLLFGLCVQMLFMIMTMAGQILSMQMGLAMAVMNDP 
SNGDSAPIVSQLMLIFCSLLFLGLNGHLVTLDVLVQSLRSWPPGSSLDLLDMKGVIGLFG 
WCIGAALILTLPAVVAMLMVNLTFGVMNRTAPSLNIFSLGFPMTLLLGLVTMAISISGVP 
ARYLDLVTHVLEQLRALTPS 

>50041Aeromonas_veronii_strain_TH0426
MNSLLSLSAADLTAWLGQWWWPFIRIGMAFWVMPVFGDTRVPAQVRLMLAFIISLLLAPM 
MKDMPVVDPFSAGALVLAVEQLLFGLLFGLCVQLLYMVMTTAGQILSMQMGLAMAVMNDP 
VNGDSAPIISQVMMVFCALLFLGLNGHLVVLDILVQSLRSWPPGSSLDLIDMKGVIGLFG 
WSIGAALLLTLPAVVAMLMVNLTFGVMNRTAPSLNIFSLGFPMTLLLGLLTMALSISGVP 
SRYLDLVTHVLEQLRGLTPA 

>50811Oceanimonas_smirnovii_ATCC_BAA-899
MTPLLSLTTPELMAWIGKGWWPFCRLAAFFWVLPLFGDGHLSPQIRLLFAFSLAMVLMPL 
LPLGPAIDPFSFATLVITLEQLLFGALLALMLQLLFTVVTMAGQILSMQMGLAMAVMNDP 
VNGGSAPLIGQLLWIFVALLFLAWNGHLLALDVIVESFRSWPVGHSLTELDLSVLVNLAG 
WMFGAALLLALPAVIAMLLVNITFGVMNRSAPSLNIFALGFPMTMMLGLVSLLLMLANIP 
QRYLEFSQDVFDLMRQWSL 

>50891Photobacterium_leiognathi_CFSAN029437_01.0
MAISFAELNALLAQFWWPFFRIGAAMLAMPFFGDALIPIWVRALLALAISFIAAPLMPAM 
PTTDLLSLNALTLAFEQAIWGILFGLILHFLFSIMTLLGQIISLQMGLGMAMMNDPVNGV 
SIAILGRMFLLFSTLLFLALDGHLLVIDILVQSFTSWPVGSGLALSSVKQILTLFGWMFS 
SALAIALPAIVSMLLANISFGVMNRAAPSLNVYALGFPMTMLLGLFSVLISVSGVPTRYA 
ELVHYTLDQLQLYISGGA 

>50911Plesiomonas_shigelloides_31289_E01
MLTLSAADITAWIGMLWWPFFRLTAAFMVMPLFGNPQIPIQVRIGLALLISVVAAPLMPP 
MPAVDPFSPLAIFYAIQQLIIGALLGLVVDILFAIFTTLGQLVSMQMGLGMAMMNDPVNG 
VSSAVLGVMYQMYVSLLFLALNGHLVVLDILVRSFTAIPVGSMLSDTALQQIINMFGWMI 
GAALLLALPAIAAMLLVNMTFGIMTRAAPQLNIYSLGFPMTLLCGVLSVGLTLSSVPENF 
TQFSREVLNLLAAIYAPPESVTP 

>51031Shewanella_sediminis_HAW-EB3
MLSLTSAQLSSFIGIFWWPFFRIMGAFMVMPFLSSSYIPVTVRVLLALTISTLLAPMLPP 
LPSVDAISIGALFLAIEQLLVGFMLGLFLTIMIHVMTLLGAMMSMQMGLAMAVMNDPANG 
SSNPILGQWFLLYGTLLFLALDGHLVAIGVLVDSFRLWPIGSGVLDLPLMGLVSRFAWIF 
ASALMLALPSILAMLMVNITFGVLSRAAPSLNVFALGFPMSMLMGLLCVMLSFSGLPTRY 
SDICLDALEAMYQFIGG 

>1Yersinia_pestis
MLSFDTHQLSVWVSQYFWPLVRVLALIGTAPLLSEKQINKKVKIGLGVLITFLIAPSLPPVNIPLFSSAA
LWVAIQQILIGVALGVTMQFAFAAVRLSGEVIGLQMGLSFATFFDPSGGPNMPVLSRLLNILVTLLFLSF
DGHLWLISLLADSFHTLPIQFAPLNGNGFLTLAQSGSMIFMNGLMLALPLITLLLTLNMALGMLNRMTPQ
LSVFVIGFPLTLTVGIISLGLIMPLLAPFTEHLFSEFFDRLAEVLSGMAN

>1Salmonella_enterica
MIQVTSEQWLYWLHLYFWPLLRVLALISTAPILSERAIPKRVKLGLGIMITLVIAPSLPANDTPLFSIAA
LWLAMQQILIGIALGFTMQFAFAAVRTAGEFIGLQMGLSFATFVDPGSHLNMPVLARIMDMLAMLLFLTF
NGHLWLISLLVDTFHTLPIGSNPVNSNAFMALARAGGLIFLNGLMLALPVITLLLTLNLALGLLNRMAPQ
LSIFVIGFPLTLTVGIMLMAALMPLIAPFCEHLFSEIFNLLADIVSEMPINNNP
