# Supplementary material for: The “Jack-of-all-Trades” Flagellum From Salmonella and E. coli Was Horizontally Acquired From an Ancestral β-Proteobacterium
Source: Front Microbiol. 2021 Mar 30;12:643180. doi: 10.3389/fmicb.2021.643180 (PMC8042155; doi:10.3389/fmicb.2021.643180)
Supplement: Supplementary file 8 [file Data_Sheet_1.ZIP › rplD.faa]

>10031Aeromonas_salmonicida_subsp._salmonicida_A449
MELVMKDAKSALEVSETTFGREFNEALVHQVVVAYAAGARQGTRAQLTRSEVSGGGKKPW 
RQKGTGRARAGSIRSPIWRSGGVTFAAKPQDHSQKVNKKMYRGAIRSILSELVRQERLIV 
VEKFGIEAPKTKELIAKLKEMELTDVLIVTAEVDENLFLAARNLYKVDVRDVAGIDPVSL 
IAFDKVLMTAEAVKQIEEMLA 

>10041Aeromonas_veronii_strain_TH0426
MELVMKDAKSALEVSETTFGREFNEALVHQVVVAYAAGARQGTRAQLTRSEVSGGGKKPW 
RQKGTGRARAGSIRSPIWRSGGVTFAAKPQDHSQKVNKKMYRGAIRSILSELVRQERLIV 
VEKFGIEAPKTKELIAKLKEMELTDVLIVTAEVDENLFLAARNLYKVDVRDVAGIDPVSL 
IAFDKVLMTADAVKQIEEMLA 

>10071Alteromonas_macleodii_ATCC_27126
MDLKLIELASGKEAGSVKVSEAIFGAEFNEALVHQVVNAYLAGARSGTKGQKNRSAVRGG 
GAKPWAQKGSGRARAGTSRGPIWIGGGRAFPGHNRDFSQKVNKKMYRGAMKAIFSELART 
ERLVVVDDFKVEAPKTKDFVAKLNTLNLKDALVITEGFDEYLYLSARNLYHADVCDVASI 
DPVSLVGFKSIVVTQGAIKQLEEKLA 

>10141Bordetella_avium_197N
MDLKLLNDQGQAATFSAPDTIFGRDFNEALVHQIVVAYQANARSGNRAQKDRAEVKHSTK 
KPWRQKGTGRARAGMTSSPLWRGGGRAFPNSPEENFSQKVNKKMYRAGIRSILSQLARED 
RIAVVDTFSLESPKTKLAAEKLKALGLDSVLIITDTVDENVYLATRNLPHVAVVEPRYAD 
PLSLIHYKKVLITKPAIAQLEEMLG 

>10151Bordetella_bronchiseptica_253
MDLKLLNDQGQAATFSAPDTIFGRDFNEALVHQIVVAFQANARSGNRAQKDRAEVKHSTK 
KPWRQKGTGRARAGMTSSPLWRGGGRAFPNSPEENFSQKVNKKMYRAGIRSILSQLARED 
RVAVVDTFTLESPKTKLAAAKLKSLGLDSVLIITDNVDENVYLATRNLPHVAVVEPRYAD 
PLSLIHYKKVLITKPAIAQLEEMLG 

>10171Burkholderia_mallei_ATCC_23344
MELKLLNSNGQEGAVVNASDVVFGRDYNEALIHQVVVAYQANARQGNRAQKDREQVKHTT 
KKPWRQKGTGRARAGMSSSPLWRGGGRIFPNSPDENFSHKVNKKMHRAGLCSIFSQLARE 
GRLSVVEDIVLEAPKTKLLADKFKAMGLDSVLVITDTVDENLYLASRNLPHVAVVEPRYA 
DPLSLIYFKKVLVTKAAVAQIEELLS 

>10231Campylobacter_jejuni_subsp._jejuni_NCTC_11168_=_ATCC_700819
MSKVVVLNDKLEKAGELDLPSKYAEVNPHNLYLYVKSYLASLRANTAHTKGRSDVSGGGK 
KPWRQKGRGGARAGSTRTNVWVGGAVAFGPTNERNYFQKVNKKQKRLALERALADKAAKG 
VLFTADSLAIESGKTKDANAVIKKLGVKDALIVKDLLDEKTLLAYRNLANCYVVDVTEVN 
AYLVSVFNAVIMEKSVLESITKEG 

>10251Candidatus_Puniceispirillum_marinum_IMCC1322
MKLNVKTLDNKAAGDITVDDTVFAVAPRADLLARVVKWQLAKRRAGSHKVKSRSEVARTT 
AKMFRQKGTGRARHGAASVVQFRGGGVVHGPVVRDHGHALPKKVRRAGLRSALSSKASEG 
KLIVLDKLVSKGKTAALRAQLSKLGAENALIIGGEELDAGFVNAASNIPLVDVLPQQGIN 
VYDILRRDVLILSKDAAAHLEERLK 

>10261Catenovulum_agarivorans_YM01
MELALKDASGALEVSDATFGREFNEALVHQVVVAYAAAARQGSRKQKTRAEVTATTAKPF 
RQKGTGRARAGTVKSPIWRSGGVTFAARPQDHSQKVNRKMYRGAIRSILSELVRQERLVV 
VEQFNVDSPKTKALVAKLNELELNDVLIVAEEIEENLFLAARNLIKVDVRDTQGIDPVSL 
IAFEKVLITAAAVKKLEEALA 

>10281Chitiniphilus_shinanonensis_DSM_23277
MELKVINANGEAQAAVAGSDTLFARDFNEALVHQVVTAYFANARSGNRAQKDRTDVKHTT 
KKPWRQKGTGRARAGMTSSPLWRGGGKTFPNSPDENFSQKVNRKMYRAGIATILSQLVRE 
DRLVVVDSFALEAPKTKAFVQKLEALKLDSALIVTKELDENLYLASRNLPHVLVLEPSQV 
DPVSLVRFKKLVLTREALQALEEIYA 

>10291Comamonas_testosteroni_TK102
MQLELLNEQGQAASKVEAPETVFGREFNEDLVHQLVTAYRANARQGTRAQKDREQVRHTT 
AKPFKQKGTGRARAGMSSSPLWRGGGRIFPNLPEENFSQKINKKMYRAGMTAILSQLARE 
GRLAVVESLTLDTPKTKVLADKFKAMNLSSSVMVIAEEIDENLYLASRNLKNVFVVEPRY 
ADPVSLVHYKKVLVTKGAIDKLKEMFA 

>10311Cupriavidus_taiwanensis_str._LMG19424
MELKLLQDNGQVGAGVAASPEVFGRDYNEALVHQIVVAYQANARSGNRKQKDREEVKHTT 
KKPWRQKGTGRARAGMSSSPLWRGGGRIFPNSPEENFSQKVNKKMFRAGMRSIYSQLARE 
GRINVVDGFTVDAPKTKLLADKFKAMGLDSVLIITDSLDENLYLASRNLPHVAVVEPRQA 
DPLSLVHYKKVLVTKAAVAQIEELLK 

>10321Dechloromonas_aromatica_RCB
MELKVINEQGQEAAKLQASDVLFGRDFNEALVHQIVVAYQANARSGDRQQKDRSEVRHTT 
TKPWRQKGTGRARAGSNGSPLWRGGGRIFPNSPEENFSQKVNKKMFRAGMAAILSELARQ 
DRLVVIDDLSVDAPKTKLFTQKLKSMGLEGNLLVITDELNENLYLSSRNLPNVLVLEAQE 
ADPVSLVRFAKVLVTKNAVAKFEEMWG 

>10411Edwardsiella_ictaluri_93-146
MELVLKDAQSALTVSETTFGRDFNEALVHQVVVAYAAGARQGTRAQKTRAEVTGSGKKPW 
RQKGTGRARSGSIKSPIWRSGGVTFAARPQDHSQKVNKKMYRGALKSILSELVRQDRLIV 
VEKFSVEAPKTKLLAQKLKDMALDDVLIVTSEVDENLFLAARNLFKVDVRDVAGIDPVSL 
IAFDKVVMTADAVKQVEEMLA 

>10421Enterobacter_cloacae_subsp._cloacae_ATCC_13047
LKDAQSALTVSETTFGRDFNEALVHQVVVAYAAGARQGTRAQKTRAEVTGSGKKPWRQKG 
TGRARSGSIKSPIWRSGGVTFAARPQDHSQKVNKKMYRGALKSILSELVRQDRLIVVEKF 
SVEAPKTKLLAQKLKDMALEDVLIITGELDENLFLAARNLHKVDVRDATGIDPVSLIAFD 
KVVMTADAVKQVEEMLA 

>10431Escherichia_coli_str._K-12_substr._MG1655
MELVLKDAQSALTVSETTFGRDFNEALVHQVVVAYAAGARQGTRAQKTRAEVTGSGKKPW 
RQKGTGRARSGSIKSPIWRSGGVTFAARPQDHSQKVNKKMYRGALKSILSELVRQDRLIV 
VEKFSVEAPKTKLLAQKLKDMALEDVLIITGELDENLFLAARNLHKVDVRDATGIDPVSL 
IAFDKVVMTADAVKQVEEMLA 

>10481Glaciecola_nitratireducens_FR1064
MELTFKDAKGALEVSDTTFGREFNEALVHQVVVAFGAGARQGTKAQKTRAEVRGGGKKPW 
RQKGTGRARAGTIRSPIWVGGGRAFAAKPRDFEQKVNKKMYRGAIQSILSELVRQDRLIV 
VESFGVETPKTKELLAKLNEYELTDVLIVTPEVDENLFLASRNLYKVDVRDVQGIDPVSL 
IAFDKVLITAEAVKQLEEALA 

>10501Glaciecola_psychrophila_170
MELVLKDAKSALEVSEATFGRDFNEALVHQVVVAFGAGARQGSRAQKTRSEVRGGGAKPW 
RQKGTGRARAGTIRSPIWRSGGVTFAAKPQDHSQKVNKKMYRGAIQSILSELVRQERLIV 
VEKFAVETPKTKELISKLKELELKDVLIVTSEVDENLFLSARNLYKVDVRDVQGIDPVSL 
IAFEKVLMTADAVKQLEESLA 

>10561Hylemonella_gracilis_ATCC_19624
MQLELLNEQGQASSKLEAPDTVFGREYNEALVHQIVVAFQANARQGTRAQKDRATVKHST 
KKPFKQKGTGNARAGMTSSPLWRGGGRIFPNSPEENFSQKVNKKMYRAGMASIFSQLARE 
GRLAVVESLKVDSPKTKALAAKFKAMKLDSVLVIADEVDENLYLASRNLANVLVVEPRYA 
DPLSLVHYRKVLVTKAAVDQLKEMYA 

>10631Marinobacter_adhaerens_HP15
MELTITGSGKGISVSDAAFAKDFNESLVHQVVTAYMAGARQGTKAQKTRSEVSGGGKKPW 
RQKGTGRARAGTIRSPIWRSGGVTFAAKPRGFEQKVNRKMYRAAMRSIFSELVRQERLVV 
VDDMNVDSPKTKAFNAKLKDIGVTNALILSDNVEQNLHLASRNIPHVDVRDIAGLDPVSL 
VAFEKVVVTVPALKKIEEMLG 

>10641Marinobacter_hydrocarbonoclasticus_str._ATCC_49840
MELTITGSGKGISVSDAAFAKDFNEALVHQVVTAYMAAGRQGTKAQKTRSEVSGGGKKPW 
RQKGTGRARAGTIRSPIWRSGGVTFAAKPRDFEQKVNRKMYRAAMRSIFSELVRQERLVV 
VDDMNVDTPKTKAFTAKLSDLGVSNALILSENVEQNLHLASRNVPHVDVRDVAGLDPVSL 
VAFEKVVVTVPALKKIEEMLG 

>10661Marinomonas_sp._MWYL1
MNLNLTGAEGTVEVSDVAFAREYNEALVHQVVTSYLAGARQGSRAQKTRSEVAGGGRKPW 
KQKGSGRARAGTIRSPLWRSGGVTFAAKPQDHSQKVNKKMYRAAMRTIWSELVRQDRLVV 
VEDLKLEAPKTKLFIAKMAELNIENALIVSHDLDDNLFLAARNIPNVDVRDAASIDPVSL 
IAYDKVLVTVGALKQVEEALA 

>10701Methylobacillus_flagellatus_KT
MEIKLIDKNGRPAKAGLAVSEATFGREFNEALVHQVVVAYQANARTATRAQLTRAEVSHT 
TKKPWNQKGTGRARAGMSSSTIWRGGGRAFPNTPDENFSHKINRKAYRAGVRSILSELVR 
QDRLSAVEEFAVDTPKTKQLVEKIKGLGYNEGLLVLVDKFDENLYLSARNLPHVLVLEAQ 
YVDPVSLVRFPQVLATAGAVKKLEEMLA 

>10711Methylobacter_tundripaludum_SV96
MSLQIPALNEQDSSGSLEVAEAIFGQSFNETLVHQLVVRHLAGARAGTKAQKTRSDVSGG 
GAKPWRQKGTGRARSGTTRSPVWRTGGVAFAARPRNYEQKLNKKMFRVGVRSILSELLRQ 
NRLVVSNDILPSSPKTKELNARIKNIDAKRILIVVENVDANLALASRNIPYVEVIEAINL 
SPVLLVSADKVIATPGALKQIEERLA 

>10721Methylotenera_mobilis_JLW8
MELKLIDKNGKPAKKGVTVSEGTFGREFNEALVHQVVVGYMANARTATRAQKGRDTVAHT 
THKPYAQKGTGNARSGMSSSPIWRGGGRAFPNSPNENFSHKVNRKAYRAGMQTILSELVR 
QDRLSVVEEFSVDTPKTKALAEKVKGMGYAGGVLVLTDSFNENLYLSSRNLTNVMVVEAQ 
FADPVSLVRFPNVVATEGAVKKLEEMLA 

>10731Morganella_morganii_subsp._morganii_KT
MELVMKDAQSALTVSETTFGRDFNEALVHQVVVAYAAGARQGTRAQKTRAEVTGSGKKPW 
RQKGTGRARSGSIKSPIWRSGGITFAAKPQDHSQKVNKKMYRGALKSILSELVRQDRLII 
VEKFAVEAPKTKLLVQKLKDMALEDVMIVTHEVDENLFLAARNLYKVDVRDVTAIDPVSL 
IAFGKVVMTAEAVKQVEEMLA 

>10781Nitrosococcus_oceani_ATCC_19707
VNLAVQSLAENSETGMTQLSDTVFTQHFNEPLIHQVVTAYLAKARAGTHAQKTRSEARGG 
GAKPFRQKGTGRARAGTIRSPLWRGGGRAFAAKPGDYSQKVNRKMYRAAMRSILSELVRQ 
DRLRMIDKIMLSKPKTRDLAKLLKPITWRSVLIVVAEDDRNLELSARNIPTVAIRNVSRV 
SPVELIRFDGVLVTGDAIRCFEESLT 

>10791Nitrosomonas_eutropha_C91
MVKIPCRSENGQVVNIEVSDSVFDRVYNEALVHQIVTSYLANARSGTRAQKGRSEVAGST 
RKQWRQKGTGRARVGAASNPLWRGGGKIFPNKPTENFTKKVNRKMYRAGMCTIFSQLLRN 
SKLVAISEFRVETTKTKFFLQKLKNYQLENVMIITDEVDENLYLASRNVPNIKVVEIDLI 
DPVSLLSYDNVVITREAVNKIESVLQ 

>10811Oceanimonas_smirnovii_ATCC_BAA-899
MELVMKDAQGALEVSETTFGREFNEALVHQVVVAYAAGARQGTRAQKTRSEVSGGGKKPW 
RQKGTGRARAGTIRSPIWRSGGVTFAAKPQDHSQKVNKKMYRGAIKSILSELVRQERLIV 
VEKFGVEAPKTKELVAKLKQWDLNDVLIVTGEVDENLFLAARNLYKVDVRDVAGIDPVSL 
IAFDKVLVTADAVKQIEEMLA 

>10891Photobacterium_leiognathi_CFSAN029437_01.0
MELVVKGADALTVSETTFGRDFNEALVHQVVVAFAAGARQGTRAQKTRSDVSGGGAKPWR 
QKGTGRARAGTIRSPLWRSGGVTFAARPQDHSQKVNKKMYRGAMKSILSELVRQERLIVV 
DNFALEAPKTKALVAKLKELELTDALIVTGELEENLFLAARNLYKVDVRDAKAIDPVSLI 
AFDKVVMTAAAVKAVEEMLA 

>10911Plesiomonas_shigelloides_31289_E01
MELVLKDAQSALTVSETTFGRDFNEALVHQVVVAYAAGARQGTRAQKTRAEVSGSGKKPW 
RQKGTGRARSGDIKSPIWRSGGVTFAAKPQDHSQKVNKKMYRGAMKSILSELVRQERLIV 
VENFSVEAPKTKLLAQKLKEMALEDVLIITAEVDENLFLAARNLFKVDVRDVNGMDPVSL 
IAFDKVVMTAEAVKQVEEMLA 

>10921Pseudoalteromonas_atlantica_T6c
MELVLKDAQSALEVSEATFGREFNEALVHQVVVAFGAGARQGSKAQKTRSEVRGGGAKPW 
RQKGTGRARAGTIRSPIWRSGGVTFAAKPQDHSQKVNKKMYRGAIQSILSELVRQERLIV 
VEKFSVEAPKTKELLSKLNGLELSDVLIVTSEVDENLFLAARNLYKVDVRDVQGIDPVSL 
IAFEKVLITADAVKALEEALA 

>10931Pseudoalteromonas_haloplanktis_str._TAC125
MELAIKDASGGLEVSEATFGREFNEALVHQVVVAYAAGARQGTRAQKTRSEVSGGGKKPW 
AQKGTGRARAGTIRSPIWRSGGVSFAAKPQDHSQKVNRKMYRGAIKSILSELVRQERLIV 
VESFALAAPKTKELVAKLKELELKDVLIVTEEVDENLFLSARNLYKVDTRDVAGIDPVSL 
IAFDKVLITAAAVKQLEEALA 

>10941Pseudoalteromonas_luteoviolacea_strain_S4054249
MELAIKGAGALEVSEATFGREFNEALVHQVVVAYAAGARQGTKAQKTRSEVRGGGKKPFR 
QKGTGRARAGTIRSPIWRSGGVSFAAKPQDHSQKVNRKMYRGAIKSILSELVRQERLIVV 
ENFGLEAPKTKELVAKLKELELKDVLIVTEEVDENLFLSSRNLYKVDTRDVAGIDPVSLI 
AFDKVLITAGAVKQLEESLA 

>10961Pseudomonas_aeruginosa_PAO1
MQLNVNGAQAIEVSERTFGGEFNETLVHQAVVAYMAGGRQGSKAQKTRSEVSGGGKKPWR 
QKGTGRARAGTIRSPIWRGGGTTFAAKPRSHEQKLNKKMYRAALRSILAELVRLDRLVVV 
ADFAVDAPKTKGLVAKLDTLGLKDVLIVTDGVDENLYLAARNLAHVDVRDVQGSDPVSLI 
AYDKVLVTVSAVKKFEELLG 

>10971Pseudomonas_syringae_pv._syringae_B728a
MQLNVNDAQAIEVSELTFGGEFNETLVHQAVVAYMAGGRQGSKQQKTRSDVRGGGKRPWR 
QKGTGRARAGTIRSPIWRGGGTTFAARPQDHTQKLNKKMYRAALRSILAELVRTDRLVVV 
QDFAVEAPKTKDLLNKLTGMGLTDVLIVSDAVDQNLYLAARNLPHVDVRDVQGSDPVSLI 
AYDKVLITVSAVKKFEELLG 

>10991Salmonella_enterica_subsp._enterica_serovar_Typhimurium_str._LT2
MELVLKDAQSALTVSETTFGRDFNEALVHQVVVAYAAGARQGTRAQKTRAEVTGSGKKPW 
RQKGTGRARSGSIKSPIWRSGGVTFAARPQDHSQKVNKKMYRGALKSILSELVRQDRLIV 
VEKFSVEAPKTKLLAQKLKDMALEDVLIITGELDENLFLAARNLHKVDVRDATGIDPVSL 
IAFDKVVMTADAVKQVEEMLA 

>11011Serratia_marcescens_subsp._marcescens_Db11
MELVLKDAQSALTVSETTFGRDFNEALVHQVVVAYAAGARQGTRAQKTRAEVTGSGKKPW 
RQKGTGRARSGSVKSPIWRSGGVTFAAKPQDHSQKVNKKMYRGALKSILSELVRQDRLIV 
VEKFSVEAPKTKLLAQKLKDMALEDVLIVTGELDENLFLAARNLYKVDVRDVAGIDPVSL 
IAFDKVVMTADAVKQVEEMLA 

>11021Shewanella_oneidensis_MR-1
MELVLKDAQSALEVSETTFGRDFNEALVHQVVVAYAANARQGTRAQKTRAEVTGSGKKPW 
RQKGTGRARAGGVKGPIWRGGGVTFAAKTQDHSQKVNKKMYRGALKSILSELVRQDRLVV 
VESFSVEAPKTKELKAKLKAMNLEDVLIVTSEVDENLFLAARNLYKVDVRDVAGLDPVSL 
IAFNTVLVTADAVKQIEEMLA 

>11031Shewanella_sediminis_HAW-EB3
MELVLKDAQSALEVSETTFGRDFNEALVHQVVVAYAANARQGTRAQKTRAEVIGSGKKPW 
RQKGTGRARAGTVKGPIWRGGGVTFAAKAQDHSQKVNKKMYRGALKSIFSELVRQDRLIV 
VESFSVEAPKTKELKAKLAEMNLEDVLIVTPEIDENLFLAARNLYKVDVRDVAGIDPVSL 
IAFNKVLVTADAVKQIEEMLG 

>11041Shigella_flexneri_2a_str._301
MELVLKDAQSALTVSETTFGRDFNEALVHQVVVAYAAGARQGTRAQKTRAEVTGSGKKPW 
RQKGTGRARSGSIKSPIWRSGGVTFAARPQDHSQKVNKKMYRGALKSILSELVRQDRLIV 
VEKFSVEAPKTKLLAQKLKDMALEDVLIITGELDENLFLAARNLQKVDVRDATGIDPVSL 
IAFDKVVMTADAVKQVEEMLA 

>11051Sideroxydans_lithotrophicus_ES-1
MELKVINENGKAGASINASDDLFGREYNETLVHQLVTAYQANARSANSKQKGRSEIAKST 
RKPFAQKGTGRARAGMASSPLWRGGGKIFPNSPDQNYTQKINRKMYRAGLASIYSQLVRD 
GRLSVVDALSVDAPKTKLLAQKIKAMGLDRVLIITDSMDENLYLSSRNLPNVLVVEAHQA 
DPVSLVRFPQVVVTRGALAKIEELLA 

>11141Thioalkalivibrio_sp._K90mix
MQVTTADTGASVELSPVCFERDFNESLVHQSVVAFLAGQRQGTRAQKTRSDVSGGGAKPF 
RQKGTGRARAGTIRSPLWTGGGKVFAARTRDFSQKLNKKMYRAAMASILSELVRQERLKV 
VADFAVASGKTRDGVAKLKELGLAKGLVVLAEADDMTARALGNVPHIDVVDVAGINPANL 
VGAETVVMTEAAIRKVEEWLA 

>11151Thiobacillus_denitrificans_25259
MDLTVINDRGEQVASVAASDETFGRDYNEALVHQVVTAFQANARSGNRAQQTRAEVSAST 
HKPWRQKGTGRARSGRASSPIWRGGGVTFPNKPNENFTHKVNRKMYRAGLAAILSQLARE 
GKLKVVESLGIESPKTKLLAGKLKSMGYGKVMIIADAIDDNLWLSSRNLPNVYVVEPHQA 
DPWSLVKFGNVLITKAAIKQFEEMV 

>11161Thiomicrospira_crunogena_XCL-2
MDLKLIELASGKEAGSVKVSEAIFGAEFNEALVHQVVNAYLAGARSGTKGQKNRSAVRGG 
GAKPWAQKGSGRARAGTSRGPIWIGGGRAFPGHNRDFSQKVNKKMYRGAMKAIFSELART 
ERLVVVDDFKVEAPKTKDFVAKLNTLNLKDALVITEGFDEYLYLSARNLYHADVCDVASI 
DPVSLVGFKSIVVTQGAIKQLEEKLA 

>11181Vibrio_fischeri_ES114
MELMVKGADALTVSETTFGREFNEALVHQVVVAYAAGARQGTRAQKTRSEVSGGGAKPWR 
QKGTGRARAGTIRSPIWRTGGVTFAAKPQDHSQKVNKKMYRGALKSILSELVRQDRLIVV 
DNFSVEAPKTKELVAKLKELELNDVLIVTGEVDENLFLAARNLYKVDARDVAGIDPVSLV 
AFDKVLMTAAAVKQVEEMLA 

>11191Vibrio_vulnificus_YJ016
MELMVKGAAALTVSEATFGREFNEALVHQVVVAYAAGARQGTRAQKTRSEVSGGGAKPWR 
QKGTGRARAGTIRSPLWRTGGVTFAAKPQDHSQKVNKKMYRGAMKSILSELVRQERLIVV 
DNFSVEAPKTKELVAKLKELELNDVLIVTGEVDENLFLAARNLYKVDARDVAGIDPVSLI 
AFNKVLMTADAVKQVEEMLA

>1Yersinia_pestis 
MELVMKDAPGALTVSETTFGRDFNEALVHQVVVAYAAGARQGTRAQKTRAEVTGSGKKPWRQKGTGRARA
GSVKSPIWRSGGVTFAAKPQDHSQKVNKKMYRGALKSILSELVRQDRLIIVEKFSVEAPKTKLLAQKLKD
MALEDVLIVTGELDENLFLAARNLYKVDVRDVAGIDPVSLIAFDKVVMTADAVKQVEEMLA
