# Supplementary material for: The “Jack-of-all-Trades” Flagellum From Salmonella and E. coli Was Horizontally Acquired From an Ancestral β-Proteobacterium
Source: Front Microbiol. 2021 Mar 30;12:643180. doi: 10.3389/fmicb.2021.643180 (PMC8042155; doi:10.3389/fmicb.2021.643180)
Supplement: Supplementary file 8 [file Data_Sheet_1.ZIP › rplF.faa]

>10031Aeromonas_salmonicida_subsp._salmonicida_A449
MSRVAKAPVTIPAGVEVTLNGQELSIKGGKGSLVRSIHAGVEVTKEDNVLKFAPRDGIAG 
ADAQAGTARALANNMVIGVTQGFERKLQLVGVGYKASIKGNAVALALGFSHPVEHALPAG 
VTAECPTATEIVLRGVDKQLVGQVAADIRSYRAPEPYKGKGVRYANEQVRTKEAKKK 

>10041Aeromonas_veronii_strain_TH0426
MSRVAKAPVTIPAGVEVTLNGQELTIKGGKGSLVRSIHAGVEVTKEDNVLKFAPRGSIAG 
ADAQAGTARALVNNMVIGVTQGFERKLQLVGVGYKASIKGNAVALALGFSHPVEHALPAG 
VTAECPTATEIVLRGVDKQLVGQVAADIRAYRAPEPYKGKGVRYANEQVRTKEAKKK 

>10071Alteromonas_macleodii_ATCC_27126
MSRIAKAPVDVVSGVEVSISGQEVTVKGSKGTLTRVFNDAVEVAQEENQLKALPREGFVD 
GWAQAGTARSILNAMVQGVSEGFEKKLQLLGVGYRAQAQGNKLNLTLGFSHPVAYEMPEG 
ITVETPSQTEIVVKGADKQVVGQVAANIRGYRPPEPYKGKGVRYADEHVRRKEAKKK 

>10141Bordetella_avium_197N
MSRIAKYPVELPKGVEASIQQDQITVKGPLGTLVQALTGDVNIVEDAGKLTFAAANDSRH 
ANAMSGTVRALVANMVTGVSKGFERKLTLVGVGYRASVQGEAVKLQLGFSHDILHKLPAG 
IKAECPTQTEIVIKGANKQVVGQVAAEIRAYREPEPYKGKGVRYADERVVIKETKKK 

>10151Bordetella_bronchiseptica_253
MSRIAKYPVELPKGVEASIQPDQITVKGPLGTLVQSLTGDVNVVQEDGKLTFAVANDSRH 
ANAMSGTLRALVANMVTGVSKGFERKLNLVGVGYRAQIQGDAVKLQLGFSHDVVHQLPAG 
IKAECPTQTEIVIKGPNKQVVGQVAAEIRRYREPEPYKGKGVRYADERVVIKETKKK 

>10171Burkholderia_mallei_ATCC_23344
MSRVGKSPIALQGAEVKLADGAITVKGPLGTITQAVNPLVNVANNDGTLNLSPVDDSREA 
NALSGTMRAIIANAVHGVTKGFERKLTLVGVGYRAQAQGDKLNLSLGFSHPVVHQMPEGI 
KAETPTQTEIVIKGIDKQKVGQVAAEVRGYRPPEPYKGKGVRYADEVVILKETKKK 

>10231Campylobacter_jejuni_subsp._jejuni_NCTC_11168_=_ATCC_700819
MSRIGKQPIAIPAGVEVKLEGNLLKFKKGNLAKELDTKANVNVEIKDNNILFSPKGEDRQ 
SRAYWGTYRALAYNIVVGLTQGFSKTLEINGVGYKAALKGKVLELSLGFSHPINYDIPEG 
IEIVVDKNTIAVKGSDKQVVGQVAAQIREFRPPEPYKGKGVKYSDERIIRKAGKTSKK 

>10251Candidatus_Puniceispirillum_marinum_IMCC1322
MSRVGNSAITIPSDVTVSQEGGMVIVKGKNGELSAPLHNDVELSVADNMATVAPRRNSKQ 
AKALWGTMRATVNNMVAGVTAGFTRKLEINGVGYRAAMQGNKLVLSLGFSHPVEMEVPAG 
LKVTVEGNTQVFISGADKQLIGQFASEVRSKRPPEPFKGKGVKYADEYIVRKEGKKK 

>10261Catenovulum_agarivorans_YM01
MSRVGKSPIAIPAGVEVKIAGQDVTVKGANGQLVLNVNPAVEVVVEENVLRTLPREGIEG 
AQAQTGTARAVLNNMVTGVSKGFERKLQLIGVGYRAAAKGKTLNLTLGFSHPVDYEVPEG 
ITVETPSQTEILVKGADKQLVGQVAANIRGYRPPEPYKGKGVRYADEVVLRKEAKKK 

>10281Chitiniphilus_shinanonensis_DSM_23277
MSRVAKNPVAIPAGVEIKLNDGAITVKGPNGTLSQALSSNVEVKIENNEVVFAARDGSKP 
ARAMSGTLRALVSNMVNGVSKGFERKLNLVGVGYRAQAQGDTLNLTLGFSHPVAHKMPAG 
VKVETPTQTEIILKSADKQALGQVAAEIRAYRAPEPYKGKGVRYSDEVVVLKETKKK 

>10291Comamonas_testosteroni_TK102
MSRVAKAIVTIPAGVDVSINAESIKVKGKGGDLSLALNRLVAIGNNDGKLSFAPANDSRE 
ADALAGTFRQLVNNMVKGVTEGFEKKLTLIGVGYKAAAQGSKLNLAVGFSHPVNFEMPAG 
ITVATPTPTEIVIKGADRQVVGQLAAEIRAVRPPEPYKGKGIRYANEKVVIKETKKK 

>10311Cupriavidus_taiwanensis_str._LMG19424
MSRVGKAPIALPKGAEVNVAAGVLSVKGPLGTLSQPIHSLVKVNVENDTLTFAPADESRE 
ANALQGTMRALAANMVKGVTTGFERKLNLVGVGYRAQLQGTALKLQLGFSHDVIHEMPEG 
VKAETPTQTEILIKGADKQKVGQVAAEVRAYRPPEPYKGKGVRYSDERVILKETKKK 

>10321Dechloromonas_aromatica_RCB
MSRIGKNPVVLPAGVEVTVGEQIVVKGPLGSLKTAAHSAVNVAVEGQNVTVSKVAGAANA 
AAMWGTMRANLNNMVTGVSKGFERKLQLVGVGYRAQAQGDTLNLSLGFSHPVAHKMPAGV 
KVECPTQTEILIKGSDKQQVGQVAAEIRAYRKPEPYKGKGVRYADEVVVIKETKKK 

>10411Edwardsiella_ictaluri_93-146
MSRVAKAPVVIPAGVEVKLNGQVISIKGKNGELTRTINDAVEIKHADNALTFGPRDGFVD 
GWAQAGTARALLNSMVIGVTEGFTKKLQLVGVGYRAAVKGNVVNLALGFSHPVDHELPAG 
ITAECPSQTEIVLKGADKQLIGQVAADLRAYRRPEPYKGKGVRYADEVVRTKEAKKK 

>10421Enterobacter_cloacae_subsp._cloacae_ATCC_13047
MSRVAKAPVVVPAGVDVKINGQVITIKGKNGELTRTLNDAVEVKHADNALTFGPRDGYAD 
GWAQAGTARALLNSMVIGVTEGFTKKLQLVGVGYRAAIKGNAVGLSLGFSHPVEHPLPAG 
ITAECPTQTEIVLKGADKQLIGQVAADLRAYRRPEPYKGKGVRYADEVVRTKEAKKK 

>10431Escherichia_coli_str._K-12_substr._MG1655
MSRVAKAPVVVPAGVDVKINGQVITIKGKNGELTRTLNDAVEVKHADNTLTFGPRDGYAD 
GWAQAGTARALLNSMVIGVTEGFTKKLQLVGVGYRAAVKGNVINLSLGFSHPVDHQLPAG 
ITAECPTQTEIVLKGADKQVIGQVAADLRAYRRPEPYKGKGVRYADEVVRTKEAKKK 

>10481Glaciecola_nitratireducens_FR1064
MSRIAKAPVDIRTGVEITIAGQEVTVKGSKGTLTRVFNNAVEVVQEENQLKALPRDGFAN 
NWAQAGTARALLDQMVIGVTDGFEKKLQLNGVGYRASAQGSKLNLTLGFSHPVGYEMPEG 
ITVETPTQTEIIVKGTDKQVVGQVAANIRAYRPPEPYKGKGVRYADETVRRKEAKKK 

>10501Glaciecola_psychrophila_170
MSRIAKAPVDILSGVEISIAGQEVTVKGKNGTLVRVFNDAVEVVQEENQLMAKPREGKAN 
GWAQSGTARSLLNNMILGVSQGFEKKLLLNGVGYRAQAQGTKLNLTLGFSHPVAYEMPEG 
VSVETPSQTEIIVKGVDKQLIGQVAANIRAYRPPEPYKGKGVRYADEVVRRKEAKKK 

>10561Hylemonella_gracilis_ATCC_19624
MSRIGKMPIAVPNGVEVSIKADQISVKGSGGTLSLAPSTLVKVSNEGGKLSFTPVDDSRE 
ANAMSGTLRQLVNNMVLGVSKGFEKKLTLIGVGYKAQAQGAKLNLSVGYSHPVDVQMPQG 
ITVATPAPTEIVIKGADRQRVGQIAAEIRAIRPPEPYKGKGIRYADEKVVIKETKKK 

>10631Marinobacter_adhaerens_HP15
MSRVANNPVVLPSGVEVKLNGQEISVKGSKGALQITIHQAVEVKQEENVLRFAARDGATK 
SRALAGTTRALVNNMVTGVSTGWERKLQLTGVGYRAQAQGKKLNLTLGFSHPVEYELPEG 
ITAETPSNTEVVIRGIDKQQVGQVAAEVRAFRPPEPYKGKGVRYADEQVRRKEAKKK 

>10641Marinobacter_hydrocarbonoclasticus_str._ATCC_49840
MSRVANNPVVLPSGVEVKLNGQEINVKGSKGALQFTIHQAVEVKQEENVLRFAARDGAKQ 
SRALAGTTRALVNNMVTGVSTGWERKLQLTGVGYRAQAQGKKLNLTLGFSHPVEYELPEG 
VTAETPSNTEVVIRGIDKQQVGQVAAEIRAFRPPEPYKGKGVRYADEQVRRKEAKKK 

>10661Marinomonas_sp._MWYL1
MSRVANSPVTLPSGVDLTLNGQTVVVKGGKGSLEFNIHTSVQVSKEENVITFAARDGAKQ 
SRALAGTTRALVNNMVVGVSQGFEKRLFLQGVGYRAALKGNVLNLSLGFSHPVDYELPEG 
VTAECASQTEIVIRGIDKQAVGQVAAEVRGFRPPEPYKGKGVRYSDEVIRRKEAKKK 

>10701Methylobacillus_flagellatus_KT
MSRVAKNPVAIPAKVEVVLSSDNIAVSGPLGKLSLPLSGDVAIERDGDNLTFAAASESQH 
ARAMSGTLRSLVFNMVTGVSQGFTRKLTLLGVGYKAQAQGANLNLDLGFSHPVSHKMPDG 
VTVQTPSPTEIVLTGADKQVVGQVAAQIRAYRAPEPYKGKGVRYADEVVIIKETKKK 

>10711Methylobacter_tundripaludum_SV96
MSRIAKAPVIIPSGVDIKLEGNNVTVKGSNGQLSYDINSAVSLGITDNVIQVQWDKDDKK 
ATAQAGTARAIVSNMVIGVSAGFEKKLTLIGVGYRAQAKGNILNLALGFSHPVDFEVPAG 
VFVETPSQTEILIKGSDKQLVGEVAAKIRAYRPPEPYKGKGVRYADEHVARKEAKKK 

>10721Methylotenera_mobilis_JLW8
MSRVAKNPVAIPAKVEVVLSADAINVSGPLGKLTQPLTGAVVLQREGETITFAAANDAQH 
SQAMSGTLRALVANMVKGVSEGFTRKLTLVGVGYKAAAQGAVLNLELGYSHPINHKMPEG 
VTVATPTPTEVVLTGVDKQVIGQVAAQIRAYRAPEPYKGKGVRYADEVVVIKETKKK 

>10731Morganella_morganii_subsp._morganii_KT
MSRVAKAPVVIPAGVEVKLNGQVISIKGKNGELSRNIHNAVEVKHADNQLTFGPRDGYTD 
AWAQAGTTRALVNAMVVGVTEGFSKKLQLVGVGYRAAVKGDVVNLSVGFSHPVEHKLPAG 
VTAECPTQTEIVLKGADKQVIGQIAADLRAYRRPEPYKGKGIRYADEVVRIKEAKKK 

>10781Nitrosococcus_oceani_ATCC_19707
MSRIADNPVSIPKGVEVTLSGDNDIKVKGAKGSLAFAIHPLIQVVQDGETLRFSAKSTDK 
RVNALRGTTRALINNMVQGVSQGFERRLQLVGVGYRAQLQGRKLVLSLGYSHPVEFTAPE 
GLTIEVPSPTEIIVKGYDKQQVGQAAANIRRFRPPEPYKGKGVRYADEVVVRKEAKKK 

>10791Nitrosomonas_eutropha_C91
MSFYTTTKPIEIPKLVEVQLTELGIAIKGPLGSLFQLIDVHNTKIEMSSNYLTIQALNSS 
KQARSIVGTINALISNMIRGVTNGFEKKLLIVGVGYKAQVSGNILNLNLGFSHPISYSVP 
EDIKVETPNPTEILIKGIDKQKVGQVAADVRSYRRPEPYKGKGIRYFDEKVIIKETKKK 

>10811Oceanimonas_smirnovii_ATCC_BAA-899
MSRIAKAPIDIPAGVEVTLNGQEITIKGSQGTLSRTVNAAVEISQNDNQLTFAPRENVDG 
ANAQAGTARSLVNNMVIGVTQGFERKLQLVGVGYRAQMKGNAIALSLGFSHPVEHALPEG 
VSAECPSQTEIVLKSADKQLIGQVAANIRAYRKPEPYKGKGVRYFGEQVRSKEAKKK 

>10891Photobacterium_leiognathi_CFSAN029437_01.0
MSRVAKAPVVIPAGVEVKLNGQEITVKGSKGEAVRSINEAVVLTLEENKVTFGPREGFEK 
AWAQAGTARALVNNMVVGVTEGFTKKLTLKGVGYRAAIKGNAVALTLGFSHPVEHELPAG 
IKAECPSQTEIVLTGTDKQVVGQVAADIRAYRSPEPYKGKGVRYADEVVRTKEAKKK 

>10911Plesiomonas_shigelloides_31289_E01
MSRVAKAPVVIPAGVEVKLNGQVITLKGKNGELTRTIHHGVEVNFADNAITFAPREGVAG 
ANAQSGTARALVNNMLVGVTEGFQKKLQLVGVGYRAALKGNAIALSLGYSHPIEHQLPAG 
VTAECPTQTEIVLKGSDKQVIGQVAADLRAYRRPEPYKGKGVRYADEVVRIKEAKKK 

>10921Pseudoalteromonas_atlantica_T6c
MSRIAKAPVDVLSGVEVTIAGQEVTVKGKNGTLSRVFNDAVEVVQEENQLKASPREGVAN 
GWAQAGTARSLLDAMVIGVSQGFEKKLQLNGVGYRAAAQGKKLNLTLGFSHPVAYEMPEG 
ISVETPSQTEIVVKGADKQLVGQVAANIRGYRPPEPYKGKGVRYADEVVRRKEAKKK 

>10931Pseudoalteromonas_haloplanktis_str._TAC125
MSRIAKAPISVPAGVEVTLKGQEITVKGKNGELTRTINNAVEVKVEENVITTLPREGVTD 
AWAQAGTARALINNMIVGTHEGYEKKLQLVGVGYRAAAKGKTLDLTLGFSHPVHFAVPEG 
ITIETPSQTEVLVKGVDKQLVGQTAANIRAYRKPEPYKGKGVRYSDENVRRKEAKKK 

>10941Pseudoalteromonas_luteoviolacea_strain_S4054249
MSRIAKAPIAVPAGVEVAINGQEIKVKGKNGELTRVLNDAVEVVLNDNVITTAPREVANA 
WAQAGTARALINNMIIGVNEGFEKKLQLVGVGYRAAVKGKVLDLTLGFSHPVNFEIPAGI 
TIEAPSQTEIVVKGADKQLVGQTAANIRSYREPEPYKGKGVRYADEHVRRKEAKKK 

>10961Pseudomonas_aeruginosa_PAO1
MSRVAKNPVKLPAGVEIKLAGQQLSIKGAKGALELKVHPSVEVIQDSGELRFAARNGDQQ 
TRAMAGTTRALVNNMVVGVSQGFERKLQLVGVGYKAQAKGQVLSLSLGFSHPVDYELPAG 
IVAETPSQTDILIKGIDKQLVGQVAAEIRDFRPPEPYKGKGVRYADEVVRRKEAKKK 

>10971Pseudomonas_syringae_pv._syringae_B728a
MSRVAKNPVKLPSGVEVKLVGQLLSVKGAKGTLELNIHSSVEVVVEAGELRFVARNGDQQ 
TRAMAGTTRALVNNMVQGVSQGFERKLQLVGVGYKAQAKGTVLNLALGFSHPVDYELPNG 
ITAETPSQTDILIRGIDKQLVGQVAAEIRDFRRPEPYKGKGVRYADEVVRRKEAKKK 

>10991Salmonella_enterica_subsp._enterica_serovar_Typhimurium_str._LT2
MSRVAKAPVVVPAGVDVKINGQVITIKGKNGELTRTLNDAVEVKHADNALTFGPRDGYAD 
GWAQAGTARALLNSMVIGVTEGFTKKLQLVGVGYRAAVKGNVVNLSLGFSHPVDHQLPAG 
ITAECPTQTEIVLKGADKQVIGQVAADLRAYRRPEPYKGKGVRYADEVVRTKEAKKK 

>11011Serratia_marcescens_subsp._marcescens_Db11
MSRVAKAPVVIPAGVEVKLNGQVISIKGKNGELTRTIHDAVEVKQEANALTFAPREGFAN 
AWAQAGTTRALLNAMVVGVTEGFTKKLQLVGVGYRAAVKGNVVNLALGFSHPIDHQLPAG 
ITAECPSQTEIVLKGADKQVIGQVAADLRAYRRPEPYKGKGVRYADEVVRTKEAKKK 

>11021Shewanella_oneidensis_MR-1
MSRVAKAPVSIPAGVEVTLNEQTLTVKGAKGSLTRVINNAVNVVIENGVIKFLPVEGAVG 
AWAQAGTTRALVNNMVVGVSQGFERKLKLVGVGYRAKLVGADIDLTLGFSHPLVHKLPAG 
VTAECPSQTDIVLRGVDKQLIGQVAAEIRGYRPPEPYKGKGVRYDDEEVRRKEAKKK 

>11031Shewanella_sediminis_HAW-EB3
MSRVAKAPVAIPAGVEVTLNEQTITVKGTKGSLTRVINADVSVVVENNEIKCSSVEGVKT 
NAQAGTARALINNMVVGVTAGFEKKLQLIGVGYRAKIAGKGVDLTLGFSHPLVHELPDGV 
TAVCPSQTEIVLSGTDKQLVGQVAAEIRGYRPPEPYKGKGVRYADEQVRRKEAKKK 

>11041Shigella_flexneri_2a_str._301
MSRVAKAPVVVPAGVDVKINGQVITIKGKNGELTRTLNDAVEVKHADNTLTFGPRDGYAD 
GWAQAGTARALLNSMVIGVTEGFTKKLQLVGVGYRAAVKGNVINLSLGFSHPVDHQLPAG 
ITAECPTQTEIVLKGADKQVIGQVAADLRAYRRPEPYKGKGVRYADEVVRTKEAKKK 

>11051Sideroxydans_lithotrophicus_ES-1
MSRVAKNPIVVPSGVEVTLATDKISVKGPLGTLTQLLKGDVAVERNGDALLCKATNDSAE 
ADAMSGTLRALLSNMVAGVSKGFERKLTLVGVGYRAQAAGDALNLTLGFSHPVVHKMPKG 
VKVATPSQTEIVLTGSDKQQVGQVAAEIRAYREPEPYKGKGVRYADEVVILKETKKK 

>11141Thioalkalivibrio_sp._K90mix
MERLREEYESNVKQALQKQFSYANVMEIPRVTKVTLNMGLGDAVADKKIIEHAVSDMTAI 
AGQKPVVTKARKSIAGFKIRDGYPIGCKVTLRSRQMYEFLDRLINVALPRVRDFRGFSAK 
AFDGRGNYSMGIKEQIIFPEIDYDRVDKIRGMDITITTSAKTDEEAKALLEAFRFPFRN 

>11151Thiobacillus_denitrificans_25259
MSRVANNPITVPKGVEVTLGDGIAVKGPLGSMSQPMSSDVTVALNDGVLTFAPVGSSIQA 
NAMAGTLRALVNNMVQGVSKGFERKLTLVGVGYRAQAQGDALNLSLGFSHPVVHKMPAGI 
KVETPTQTEIVIKGIDRQAVGQVAADVRAYRPPEPYKGKGVRYSDEVVIKKETKKK 

>11161Thiomicrospira_crunogena_XCL-2
MSRIAKSPITLPSGVDVTINGTDVSVKGSKGALSKTFNHAVSVSLEDGVVTVAPKNESKN 
AWAQAGTARSIINNMVLGVTEGFEKKLQLVGVGYRAQAQGKVLNLTLGFSHPVNHELPEG 
VTVETPSQTEIVVKGADKQVVGQVAAEIRGYRPPEPYKGKGVKYADEYILRKEAKKK 

>11181Vibrio_fischeri_ES114
MSRVAKAPVVIPAGVEVKLNGQEITIKGGKGELTRVLNDAVVISQEDNTIVFGPREGVTN 
AWAQAGTARALVNNMVIGVNEGFTKKLILKGVGYRAAMKGNAVGLTLGFSHPVEHALPEG 
IKAECPTQTEIVVTGCDKQLVGQVAADLRSYRQPEPYKGKGVRYADEIVRTKEAKKK 

>11191Vibrio_vulnificus_YJ016
MSRVAKAPVAIPAGVEVKLNGQEITVKGAKGELSRVINNAVVIAQEENKLTFGPREGVAN 
AWAQAGTARALVNNMVVGVTEGFTRKLILKGVGYRAAIKGNAVGLTLGFSHPVEHELPAG 
IKAECPSQTEIVLTGCDKQLIGQVAADIRAYRAPEPYKGKGIRYADENVRSKEAKKK

>1Yersinia_pestis
MSRVAKAPVVIPAGVEVKLNGQVISIKGKNGELTRTVHSAVEVKQEENTLTFAPREGAVDGWAQAGTTRA
LLNSMVIGVTEGFTKKLQLVGVGYRAAVKGNVVNLALGFSHPVDHELPAGITAECPTQTEIVLKGADKQV
IGQVAADLRAYRRPEPYKGKGVRYADEVVRTKEAKKK
 
