# Supplementary material for: The “Jack-of-all-Trades” Flagellum From Salmonella and E. coli Was Horizontally Acquired From an Ancestral β-Proteobacterium
Source: Front Microbiol. 2021 Mar 30;12:643180. doi: 10.3389/fmicb.2021.643180 (PMC8042155; doi:10.3389/fmicb.2021.643180)
Supplement: Supplementary file 8 [file Data_Sheet_1.ZIP › rplI.faa]

>10031Aeromonas_salmonicida_subsp._salmonicida_A449
MQVILLDKIAKLGGLGDQVAVKAGYARNYLIPQGKAVMATKANIETFDARRAELEAKLAAGKAAAEERAA
KLGELAAVVIASKAGDEGKLFGSIGTRDVADAITAAGVAVAKSEVRMGNVLRNTGEYEVVVQLHADVKAT
VQVQVVAL

>10041Aeromonas_veronii_strain_TH0426
MQVILLDKIAKLGGLGDQVSVKSGYARNYLIPQGKAVMATKANIEAFGARRAELEAKLAA 
NKAAAEERAAKLAELATVVIASKSGDEGKLFGSIGTRDVAEAITAAGVAVAKSEVRMGNV 
LRNTGDYEVAVQLHADVKATVQIQVVAL 

>10071Alteromonas_macleodii_ATCC_27126
MNIILLDKIANLGGLGDQVTVKSGYARNFLFPQGKAVPATKDNVEKFEARRAELEAKIAE 
QLAAANARAEKVAELAEVTIAAPAGDEGKLFGSVGTRDIADAITAAGVEVQKAEVKLPTG 
TLRETGEYDIDLQLHSDVITSIKVIIIAEA 

>10141Bordetella_avium_197N
MQVILLEKVSNLGNLGEVVRVRDGYARNFLIPQKKARRATDAALKEFEARRVELEKIQAE 
KLAAAQALGERLNGYQLKVAQKAGVDGRLFGSVTNADIAEGLRTAGFEGVEKSQVRLPNG 
QLKTVGEFPIQVGLHADVLVDVTVLVEGEMN 

>10151Bordetella_bronchiseptica_253
MQIILLEKVANLGNLGEVVRVRDGYARNFLIPQKKARRATDAALKEFEARRAELEKVQAE 
KLAAAQALAERLNGFQLKISQKAGVDGRLFGSVTNADVAEGLRKAGFEAVEKSQVRMPNG 
QIKAVGEYPVQAVLHADVVADVVVLVEGEMA 

>10171Burkholderia_mallei_ATCC_23344
MQIILLEKVANLGNLGDIVKVKDGYARNFLIPNRKARRATKDAIAEFEVRRAELEKVAAE 
KLAAAQAVGEKLNGQTFEITQKSGVDGRLFGSVTNGDVAELLKKAGYEIEKAQVRMPEGP 
LKMIGEHGVQVALHTDVVVDVTVNVIGDHA 

>10231Campylobacter_jejuni_subsp._jejuni_NCTC_11168_=_ATCC_700819
MKVLLIKDVKALGKAGEIKEVKDGYGQNFLIAKGFAKAATNEVLRKYESDKKKEAENLRF 
EIANLEKLKEELSKITLEISKPVGANGSLFGGVTKDEIAHALKEQSHIEIDKKSLECDTL 
KSLGIHEVSVKLGHAIHAKFNINIKAE 

>10251Candidatus_Puniceispirillum_marinum_IMCC1322
MQLILLERVEKLGQMGDLVTVKPGYARNFLLPQGKALRANKSNRERFETERAQREADNLS 
RRSEAETEAGKMAGLAVNMVRAASEMGQLFGSVTSRDIAEAVSEAGFTITRSQVVMDKSI 
KTLGLTDTRIRLHPEVHVDIIVNIARSLEEAETQLKTGVAVTGGVQDIDDEDDNINVAVA 
AVEAVEEAASAEVETAEVEAESAEADASTDTDESSKDA 

>10261Catenovulum_agarivorans_YM01
MDIILLDKIANLGTLGDQVSVKAGYARNFLFPQGKAVPATKANVEHFEQQRAELEAKLAD 
VLAAAQARAEKVAELGSVTIASKAGDEGKLFGSIGTRDIADAITAAGVAVAKSEVKLPNG 
TLREVGEFDIDLQLHADVTTTIKLEVIAEA 

>10281Chitiniphilus_shinanonensis_DSM_23277
MQIILLEKVANLGSLGDVVKVKDGFARNFLIPQGKAKRANEANLKEFEARRAELEARQAD 
ILTAAQARAEKLQDASITIAQKAGVDGRLFGSVTTSDIADAVTASGVAVKKFEVRLPEGP 
LKAIGEYNVTLSLHHDVNVEVRVVVVGEA 

>10291Comamonas_testosteroni_TK102
MQIILLEKVVNLGNLGDIVKVKDGYARNFLIPSGAARRATAAAKAEFEAKRAELEKAAAE 
KLAAAQELSEKLNGANVKITQKAGVDGRLFGSITNADIAEELVKAGFAVNKSQVRMPNGP 
IKTVGDATVVVALHTDVAAEVAVSVHGDHS 

>10311Cupriavidus_taiwanensis_str._LMG19424
MQVILLEKVINLGNLGDIVKVKDGYARNFLIPSKKARRATQTAIAEFEVKRAELEKAAAE 
KLAAAQAEGEKLNGLNVQITQKSGVDGRLFGSVTNADIAEALAGQGYKLEKSQVRLPNGP 
LKMVGDHPVSVALHTDVVVDVTVSVVGESV 

>10321Dechloromonas_aromatica_RCB
MQIILLEKVVNLGNLGDIVKVKDGYARNFLIPQRMAKRATPAAMAEFEARRAELEKLAAE 
KLAAAQAVADKMNGTVVTVARKAGMDGRLFGSVGNADIADALKAAGYVVDKSAVRMPEGP 
LKAIGEFPLDVALHTDVLANITVAIVAE 

>10411Edwardsiella_ictaluri_93-146
MQVILLDKVANLGSLGDQVNVKAGYARNFLVPMGKAVPATKKNVEFFEARRADLEAKLAE 
TLSAAEARAVKINELATVTIASKAGDEGKLFGSIGTRDIADAVTAAGVAVTKSEVRLPNG 
VLRTLGDHEVHFQVHSDVFAQLNVVVVAE 

>10421Enterobacter_cloacae_subsp._cloacae_ATCC_13047
MQVILLDKVANLGSLGDQVNVKAGYARNFLVPQGKAVPATKKNVEFFEARRAELEAKLAD 
VLAAANARAEAINALGTVTIASKAGDEGKLFGSIGTRDIADAVSAAGVKVAKSEVRLPNG 
VLRTTGEHEVDFQVHSEVFAKLVVNVVAE 

>10431Escherichia_coli_str._K-12_substr._MG1655
MQVILLDKVANLGSLGDQVNVKAGYARNFLVPQGKAVPATKKNIEFFEARRAELEAKLAE 
VLAAANARAEKINALETVTIASKAGDEGKLFGSIGTRDIADAVTAAGVEVAKSEVRLPNG 
VLRTTGEHEVSFQVHSEVFAKVIVNVVAE 

>10481Glaciecola_nitratireducens_FR1064
MEIILLDKVANLGGLGDQVTVKSGYARNFLFPQQKAVPATKANVEKFEQRRAELEAKIAE 
QLAAAQARADKLSALAAVTIASPAGDEGKLFGSVGTRDIADAITAAGVEITKAEVKLPTG 
TLRETGEFEIDIQLHSEVMTSVKLVIIQEA 

>10501Glaciecola_psychrophila_170
MDIILLDKIANLGGLGDKVTVKSGYARNFLFPQGKAVPATKVNVEKFEARRADLEAKIAG 
QLASAQARADKISELGEVTIASPAGDEGKLFGSVGTRDIAAAITAAGVEVTKSEVKLPVG 
TLRETGEFEIDLQIHSEVTATIKLVIIQEA 

>10561Hylemonella_gracilis_ATCC_19624
MQIILLDKVVNLGNLGEIVKVKDGYARNFLIPAGRARRATEAAKRDFEARRAELEKAAAA 
KLAESQSLGEKLAGTTIKLSQKAGVDGRLFGSVTNYDIAEELGKQGYAVSKAQVRMPTGP 
IKTVGDSTVSVALHTDVVVEINVSVYGETA 

>10631Marinobacter_adhaerens_HP15
MEVILLEKVANLGSLGDKVKVKAGYGRNFLLPYGKAVPATEANLKAFEERRAELEKAAAE 
KLSAAQARAEALEGAAFTISSKAGEEGKLFGSIGVRDIADAITAGGTEVEKSEVRLPEGP 
IRVTGEYEIELQLHSDVEVSVKLAVVAE 

>10641Marinobacter_hydrocarbonoclasticus_str._ATCC_49840
MEVILLEKVANLGSLGDKVKVKAGYGRNFLLPYGKAVPATEANVKAFEERRAELEKAAAE 
KLAAAQARAEALEGASFTITSKAGEEGKLFGSIGVRDIADAVSTGGTEVEKSEVRLPEGP 
IRVTGEYDIELQLHTDVEVTIKLAVVAE 

>10661Marinomonas_sp._MWYL1
MEVILLDKVNKLGGIGDVAVVKPGYARNFLIPNKKAVMATKANLASFEERRVELEAQAAE 
RKAAAEARALTLEGKTFTIAANAGDEGKLFGSIGTRDIADAISTQVAVEKAEIRLPEGAI 
RHTGSFEVDVQLHSEVIVTVTLEVIAE 

>10701Methylobacillus_flagellatus_KT
MQVILLEKVVNLGNLGDIVKVKDGYGRNFLIPQGKAKRATEANKAEFEARRAELEKQQAE 
QLAAAQKRGEKLAGFMLQVTQKAGVDGRLFGSVTNGDIAEALTAQGFEVSKSEVRLPEGP 
LKAIGDYQVHIALHHDVVVEITVSVLGE 

>10711Methylobacter_tundripaludum_SV96
MEVILLEKIANLGNLGDKVVIKSGYGRNYLVPYGKAVAATATKIAEFEARRAELEKAAAE 
KLSAAQARANALGKLQVVITHKAGDEGKLFGSIGTQNIADAITEAGVSVEKHEIRLPQGV 
IRQIGEYQIDINCHTDVVVKMPIKIAAEA 

>10721Methylotenera_mobilis_JLW8
MQVILLEKVANLGVLGDVVKVKDGFGRNFLIPQGKAKRATEANKAEFAARRAELEKQQAA 
ILAGAQARGEKLTGFVVSITQKAGVDGRLFGSVTNGDIAEALVAQGHEVAKSLVRLPNGP 
LKTIGDHAVSVALHHDVVVDITVTVVAEA 

>10731Morganella_morganii_subsp._morganii_KT
MQVILLDKVANLGSLGDQVNVKSGYARNYLVPQGKAVPATKKNIEFFEARRAELEAKLAD 
VLAAAHARAEKINALGVVTLSSKAGDEGKLFGSVGTRDIADAVTAAGVEVAKSEVRLPNG 
VLRTLGDHEVHFQVHSDVFAELNVKIVAE 

>10781Nitrosococcus_oceani_ATCC_19707
MEVILLEQVVNLGKLGDKVAVKSGYARNYLIPQGRAVSATKENEAHFESRKAELEKAAGD 
KVAVAERCKQALADLGSVTIPAKAGTEGKLFGSVGAADIAEALTKAGVEIGKKEVRLPEG 
ALRQVGEYELVIHLHPTVEAPIKVVVTGEEE 

>10791Nitrosomonas_eutropha_C91
MQVILLEKIVKLGSLGSIVNVKPGYARNYLIPQGKAKRATERVIAEFETQRAELEKKQAD 
ILDAAGAQAAKLDGLLIQISQKAGVDGKLFGSVTSANIAEELCKQDFAIEKSMIRMPEGQ 
IKQVGDYTVIVVLHNEVSAHITVSVLGETTN 

>10811Oceanimonas_smirnovii_ATCC_BAA-899
MQVILLDKIAKLGGLGDQVTVKSGYARNFLLPQGKAVLATKDNVAAFEARRAELEAKLAD 
QLSAAQARADQLAALEAVVIESKSGDEGKLFGSIGARDVADAITAAGVEVAKSEVRLYDG 
VLRNVGEYEIGVQLHADVKATVTIQVVAA 

>10891Photobacterium_leiognathi_CFSAN029437_01.0
MQVILLDKIANLGGLGDQVNVKAGYARNFLIPQAKAVMATKANVEMFEARRAELEAKVAE 
QQAAAQARAEALNALEAVVIASKAGDEGKLFGSIGTRDIADAVTAAGVSLVKSEVRLPEG 
ALRTTGEFEVSVQLNSDVFATVKLNVVAAE 

>10911Plesiomonas_shigelloides_31289_E01
MEVILLDKIANLGSLGDKVNVKAGYARNYLVPQGKAVMATKKNIEFFEARRAELEAKLAE 
TLVAASARAEALTNLARVTIVSKAGDGGKLFGSIGTRDIADAVTAAGVEVCKSEVRLDNG 
ALRTTGEHEIRFQLHGEVFATVVVNVEAEA 

>10921Pseudoalteromonas_atlantica_T6c
MEIILLNKVANLGGLGDNVTVKSGYARNFLFPQGQAVPATKANVEKFEARRAELEAKIAE 
QLAAAEARAAKVAELAEVTIASPAGDEGKLFGSVGTRDIALAITAAGVEIAKSEVKLPTG 
TLRETGEFEIDLQLHSEVTATIKLVIIQEA 

>10931Pseudoalteromonas_haloplanktis_str._TAC125
MQVILLDKIANLGGLGDQVVVKSGFARNFLFPQGKAVPATKANIETFDARRAELEAKIAD 
QLVAAQARADKLEALAEVTLVSKAGDEGKLFGSIGTRDIADAISAVGVEVAKSEVRLPLG 
TIRETGEFDVSIAVHSEVTATIKVIVIAEA 

>10941Pseudoalteromonas_luteoviolacea_strain_S4054249
MQVILLDKIANLGNLGDQVSVKSGFARNFLFPKGKAVPANKANIETFEARRAELEAKIAE 
ELTASQARAEKLEALAEVTLVSKAGDEGKLFGSIGTRDIADAISAVGVEVAKAEVRLPLG 
TIRETGEFDVAIQVHSDVTATIKVIVIAEA 

>10961Pseudomonas_aeruginosa_PAO1
MEVILLEKVANLGNLGDKVNIKGGYARNFLLPQGKATVATAENVAAFEARRAELEKAAAE 
KKAAAEARAAQLSELVVTLGAHAGDEGKLFGSIGTRDIAEAVSAAGYPLEKAEVRLPNGA 
LRNTGEFDVAVHLHTDVETTLKLIIVAE 

>10971Pseudomonas_syringae_pv._syringae_B728a
MQLILLEKVANLGNLGDKVNVKAGYGRNYLLPYGKATAATAANVAAFEERRAELEKLAAD 
KKASAETRAAQLAELEVTITATAGDEGKLFGSIGTHDIADALTASGVEVAKSEVRLPNGT 
IRNVGEFDVAVHLHSDVEATVRVVVVAA 

>10991Salmonella_enterica_subsp._enterica_serovar_Typhimurium_str._LT2
MQVILLDKVANLGSLGDQVNVKAGYARNFLVPKGKAVPATKKNVEYFEARRAELEAKLAD 
VLAAANARAEKINALETVTIASKAGDEGKLFGSIGTRDIADAVTAAGVDVAKSEVRLPNG 
VLRTTGEHEVNFQVHSEVFAKVIINVVAE 

>11011Serratia_marcescens_subsp._marcescens_Db11
MQVILLDKVANLGSLGDQVNVKAGYARNFLVPQGKAVPATKKNVEFFEARRAELEAKLAD 
VLAAAEARATKINELGSVTIASKSGDEGKLFGSIGTRDIADAVTAAGVEVAKSEVRLPNG 
VLRTTGEHEVHFQVHSDVFAQLNVVVVAEA 

>11021Shewanella_oneidensis_MR-1
MNVILLDKIANLGNLGDQVAVKAGYARNYLLPQGKAVVANESNVKVFEARRAELEAKLAA 
DLAAANQRAEKIAALEAVVIASKAGDEGKLFGSVGNRDIADAVTAAGVELAKSEVRLPLG 
ALRTTGDFEVEVQLHTEVKAVVKVSIVAEA 

>11031Shewanella_sediminis_HAW-EB3
MNVILLDKIANLGNLGDQVAVKAGYARNFLLPQGKAVVANTANTEVFEARRAELEAKLVA 
DLTAANERAEKINALESIVIASKAGDEGKLFGSIGNRDIADAVTAAGVELAKSEVRLPLG 
ALRTTGEFEVEVQVHTEVKAIVKLSVVAED 

>11041Shigella_flexneri_2a_str._301
MQVILLDKVANLGSLGDQVNVKAGYARNFLVPQGKAVPATKKNIEFFEARRAELEAKLAE 
VLAAANARAEKINALETVTIASKAGDEGKLFGSIGTRDIADAVTAAGVEVAKSEVRLPNG 
VLRTTGEHEVSFQVHSEVFAKVIVNVVAE 

>11051Sideroxydans_lithotrophicus_ES-1
MQVILMEKVVNLGQLGDVVKVKNGFARNFLIPQGKAKRATESNVADFAARRAELEAAEAA 
KLADAQARGGKLEGLTVQIVQKAGVDGKLFGSVTNADIAAALVAQGHQVEKGQVRMPTGH 
LKQIGDHPASIALHPDVVVNVTISVLGEQ 

>11141Thioalkalivibrio_sp._K90mix
MEVILLEKIDNLGGLGDRVTVRSGFARNYLLPQGKAKFATAENIAEFEARRAELEKAAAE 
ALAAAEARKAQLEGTVLEITAKSGGEGKLFGSIGPADIADALTAKGTEVEKKEVRMPEGP 
LRTTGEFEIGLHLHTDVDVDIHVVVIGEE 

>11151Thiobacillus_denitrificans_25259
MQVILMDKVVNLGNLGDVVKVKDGYARNFLIPTGRARRATQANMEAFAAQKAELERIAAD 
KLADAQRRSEKLEGASVTISQKAGVDGRLFGSITNADIAEALQAQGHDVAKADVRLPDGP 
LKALGEYPVVLSLHSDVSANITVVVVGEQ 

>11161Thiomicrospira_crunogena_XCL-2
MNVILLEKVQNLGSLGEQVAVKSGFARNFLIPQGKAKPATKENIAEFEARRAELEKLAAE 
ALASAQAVYEKMNGTVVTIESVAGDEGKLFGSIGTADIADALSKAGFDVERKNIRMPEGA 
LRYVGTFEFDVELHSDVVASITVEVKATEE 

>11181Vibrio_fischeri_ES114
MQVILLDKIGNLGSLGDQVNVKAGYARNFLIPQGKAVMATKANVEMFETRRAELEANVAK 
QLAAAEARAEKVNALEVTIASKSGDEGKLFGSIGTRDIAEAATAAGVEIAKSEVRLPEGA 
LRTTGSFEVSIQLHSEVFATLKLEVVAAE 

>11191Vibrio_vulnificus_YJ016
MQVILLDKIGNLGSLGDTVNVKSGYARNFLIPQGKAVMATKGNVEMFEARRAELEAKVAE 
QLASAEARAEKVNALEAVVIASKAGDEGKLFGSIGTRDIADAITAAGVEVVKSEVRLPEG 
ALRTTGEFEISVQLHSEVFATVKLQVVAE

>1Yersinia_pestis
MQVILLDKVANLGSLGDQVNVKAGYARNFLVPQGKAVPATKKNVEFFEARRAELEAKLADVLAAAEARAT
KINELVSVTISSKAGDEGKLFGSIGTRDIADAVTAAGVEVAKSEVRLPNGVLRTAGEHEVHFQVHSDVFA
KLNVVVVPEA
 
