# Supplementary material for: The “Jack-of-all-Trades” Flagellum From Salmonella and E. coli Was Horizontally Acquired From an Ancestral β-Proteobacterium
Source: Front Microbiol. 2021 Mar 30;12:643180. doi: 10.3389/fmicb.2021.643180 (PMC8042155; doi:10.3389/fmicb.2021.643180)
Supplement: Supplementary file 8 [file Data_Sheet_1.ZIP › rplJ.faa]

>10031Aeromonas_salmonicida_subsp._salmonicida_A449
MALGLEDKKAIVAEVNEAAKGALSAVVADSRGVTVDKMTVLRKTAREAGVYMRVVRNTLL 
RRAVEGTEFACLNDVLTGPTLIAFSNEHPGAAARLFKEFAKANQKFEIKAGAFNGEFIAA 
AQIDRLATLPTYDEAIAKLMATMKEASAGKLVRTIAAVRDQKQAAA 

>10041Aeromonas_veronii_strain_TH0426
MALGLEDKKAIVAEVNEAAKGALSAVVADSRGVTVDKMTVLRKTAREAGVYMRVVRNTLL 
RRAVEGTEYECLNDAFTGPTLIAFSNEHPGAAARLFKEFAKANQKFEIKAGAFNGEFIAA 
AQIDRLATLPTYEEAIAKLMATMKEASAGKLVRTIAAVRDQKQAAA 

>10071Alteromonas_macleodii_ATCC_27126
VALGLAAKKEIVAEVSEVASRALSVAVAEYRGMEVAELTDLRVKAREQGVYLKVVRNTLA 
KRALADSQFADLDSALTGPLIYGFSIDAPGGAARLFKDFGKTNDKLKVTALSIGSGLLGP 
EKLDAVAALPTRDEALAKLLATFKAPVGKFVQTINEVPGKFVRVLAAVKDTK 

>10141Bordetella_avium_197N
VSLNRQEKAVVIEEVSAEVAKAQSIVIAEYRGLDVASVTVLRKTARESGVYLRVLKNSLA 
RRAVAGTAFEPLAEQLTGPLIYGISADPVAAAKVLAGFAKSNDKLVIKAGSLPNNLLNQE 
GVKALATMPSREELLSKLLGTMQAPIAQFVRTLNEVPTKFARGLAAVRDQKAAA 

>10151Bordetella_bronchiseptica_253
VSLNRQEKAVVIEEVSAQVAKAQSIVIAEYRGLDVASVTVLRKTARESGVYLRVLKNTLV 
RRAVAGTAFEPLSEQLTGPLIYGISADPVAAAKVLAGFAKSNDKLVIKAGSLPNSLLTQD 
GVKALATMPSREELLSKLLGTMQAPIAQFVRTLNEVPTKFARGLAAVRDQKAAA 

>10171Burkholderia_mallei_ATCC_23344
VPLNREDKQAVVAEVAAQVAKAQTVVLAEYRGIAVGDLTTLRAKAREQKVYLRVLKNTLA 
RRAVEGTPFAPLAEQMTGPLIYGISEDAIAAAKVVHDFSKSNDKLVIKAGSYDGKVMDKA 
GVQALASIPSREELLSKLLFVMQAPVSGFARALAALAEKKQAEAA 

>10231Campylobacter_jejuni_subsp._jejuni_NCTC_11168_=_ATCC_700819
VTRSEKVEIIAKLEEGFKASEAIVVCNYRGLSTKKLEELRNNARENNVKVQIVKNTLANI 
ALNNSGKTGLVLKDTNIYLWGEDQLSVSKVAAKFEENNDKFEIKTAHIEGEVADVAKVKA 
LAKMPSRNELLAMLLQVWNAPITNFTIGLNALKNKKESE 

>10251Candidatus_Puniceispirillum_marinum_IMCC1322
VNRTEKAELIETLQATFNASTTIVVTHQVGLTVAESGELRLKMREAGAGFKVTKNRIAKL 
ALKDTRYEDLDSLFTGPTAIGTSQDPVAAAKTLVEFAKTNTKLTIIGGSIDGKVLDKSGV 
EALAKLPSLDELRGKLVGLLQAPAGKLARVAQAPAGKLARVIKAREDQLQSS 

>10261Catenovulum_agarivorans_YM01
MALGLAGKKEIVAQVNEAAKGALSAVVADSRGVTVDAMTTLRKQAREAGVQLQVVRNTLA 
RRAVEGTDYECLTELFVGPTLIAFSNEHPGAAARILKDFAKSNKAFEIKGAAFEGAVADV 
EVLASLPTYEEGLAKLMSCMKEAAAGKLVRTIAAIRDQKEQAA 

>10281Chitiniphilus_shinanonensis_DSM_23277
LSLNLEDKKAVVAEISAEVAKAQTIVVAEYRGIGVANMTLLRKQARESGVFLRVLKNTLA 
RRAVQDTPFAGLADHMVGPLVYGISEDPVAAAKVLNGFAKKDDKIVVKAGSYEGKVLDAA 
QVAELASIPSREELLSKLLYVMKAPVSSFARGLAALAEKKQGEAA 

>10291Comamonas_testosteroni_TK102
LSLNRSEKEAVISEVTSLAAKAQTLVIAEYRGITVADMTKLRADARSKGVSLSVLKNTLA 
RRAVAGSAFDVVVDQMTGPLIYGFSEDAVAAAKVVADFAKTNDKLVIRGGAFAGKALDVD 
GVKQLANIPSKEVLLAQLCGLLMSPISRTAVVLGALATKKGEGSAEAAAEPAAA 

>10311Cupriavidus_taiwanensis_str._LMG19424
VPLNIEDKKAVVAEVSAQVAKAQTIVVAEYRGIAVGDLTKLRAAARQQGVYLRVLKNTLA 
RRAVEGTPFAGLAEQMTGPLIYGISEDAVASAKVLNDFAKTNDKLVLRAGSYDGKVLDAA 
AVKALASIPSRDELIAQLLGVMQAPVSGFARLLAALAAKKAEGAAPAEAEAAAEA 

>10321Dechloromonas_aromatica_RCB
VGLNLNDKKAVVAEVSAQVANAQTIVIAEYRGIEVTDLTVLRKKARESGVYLRVLKNTLV 
RRAVADTAFAALADHMVGPLIYSVSADPVAAAKVLSDFAKSNDKLVLKAGSYAGKVLDKA 
GVQALASVPSREELLSKLLYVMQAPVAGFVRGLAALAAQREEAAA 

>10411Edwardsiella_ictaluri_93-146
MALNLQDKQAIVAEVTEVAKGALSAVVADSRGVTVDKMTELRKAGREAGVYMRVVRNTLM 
RRVVEGSQFECLKDTFVGPTLIAFSMEHPGAAARLFKAFAKDNAKFEVKAAAFEGELIPA 
AQIDRLATLPTYEEAIARLMATMKEAAAGKLVRTLAALRDQKEAA 

>10421Enterobacter_cloacae_subsp._cloacae_ATCC_13047
MALNLQDKQAIVAEVSEVAKGALSAVVADSRGVTVDKMTELRKAGREAGVYMRVVRNTLL 
RRAVEGTSFECLKDTFVGPTLIAYSMEHPGAAARLFKEFAKANAKFEVKAAAFEGELIPA 
SQIDRLATLPTYEEAIARLMATMKEASAGKLVRTLAAVRDAKEAA 

>10431Escherichia_coli_str._K-12_substr._MG1655
MALNLQDKQAIVAEVSEVAKGALSAVVADSRGVTVDKMTELRKAGREAGVYMRVVRNTLL 
RRAVEGTPFECLKDAFVGPTLIAYSMEHPGAAARLFKEFAKANAKFEVKAAAFEGELIPA 
SQIDRLATLPTYEEAIARLMATMKEASAGKLVRTLAAVRDAKEAA 

>10481Glaciecola_nitratireducens_FR1064
VALGLAAKKEIVAEINEVASRALSVAVAEYRGMEVHELTDLRNKAREQGVFLKVVRNTLA 
KRGLADSKFADIDSALVGPLIYGFSIEAPGGAARLFKDFSKTNPKLQVTALSIGSGLLGP 
DKLDAVASLPTRDEALARLLATFKAPVEKFVRTINEVPGKFVRVLAAIKEEK 

>10501Glaciecola_psychrophila_170
VALGLAAKKEIVAEINDVASRALSVAVAEYRGMEVAELTDLRVKAREQGVYLRVVRNTLA 
KLALADSKFSDMNSALTGPLIYGFSIDAPGSAARLFKDYAKTNSKLNVTALSIGSGLLGP 
EKLDAVASLPTRDEALSRLLATFKAPVEKFVRTINEVPGKFVRVLAAIKDEK 

>10561Hylemonella_gracilis_ATCC_19624
LSLNRSEKEAVISEVTGLAAQAQTLVMAEYRGVTVAAMTKLRSEARKQGVSLSVLKNTLA 
RRAVAGSAFEVVSDQMTGPLIYGFSADAVAAARVVADFAKTNDKLVIRGGAYGGKALDVN 
GVKQLASIPSKEVLLAQLCGLLKSPISRTAVVLGALAAKKGETAAA 

>10631Marinobacter_adhaerens_HP15
VAIRLEDKKAIVAEVNETAGGALSVVMADYRGVTSGDMTALRAKARAENVRLKVVRNNLA 
KIAIRGTEFECIDEALVGPTILAFSMEDPGAAARLLKDFAKEKEAFEIKALAVGGELMGA 
DQIDRLAKLPTRHEALTMLAAVTQAPITKLARTLNEVPSKVTRAVAAVRDQKQEAA 

>10641Marinobacter_hydrocarbonoclasticus_str._ATCC_49840
VAIRLEDKKAIVAEVNETAGTALSVVLADYRGVTSGDMTALRAKARAENVRLKVVRNNLA 
KIAIRGTEFECIDPALVGPTILAFSMEDPGAAARLLKDFAKEKEAFEIKGLAVGGELMGA 
EQIDRLATLPTLHEALTKLAIVTQAPVTKLARTLNDIPGRITRVVAAVRDQKQDAA 

>10661Marinomonas_sp._MWYL1
VALGLEDKKAIVAEVSEVAKTALSAVVADSRGVTVSSMTELRKEAREAGVYVRVVRNTLA 
RRAVEGTDFECLAESFVGPTLIAFSNEHPGAAARLLKAFAKTNSKFEVKALAFNGELIPA 
GDIDRLATLPTYDEAIAKLMSVIQGATSKFVRTLAAVRDQKEQEAA 

>10701Methylobacillus_flagellatus_KT
LSLNLEQKKAVVAEVSEQVAQAQAIVLAEYRGIEVGDMTKLRAEARKSGVYLRVLKNTLV 
RRAVDGTQFSGLANDMVGPLVFGISADPVAAAKVLNNFAKANDKFVIKAGALPGKVLDAK 
GVQSLATLPSREELLAKLLGTMQAPVAQFVRTLNEVPTKFARGLAAVRDQKQAA 

>10711Methylobacter_tundripaludum_SV96
VALNLDSKKAVVEEVAVFAAKAHSAIAAEYRGLTVTELTELRKTARETGVYLRVVKNTLA 
KRAIAGTEFECMQSGLVGPLLIAFSMEDPGSAARLISNFAKTHDKLITKIVAIGGQSFGG 
SELARLASLPTRDQGIGMLMSVMKAPTEKFVRTLAAIRDQKEAA 

>10721Methylotenera_mobilis_JLW8
LSLNLTEKKAVVAEVSAQIAQAQAIVLAEYRGMGVANMTVLRADARKSGVYLRVLKNTLV 
RRAVEGTPFAALADQMVGPLVFGISADPVSAAKVLNNFAKTNDKFVIKAGAVPNQLMDVA 
GVQALASTLSREELLAKFARTLNEVPTKFARAIAAVRDAKEAA 

>10731Morganella_morganii_subsp._morganii_KT
MALNLQDKQAIVAEVSEVAKGALSAVVADSRGVTVDKMTGLRKACREAGVTVRVVRNTLL 
RRAVEGTSSECLKDVFVGPTLIAFSHEHPGAAARLFKEFAKANPAFEIKAAAFEGELIAA 
KDIDRLATLPTYEEAIARLMATMKEASAGKLVRTLAALRDQKEAA 

>10781Nitrosococcus_oceani_ATCC_19707
LSLNLEAKKAVVAEVAAVASQSHSAVAIEYRGLTVAEITKLRVAARKGDVYLRVVRNTLA 
SRALEGTDFDCMREGLTGPLMLAFSREEPSAAARVIRDFGKEHPKLVVKMGCLGGRLLPP 
EGVENLAKMPTKEQAVAMLMGVLQAPIGKFARTLAEPTAKLVRTVAAVRDQKQAT 

>10791Nitrosomonas_eutropha_C91
LSHNLEEKKAIVAEVSDQIAEAQAIVIAEYRGLGVGQLTQLRVKARESGIYFRVIKNTFV 
RRAVVDTPFSGLAESMVGPLAYGIGSDPVITAKVLHEFAKDNDRFVIKAGAMAGTVMSGK 
DVAALAALPSREELLSRLLGTLQAPVAKFVRTLNEVPSKFVRGLAAVCDKK 

>10811Oceanimonas_smirnovii_ATCC_BAA-899
MALRLDDKKAIVAEVNEAAKGALSAVVADSRGVTVAAMTTLRKQARENGIYLKVVRNTLA 
RLAVEETSYECLKDVFVGPTLIAFSNEHPGAAARLFKDFAKEQKEFEVKGLAFEGEFIPA 
ADIDRLATLPTYDEAIAKLMATMKEASAGKLVRTFAALRDKKEAEAA 

>10891Photobacterium_leiognathi_CFSAN029437_01.0
MALNLQDKKAIVAEVNEAANGALSAVVADSRGVTVGAMTTLRKQAREAGVYVKVVRNTLA 
RRAVEGTDFECLKDVFVGPSLIGFSNEHPGAAARLFKDFAKENKSFEIKAAAFEGAVANV 
EVLATLPTYDEAIARLMMCMKEASAGKLVRTIAAVRDQKEEAAA 

>10911Plesiomonas_shigelloides_31289_E01
MALNLQDKQAIVAEVNEVAKGALSAVIADARGVSVAKMTELRKTSREAGVYVRVVRNTLL 
RRAVAGTSYECMADAFVGPTLVAFSNEHPGAAARLFKAFAKDNANFEVKGAAFEGEFIQA 
AQIDRLATLPTYDEAIARLMATMKEASAGKLVRTIAAIRDAKEAA 

>10921Pseudoalteromonas_atlantica_T6c
VALGLAAKKEIVAEVSEVASQALSVAVAEYRGMEVSELTELRVKAREQGVYLKVVRNTLA 
KRALSETKFSDLESALTGPLIYGFSIEAPGGAARLFKDFAKTNAKLNVTALSIGSGLLGP 
EKLDAVAALPTRDEALARLLATFKAPVGKFVQTVNEIPSKFVRVLAAIKETK 

>10931Pseudoalteromonas_haloplanktis_str._TAC125
MALNLQGKQAIVAEVNEAANGALSAVVADSRGVTVGAITALRKEARANGVWMKVVRNTLA 
KRALEGTQFECLSDSFVGPSLIAFSSEHPGAAARIFSAFAKKNEKFELKTAAFEGNVVDA 
AMLATLPTYDEAVARLMSAMKEASAGKLCKTIEAVRVQKEEQAA 

>10941Pseudoalteromonas_luteoviolacea_strain_S4054249
MALNLQDKKAIVAEVNEAAKGALSAVVADSRGVTVDAITALRKEAREAGVWMKVVRNTLA 
KRAVEGTDYECLNESLVGPSLIAFSSEHPGAAARIFADFAKKNELFELKAAAFEGNVVDV 
DMLAKLPTYDEAVARLMSAMKEASAGKLVKTIEAVRVQKAEEAA 

>10961Pseudomonas_aeruginosa_PAO1
VAIKLEDKKAIVAEVNEAAKAALSAVVADARGVTVGAMTGLRKEAREAGVYVKVVRNTLL 
KRAVEGTQFDVLNDVFKGPTLIAFSNEHPGAAARIFREFAKGQDKFEIKAAAFEGQFLAA 
NQIDVLASLPTYDEAVSQLMSVIQGATSKLARTLAAIRDQKEAAAA 

>10971Pseudomonas_syringae_pv._syringae_B728a
VAIKLEDKKAIVAEVNEAAKAGLSAVVADARGVTVGAMTGLRKEAREAGVYVRVVRNTLL 
KRAVADTEFSVLNDVFTGPTLIAFSNEHPGAAARLFKEFAKGQDKFEIKAAAFEGKFLAA 
NQIDVLASLPTRNEAISQLMSVIQGATSKLARTLAAVRDQKEAAAA 

>10991Salmonella_enterica_subsp._enterica_serovar_Typhimurium_str._LT2
MALNLQDKQAIVAEVSEVAKGALSAVVADSRGVTVDKMTELRKAGREAGVYMRVVRNTLL 
RRVVEGTQFECLKDTFVGPTLIAYSMEHPGAAARLFKEFAKANAKFEVKAAAFEGELIPA 
SQIDRLATLPTYEEAIARLMATMKEASAGKLVRTLAAVRDAKEAA 

>11011Serratia_marcescens_subsp._marcescens_Db11
MALNLQDKQAIVAEVSEVAKGALSAVVADSRGVTVDKMTELRKAGREAGVYMRVVRNTLM 
RRVVEGTPFECLKDTFVGPTLIAFSHEHPGAAARLFKEFAKANAKFEVKAAAFEGELIPA 
AQIDRLATLPTYEEAIARLMATMKEAAAGKLVRTLAAVRDQKEAA 

>11021Shewanella_oneidensis_MR-1
MALRLEDKKAIVAEVNEAAKGALSAVAADSRGVTVGAMTGLRKKAREAGVYVRVVRNTLA 
RRAVEGTAFECLAETFTGPTLIAFSNEHPGAAARLLKDFAKEQANFEVKGAAFEGNFIPA 
ADIDRLAKLPTYEEALAQLMMTMKEASAGKFVRTLAALRDQKQEAA 

>11031Shewanella_sediminis_HAW-EB3
MALRLEDKQAIVAEVNEAAKGALSAVVADSRGVTVGEMTGLRKAAREAGVYIRVVRNTLV 
KRAVEGTDFECLNETFTGPTLIAFSNEHPGAAARLLKDFAADQEKFAIKAAAFEGELIPA 
ADIDRLAKLPTYDEAIAQLMMTMKEASAGKLVRTLAALRDQKEEAA 

>11041Shigella_flexneri_2a_str._301
MALNLQDKQAIVAEVSEVAKGALSAVVADSRGVTVDKMTELRKAGREAGVYMRVVRNTLL 
RRAVEGTPFECLKDAFVGPTLIAYSMEHPGAAARLFKEFAKANAKFEVKAAAFEGELIPA 
SQIDRLATLPTYEEAIARLMATMKEASAGKLVRTLAAVRDAKEAA 

>11051Sideroxydans_lithotrophicus_ES-1
LALNLQEKQAVVAEVSAQVAQAQTIVVAEYRGIPVADITSLRANARKNGVYLHVLKNTLA 
RRAVQGTSFEGLADKMVGPLMYSMSADAVAAAKVVYEFAKTNDKLVIKGGAYNGKVLDAA 
AVSALASVPSKEVLLAQLLGVMKSPITSMAIVLKALSEKKAGAAA 

>11141Thioalkalivibrio_sp._K90mix
LNLDDKKAIVSELATVAASAHSAVAAEYRGLSVAQMTDLRRQARNSGVYLRVVKNNLAKR 
AIEGTDFACMQPELQGPLILAFSEEEPGSAARLVKSFAKENEQLKVRLVSFGGQLMGAND 
LDRLASLPTRDEALATLLATMKAPLDKFARTVNEVPGKLVRTVAAIRDQKQAA 

>11151Thiobacillus_denitrificans_25259
LSLNLEEKKAVVAEVAAQVAAAQTVVVAEYRGIAVEDMTQLRVKARKEGVYLRVLKNTLV 
RRAVADTPFAGIADQLVGPLAYGISKDPVAAAKVMHEFSKTNDKFVVKAGAMPNFLMSPK 
DVGNLASMPSREELLSKLLGTMQAPIAQFVRTLNEVPTKFVRGLAAVRDKQAA 

>11161Thiomicrospira_crunogena_XCL-2
MALNIEDKKAVVEEVSAIIAEAGSMVAAEYRGLTVEQLTELRSKAREANVSVRVVKNTLV 
RRAVAGTKFEDMAETFSGPLIFAFSGEELGNAARVFKDFSKANEALVVKSLSIGEGVMDA 
SQLAAIAALPTYDEALSKLLYVMKEPVAKVARGLVAIKEQKEAEAA 

>11181Vibrio_fischeri_ES114
MTVLRKQAREAGVYMKVVRNTLARRAVEGTEYECLTDTFTGPSLLAFSNEHPGAAARLFK 
DFAKENKDFEIKAAAFEGAVTDADVLATLPTYDEAIARLMMCMKEASAGKLVRTIAAVRD 
QKEEAAA 

>11191Vibrio_vulnificus_YJ016
MALNLQDKKAIVAEVNEAAAGALSAVVADSRGVSVDAMTTLRKQAREAGVYMKVVRNTLA 
RRAVEGTQYECLTDTFTGPSLIAFSNEHPGAAARLFKDFAKENKKFEIKAAAFEGALTDA 
EVLATLPTYDEAIARLMMCLKEASAGKLVRTIAAIRDQKEAA

>1Yersinia_pestis
MALNLQGKQAIVAEVKEVAKGALSAVVADSRGVTVDKMTELRRAGREAGVHMQVVRNTLLRRIVEGTPFE
CLKDTFVGPTLIAFSAEHPGAAARLFKAFAKDNAKFEVKAAAFEGELIPAAQIDRLATLPTYEEAIARLM
GTMKEAAAGKLVRTLAALRDQKEAA 
