# Supplementary material for: The “Jack-of-all-Trades” Flagellum From Salmonella and E. coli Was Horizontally Acquired From an Ancestral β-Proteobacterium
Source: Front Microbiol. 2021 Mar 30;12:643180. doi: 10.3389/fmicb.2021.643180 (PMC8042155; doi:10.3389/fmicb.2021.643180)
Supplement: Supplementary file 8 [file Data_Sheet_1.ZIP › rplK.faa]

>10031Aeromonas_salmonicida_subsp._salmonicida_A449
MAKKVTAYIKLQVKAGSANPSPPVGPALGQHGVNIMEFCKAFNARTEKLEKGSPTPVVITVYSDRSFTFE
TKTPPAAFLLKKAAGIQSGSAKPNKDKVGKVTVAQLQEIAKTKEPDMTGADLDAKVRCIAGSARSMGLVV
ED

>10041Aeromonas_veronii_strain_TH0426
MAKKVTAYIKLQVAAGAANPSPPVGPALGQHGVNIMEFCKAFNARTEKLEKGSPTPVVIT 
VYSDRSFTFETKTPPASFLLKKAAGIKSGSSKPNKDKVGKVTVAQLQEIAKTKEPDMTGA 
DLDAKVRCIAGSARSMGLVVED 

>10071Alteromonas_macleodii_ATCC_27126
MAKKVSGIIKLQVAAGAANPSPPVGPALGQHGVNIMEFCKAFNAKTESLEKGAPVPVEIT 
VYEDRSFTFETKTPPASYLLKKAAGIKSGSGRPNTEKVGKVTRAQLEEIAKTKEPDLTAA 
DLDAAVRTIAGSARSMGLNVED 

>10141Bordetella_avium_197N
MAKKIVGFIKLQVPAGKANPSPPIGPALGQRGLNIMEFCKAFNAKTQGMEPGLPIPVVIT 
AFADKSFTFIMKTPPATVLIKKAAGVQKGSPKPHTDKVGTLTRAQAEEIAKTKQPDLTAA 
DLDAAVRTIAGSARSMGITVEGI 

>10151Bordetella_bronchiseptica_253
MAKKIVGFIKLQVPAGKANPSPPIGPALGQRGLNIMEFCKAFNAKTQGMEPGLPIPVVIT 
AFADKSFTFIMKTPPATVLIKKASGVQKGSAKPHTDKVGTLTRAQAEEIAKTKQPDLTAA 
DLDAAVRTIAGSARSMGITVEGV 

>10171Burkholderia_mallei_ATCC_23344
MAKKIVGFIKLQIPAGKANPSPPVGPALGQRGLNIMEFCKAFNAQTQGMEPGLPVPVVIT 
AYADKSFTFVMKTPPATVLIKKAAKVDKGSSKPHTDKVGKITRAQAEEIAKTKMPDLTAA 
DLDAAVRTIAGSARSMGITVEGV 

>10231Campylobacter_jejuni_subsp._jejuni_NCTC_11168_=_ATCC_700819
MAKKVVGEIKLQIAATKANPSPPVGPALGQQGVNIMEFCKAFNERTKDMAGFNIPVVITV 
YADKSFTFITKQPPATDLIKKAAGISKGTDNPLKNKVGKLTRAQVLEIVDKKIADLNTKD 
RDQAAKIIAGSARSMGVEIVD 

>10251Candidatus_Puniceispirillum_marinum_IMCC1322
MAKKIDGYIKLNIPAGAANPSPPVGPALGQRGVNIMEFCKAFNAATDSLEKNMPIPVVIT 
VYQDKSFTFATKTAPVSFFLKKAAGLPKGGQEPGRTVAGKVTMAQVREIADQKMGDMNAI 
DIEGAMQMVMGSARAMGLEVVEG 

>10261Catenovulum_agarivorans_YM01
MAKKVQALVKLQVAAGMANPSPPVGPALGAQGVNIMEFCKAFNAKTESLEKGSPVPVVIT 
VYNDRSFTFETKTPPASFLLKKAAGIKSGSAKPHVDKVGKVTRAQLEEIAKAKEPDLTAA 
DLDAAVNTIAGSARSMGLVVEG 

>10281Chitiniphilus_shinanonensis_DSM_23277
VAKKIVGYIKLQVPAGKANPSPPIGPALGQRGLNIMEFCKAFNAQTQGVEPGLPIPVVIT 
AYADKSFTFVMKTPPATILIKKAVGIQKGSSKPHTDKVGTITRAQLEEIAKTKQPDLTAA 
DIDAAVRTIAGSARSMGLNVEGV 

>10291Comamonas_testosteroni_TK102
MAKKIVGFIKLQVPAGKANPSPPIGPALGQRGLNIMEFCKAFNAQTQGVEPGLPLPVVIT 
AFADKSFTFVIKTPPATVLIKKAVKLDKGSSNPLKNKVGKITRAQLEEIAKTKLKDMNAA 
DVDAAVRTLAGSARSMGVIVEGV 

>10311Cupriavidus_taiwanensis_str._LMG19424
MAKKIIGFIKLQIPAGKANPSPPVGPALGQRGLNIMEFCKAFNAQTQGMEPGLPVPVVIT 
AFADKSFTFVMKSPPATVLIKKAAGITKGSPKPHTDKVGKITRAQAEEIAKAKNADLTAA 
DLDAAVRTIAGSARSMGITVEGL 

>10321Dechloromonas_aromatica_RCB
MAKKIIGYIKLQVPAGKANPSPPIGPALGQRGLNIMEFCKAFNAQTQGVEPGLPIPVVIT 
AFADKSFTFVMKTPPATILIKKAAGIKSGSAKPHTDKVGKITRAQCEEIAKTKSPDLTAA 
DMEAAIRTIAGSARSMGITVEGL 

>10411Edwardsiella_ictaluri_93-146
MAKKVQAYVKLQVAAGMANPSPPVGPALGQQGVNIMEFCKAFNAKTDSIEKGLPIPVVIT 
VYSDRSFTFVTKTPPAAVLLKKAAGVKSGSGKPNKDKVGKVTRAQVREIAETKAADMTGA 
DVEAMARSIEGTARSMGLVVED 

>10421Enterobacter_cloacae_subsp._cloacae_ATCC_13047
MKTFTAKPETVQRDWYVVDATGKTLGRLATELARRLRGKHKAEYTPHVDTGDYIIVLNAE 
KVAVTGNKREDKMYYHHTGHIGGIKEATFEEMIARRPERVIEIAVKGMLPKGPLGRAMFR 
KLKVYAGNEHNHAAQQPQVLDI 

>10431Escherichia_coli_str._K-12_substr._MG1655
MAKKVQAYVKLQVAAGMANPSPPVGPALGQQGVNIMEFCKAFNAKTDSIEKGLPIPVVIT 
VYADRSFTFVTKTPPAAVLLKKAAGIKSGSGKPNKDKVGKISRAQLQEIAQTKAADMTGA 
DIEAMTRSIEGTARSMGLVVED 

>10481Glaciecola_nitratireducens_FR1064
MAKKVSGLIKLQVKAGAANPSPPVGPALGQHGVNIMEFCKAFNAKTESLEKGSPVPVEIT 
VYEDRSFTFVTKTPPAAFLLLKAAGVKSGSGRPNTEKVGKVTRAQLEEIAKTKEPDLTAA 
SLDAAVNTIAGSARSMGLVVEG 

>10501Glaciecola_psychrophila_170
MAKKVTGLIKLQVAAGAANPSPPVGPALGQHGVNIMEFCKAFNAKTEALEKGAPVPVEIT 
VYEDRSFTFITKTPPASFLLKKAAGIKNGSGRPNTEKVGKVTREQLEEIAKTKEPDLTAA 
SLEAAVNTIAGSARSMGLVVEG 

>10561Hylemonella_gracilis_ATCC_19624
MAKKIVGFIKLQVPAGKANPSPPIGPALGQRGLNIMEFCKAFNAQTQGVEPGLPLPVVIT 
AFADKSFTFIIKTPPATVMIKKAIKLDKGSSKPHLDKVGKITRAQLEEIAKTKMKDMTAA 
DLDAAVRTIAGSARSMGVNVEGV 

>10631Marinobacter_adhaerens_HP15
MAKKIEAYIKLQVAAGKANPSPPVGPALGQRGVNIMEFCKAFNAQTQDMEPGLPIPTVIT 
VYSDRSFTFITKTPPAPVLLLKAAGIKSGSGRPNTEKVGTVTREQLEEIAKTKEPDLTAA 
DMDAAVRTIAGTARSMGLNVEGL 

>10641Marinobacter_hydrocarbonoclasticus_str._ATCC_49840
MAKKIEAYIKLQVAAGQANPSPPVGPALGQRGVNIMEFCKAFNAKTQGMEPGLPIPTVIT 
VYSDRSFTFVTKTPPAPVLLKKAAGIKSGSGRPNTDKVGTVTRAQLEEIAKTKEPDLTAA 
DMEAAVRTIAGTARSMGLNVEGL 

>10661Marinomonas_sp._MWYL1
MAKKVQAYIKLQVKAGQANPSPPVGPALGQHGVNIMEFCKAFNAKTQSLEPGLPTPVIIT 
VYSDRSFTFETKSTPAAVLLKKAAGLKSGSPRPNTQKVGTVTRAQLEEIVVAKQADLTAS 
NMDAAVRTIAGSARAMGLEVEGVN 

>10701Methylobacillus_flagellatus_KT
MAKKVIGYIKLQIPAGKANPSPPVGPALGQRGLNIMEFCKAFNAATQSMEPGLPIPVVIT 
AFADKSFTFVMKTPPATILIKKAAKIDKGSPRPHTDKVGKITRAQAEEIAKTKAPDLTAA 
DLDAAVRTIAGSARSMGIEVEGV 

>10711Methylobacter_tundripaludum_SV96
MAKKITAYIKLQVKAGEANPSPPVGPALGQRGVNIMEFCKAFNAKTQDTEKGLPLPVVIT 
VYSDRSFTFITKTPPASILLKKATGIKSGSSNPNTKKVGTVTRAQLEEIAKTKMEDLNAA 
NLEAAVKTIAGSAYSMGLNVEGL 

>10721Methylotenera_mobilis_JLW8
MAKKVIGYIKLQIPAGKANPSPPVGPALGQRGLNIMEFCKAFNAATQGVEPGLPIPVVIT 
AFADKSFTFVMKSPPATILIKKAAGITKGSPRPHTDKVGKITRAQAEDIVKTKQADLSAA 
DMDAAVRTIAGSARSMGIEVEGV 

>10731Morganella_morganii_subsp._morganii_KT
MAKKVQAYIKLQVAAGMANPSPPVGPALGQQGVNIMEFCKAFNAKTDSMEKGLPIPVVIT 
VYADRSFTFITKTPPAAVLLKKAAGLKSGSGKPNKEKVGKITSAQVREIAETKAADMTGA 
DVEAMMRSIEGTARSMGLVVEG 

>10781Nitrosococcus_oceani_ATCC_19707
MAKKIEAYIRLQVPAGQANPSPPVGPALGQRGVNIMEFCKTFNAQTQGLEQGMPIPVVIT 
VYSDRSFTFVTKTPPASILLKKAAGITSGSSRPNSDKVGKVTRAQLEEIAETKMPDLNAA 
DKEAAIRTIAGSARSLGLETEGV 

>10791Nitrosomonas_eutropha_C91
LAKKIIGYIKLQIPAGKANPSPPVGPALGQRQLNIMEFCKAFNAATQKMEPGLPVPVVIT 
AYADKSFTFVLKTTPASVLIKKLAGLSKGSAQPHVDKVGKLTRSQVEEIAKIKMEDLTAA 
DMDAAIRTIAGSARSMGVEVEGV 

>10811Oceanimonas_smirnovii_ATCC_BAA-899
MAKKVQAYIKLQVAAGAANPSPPVGPALGQHGVNIMEFCKAFNARTESLEKGSPIPVVIT 
VYSDRSFTFETKTPPAAFLLKKAAGVKSGSGEPNKNKVGTLTRAQLEEIAGIKAPDMTGA 
DVDARVRCLEGSARSMGLVVEG 

>10891Photobacterium_leiognathi_CFSAN029437_01.0
MAKKVEAYIKLQVAAGMANPSPPVGPALGQHGVNIMEFCKAFNAKTDSLEKGLPTPVVIT 
VYSDRSFTFVTKTPPAAVLLLKAAGLKSGSGRPNTEKVGTVTDAQIQEIAETKAADMTGA 
DIEAMKRSIAGTARSMGLVVEG 

>10911Plesiomonas_shigelloides_31289_E01
MAKKVQAYVKLQVAAGMANPSPPVGPALGQQGVNIMEFCKAFNARTESMEKGLPIPVVIT 
VYADRSFTFVTKTPPAAVLLKKAAGIKSGSGKPNKEKCGKVTRAQVREIAETKAADMTGA 
DVDAMMRSIEGTARSMGLLVED 

>10921Pseudoalteromonas_atlantica_T6c
MAKKVTGIIKLQVAAGAANPSPPVGPALGQKGVNIMEFCKAFNAKTGDMEKGSPVPVEIT 
VYEDRSFTFETKTSPASYMLKKAAGIKSGSGRPNTEKVGKVTLAQLEEIAKAKEPDLTAA 
DLEAAVRTIAGSARSMGLVVEG 

>10931Pseudoalteromonas_haloplanktis_str._TAC125
MAKKVEALIKLQVNAGMANPSPPVGPALGQHGVNIMEFCKAFNARTESIEKGAPVPVVIS 
VYGDRSFTFDMKTPPAAYLLLKAAGVKSGSGRPNTEKVGTVTRAQLEEIVETKRADLTAS 
DLEAAVRTIAGSARAMGLSVED 

>10941Pseudoalteromonas_luteoviolacea_strain_S4054249
MAKKVEALIKLQVAAGMANPSPPVGPALGQHGVNIMEFCKAFNARTESIEKGAPVPVIIS 
VYNDRSFTFDMKTPPASYLLKKAAGIKSGSGRPNTEKVGTVTRAQLEEIVETKRPDLTAA 
DMDAAVRTIAGSARAMGLNVEG 

>10961Pseudomonas_aeruginosa_PAO1
MAKKIQAYIKLQVKAGQANPSPPVGPALGQHGVNIMEFCKAFNAKTQGQEPGLPTPVIIT 
VYSDRSFTFETKSTPAAVLLKKAAGITSGSARPNSQKVGTVTRAQLEEIAKTKQADLTAA 
DLDAAVRTIAGSARSMGLNVEGV 

>10971Pseudomonas_syringae_pv._syringae_B728a
MAKKITAYIKLQVKAAQANPSPPVGPALGQHGVNIMEFCKAFNARTQGIEPGLPTPVIIT 
VYSDRSFTFETKSTPASVLLKKAAGLTSGSARPNTVKVGTVTRAQLEDIAKAKNADLTAA 
DMEAAVRTIAGSARSMGLNVEGV 

>10991Salmonella_enterica_subsp._enterica_serovar_Typhimurium_str._LT2
MAKKVQAYVKLQVAAGMANPSPPVGPALGQQGVNIMEFCKAFNAKTDSIEKGLPIPVVIT 
VYADRSFTFVTKTPPAAVLLKKAAGIKSGSGKPNKDKVGKISRAQLQEIAQTKAADMTGA 
DIEAMTRSIEGTARSMGLVVED 

>11011Serratia_marcescens_subsp._marcescens_Db11
MAKKVQAYVKLQVAAGMANPSPPVGPALGQQGVNIMEFCKAFNAKTDSVEKGLPIPVVIT 
VYSDRSFTFVTKTPPAAVLLKKAAGIKSGSGKPNKDKVGKVTRAQVREIAETKAADMTGS 
DVEAMTRSIEGTARSMGLVVED 

>11021Shewanella_oneidensis_MR-1
MAKKIDAYIKLQVKSGSANPSPPVGPALGQKGVNIMEFCKAFNARTEKMEKGMPIPVVIT 
VYSDRSFTFETKTPPASYLLKTAAGLKSGSPRPNTQKVGTIARAKIQEIAEMKAADMTGA 
DVEAMTRSIEGTARSMGLVVEG 

>11031Shewanella_sediminis_HAW-EB3
MAKKVDGYIKLQVAAGAANPSPPVGPALGQKGVNIMEFCKAFNARTEKFEKGMPIPVVIT 
VYTDRSFTFETKTPPASFLLLKAAGLKSGSGRPNTEKVGTIKRSAVQEIAETKATDMTGA 
DIEAMTRSIEGTARSMGLVVED 

>11041Shigella_flexneri_2a_str._301
MAKKVQAYVKLQVAAGMANPSPPVGPALGQQGVNIMEFCKAFNAKTDSIEKGLPIPVVIT 
VYADRSFTFVTKTPPAAVLLKKAAGIKSGSGKPNKDKVGKISRAQLQQIAQTKAADMTGA 
DIEAMTRSIEGTARSMGLVVED 

>11051Sideroxydans_lithotrophicus_ES-1
VAKKIVGYIKLQVPAGKANPSPPIGPALGQRGLNIMEFCKAFNAQTQGVEPGLPIPVVIT 
AFADKSFTFVMKTPPATILIKKAAGVQKGSKTPHTDKVGKLTRKQAEDIAKAKQPDLTAA 
DLDAAVRTIAGSARSMGITVEGVK 

>11141Thioalkalivibrio_sp._K90mix
MAKKIEAYIKLQVPAGKANPSPPVGPALGQRGVNIMEFCKAFNAQTQEIEPGLPIPVVIT 
VYSDRSFTFITKTPPASILLKKAAGLQKGSGEPNTNKVGTVTRAQLEEIAKTKEPDLTAA 
DLDAAVRTIAGSARSMGLEVEGL 

>11151Thiobacillus_denitrificans_25259
MAKKIVGYIKLQVPAGKANPSPPIGPALGQRGLNIMEFCKAFNAKTQGMEPGLPIPVVIT 
AFADKSFTFIMKTPPATVLIKKAIKLDKGSSKPHTDKVGTITRAQLEEIAKTKEPDLTAA 
DMDAAVRTIAGTARSMGIVVEGV 

>11161Thiomicrospira_crunogena_XCL-2
MAKKIEAYIKLQVPAGNANPSPPVGPALGQHGVNIMEFCKAFNAQTQSMEKNLPVPVVIT 
VFNDRSFTFITKTPPASVLLKKAAGIQKGSGVPNMDKVGTVTRAQLEEIANTKMADLNAN 
DLDAAVKIIAGSARSMGLNVEG 

>11181Vibrio_fischeri_ES114
MAKKVEAYIKLQVAAGMANPSPPVGPALGQHGVNIMEFCKAFNAKTESIEKGLPIPVVIS 
VYNDRSFTFVTKTPPAAVLLKKAAGVKSGSGRPNTEKVGTVTDAQLQEIAETKAADMTGA 
DIEAMKRSIAGTARSMGLVVEG 

>11191Vibrio_vulnificus_YJ016
MAKKVEAYIKLQVAAGMANPSPPVGPALGQRGVNIMEFCKAFNAKTESMEKGLPVPVVIT 
VYSDRSFTFVTKTPPAAVLLKKAAGIKSGSGRPNTEKVGTVTDAQIQEIAEAKAADMTGA 
DIEAMKRSIAGTARSMGLVVEG

>1Yersinia_pestis
MAKKVQAYVKLQVAAGMANPSPPVGPALGQQGVNIMEFCKAFNAKTESIEKGLPIPVVITVYSDRSFTFV
TKTPPAAVLLKKAAGIKSGSGVPNKDKVGKVTSAQVREIAETKAADMTGSDVDAMMRSIEGTAHSMGLVV
EG
 
