# Supplementary material for: The “Jack-of-all-Trades” Flagellum From Salmonella and E. coli Was Horizontally Acquired From an Ancestral β-Proteobacterium
Source: Front Microbiol. 2021 Mar 30;12:643180. doi: 10.3389/fmicb.2021.643180 (PMC8042155; doi:10.3389/fmicb.2021.643180)
Supplement: Supplementary file 8 [file Data_Sheet_1.ZIP › rplN.faa]

>10031Aeromonas_salmonicida_subsp._salmonicida_A449
MIQMQSMLGVADNSGARSVMCIKVLGGSHRRYAGIGDIIKVSIKEAIPRGKVKKGDVYNAVVVRTRKGVR
RPDGSVIRFDNNAAVLLNNNQQPIGTRIFGPVTRELRNEKFMKIVSLAPEVL

>10041Aeromonas_veronii_strain_TH0426
MIQMQSMLGVADNSGARSVMCIKVLGGSHRRYAGIGDIIKVSIKEAIPRGKVKKGDVYNA 
VVVRTRKGVRRPDGSVIRFDNNAAVLLNNNQQPIGTRIFGPVTRELRNEKFMKIVSLAPE 
VL 

>10071Alteromonas_macleodii_ATCC_27126
MIQMQTNLDVADNSGARRVQCIKVLGGSHRRYAGIGDIIKVTVKEAIPRGKVKKGDVLNA 
VVVRTRKGVRRADGSTIRFDGNAAVMLNANKQPIGTRIFGPVTRELRSENFMKIISLAPE 
VL 

>10141Bordetella_avium_197N
MIQMQTTLDVADNTGARAVMCIKVLGGSKRRYAGIGDIIKVSVKDAAPRGRVKKGEIYNA 
VVVRTAKGVRRKDGSLIRFGGNAAVLLNAKLEPIGTRIFGPVTRELRTEKFMKIVSLAPE 
VL 

>10151Bordetella_bronchiseptica_253
MIQMQTTLDVADNTGARAVMCIKVLGGSKRRYAGIGDIIKVSVKDAAPRGRVKKGEIYNA 
VVVRTAKGVRRKDGSLIRFGGNAAVLLNAKLEPIGTRIFGPVTRELRTERFMKIVSLAPE 
VL 

>10171Burkholderia_mallei_ATCC_23344
MIQTESRLEVADNTGAREVMCIKVLGGSKRRYASIGDIIKVSVKEATPRGRVKKGEIYNA 
VVVRTAKGVRRQDGSLIKFDGNAAVLLNNKLEPIGTRIFGPVTRELRSERFMKIVSLAPE 
VL 

>10231Campylobacter_jejuni_subsp._jejuni_NCTC_11168_=_ATCC_700819
MIQSFTRLAVADNSGAKELMCIKVLGGSKRRYATVGDVIVASVKKALPNGKVKKGQVVKA 
VIVRTKKEIHRDNGSLIRFDENAAVILDNKREPIGTRIFGPVGREVRYGGFMKIVSLAPE 
VL 

>10251Candidatus_Puniceispirillum_marinum_IMCC1322
MIQMQSNLEVADNSGARRVQCIKVLGGSGRKVAGVGDVIVVSVKEAIPRGKVKKGDVHRA 
VIVRTAKEIRRADGSAIRFDRNAAVLLNKQDEPIGTRIFGPVTRELRSKKFMKIVSLAPE 
VL 

>10261Catenovulum_agarivorans_YM01
MIQMQTMLGVADNSGARSVQCIKVLGGSHRRYAGVGDIIKVTVKEANPRGKVKKGDVYNA 
VVVRTRKGVRRPDGSLIRFDGNAAVLLNTQHAPIGTRIFGPVTRELRTEKFMKIVSLAPE 
VL 

>10281Chitiniphilus_shinanonensis_DSM_23277
MIQMQSMLEVADNTGARSVMCIKVLGGSKRRYAAVGDIIKVSIKDAAPRGRVKKGDVYNA 
VVVRTAKGVRRADGSLIKFDGNAAVLLNNKLEPIGTRIFGPVTRELRTERFMKIVSLAPE 
VL 

>10291Comamonas_testosteroni_TK102
MIQTESRLEVADNTGAKSVQCIKVLGGSHRRYASVGDIIKVSVKEAAPRGRVKKGEIYSA 
VVVRTAKGIRRADGSLVKFDGNAAVLLNAKLEPIGTRIFGPVTRELRTEKFMKIVSLAPE 
VL 

>10311Cupriavidus_taiwanensis_str._LMG19424
MIQTESRLEVADNTGAREVLCIKVLGGSKRRYASVGDIIKVTVKDAAPRGRVKKGDIYNA 
VVVRTAKGVRRADGSLIKFDGNAAVLLNNKLEPIGTRIFGPVTRELRTERFMKIVSLAPE 
VL 

>10321Dechloromonas_aromatica_RCB
MIQMQTTLDVADNTGARSVMCIKVLGGSRRRYAGIGDIIKVSIKDAAPRGRVKKGDVYNA 
VVVRTAKGVRRPDGSLVRFDGNAAVLLNNKLEPIGTRIFGPVTRELRTERFMKIVSLAPE 
VL 

>10411Edwardsiella_ictaluri_93-146
MIQEQTMLNVADNSGARRVMCIKVLGGSHRRYAGIGDIIKITIKEAIPRGKVKKGDVLKA 
VVVRTKKGVRRPDGSVVRFDGNACVLLNNNSEQPIGTRIFGPVTRELRSEKFMKIISLAP 
EVL 

>10421Enterobacter_cloacae_subsp._cloacae_ATCC_13047
MIQEQTMLNVADNSGARRVMCIKVLGGSHRRYAGVGDIIKITIKEAIPRGKVKKGDVLKA 
VVVRTKKGVRRPDGSVIRFDGNACVILNNNSEQPIGTRIFGPVTRELRTEKFMKIISLAP 
EVL 

>10481Glaciecola_nitratireducens_FR1064
MIQMQTNLDVADNSGARRVQCIKVLGGSHRRYAHIGDIIKVTVKEAIPRGKVKKGDVLNA 
VVVRTRKGVRRADGSTIRFDNNAAVLLNANKQPIGTRIFGPVTRELRGDSFMKIISLAPE 
VL 

>10501Glaciecola_psychrophila_170
MIQMQTNLEVADNSGARRVQCIKVLGGSHRRYAHIGDIIKVTVKEAIPRGKVKKGDVLTA 
VVVRTRKGVRRPDGSSIRFDSNAAVLLNANKQPIGTRIFGPVTRELRVNNMKIVSLAPEV 
L 

>10561Hylemonella_gracilis_ATCC_19624
MIQTESRLEVADNTGAKSVLCIKVLGGSKRRYASVGDIIKVSIKEAAPRGRVKKGEVYSA 
VVVRTAKGIRRGDGSLVKFDGNAAVLLNNKLEPIGTRIFGPVTRELRTERFMKIVSLAPE 
VL 

>10631Marinobacter_adhaerens_HP15
MIQTQTMLEVADNSGARQVMCIKVLGGSHRRYASVGDIIKVTVKEAIPRGKVKKGQVLKA 
VVVRTRKGVRRPDGSLIRFDGNAAVLLNNQDAPIGTRIFGPVTRELRNEKFMKIISLAPE 
VL 

>10641Marinobacter_hydrocarbonoclasticus_str._ATCC_49840
MIQTQTMLEVADNSGARQVMCIKVLGGSHRRYATVGDIIKVTVKEAIPRGKVKKGQVLKA 
VVVRTRKGVRRPDGSLIRFDGNAAVLLNNQDAPIGTRIFGPVTRELRNEKFMKIISLAPE 
VL 

>10661Marinomonas_sp._MWYL1
MIQTESMLDVADNSGAKRVQCIKVLGGSHRRYAAIGDIIKVTVKEAIPRGRVKKGQVLNA 
VVVRTRKGVRRSDGSVIRFDVNSAVLLNASGQPIGTRIFGPVTRELRTEQFMKIVSLAPE 
VL 

>10701Methylobacillus_flagellatus_KT
MIQMQSRLDVADNTGARSVMCIKVLGGSKRRYAGIGDIIKVSVKDAAPRGRVKKGEVYSA 
VVVRTAKGVRRPDGSLVKFDSNAAVLLNNKLEPIGTRIFGPVTRELRGERFMKIVSLAPE 
VL 

>10711Methylobacter_tundripaludum_SV96
MIQMQTNLDVADNSGAKRVMCIKVLGGSHRRYAGIGDIIKVSIKDAIPRGRVKKGEVYNA 
LVVRTRKGVRRPDGSVIRFDGNAAVILNNNLQPLGTRIFGPVTRELRGERFMKIISLAPE 
VL 

>10721Methylotenera_mobilis_JLW8
MIQMQSRLEVADNTGARSVQCIKVLGGSKRRYAGIGDIIKVSIKDAAPRGRVKKGEVYSA 
VVVRTAKGVRRPDGSLVKFDGNAAVLLNNKLEPIGTRIFGPVTRELRSEKFMKIVSLAPE 
VL 

>10731Morganella_morganii_subsp._morganii_KT
MIQEQTMLNVADNSGARRVMCIKVLGGSHRRYAAVGDIIKITIKEAIPRGKVKKGDVLKA 
VVVRTKKGVRRPDGSVIRFDSNACVLLNNNSEQVIGTRIFGPVTRELRNEKFMKIISLAP 
EVL 

>10781Nitrosococcus_oceani_ATCC_19707
MIQMQTSLEAADNSGARRLVCIKVLGGSQRRYAGIGDIIKVAVKEAIPRGKVKKGEVYNA 
LIVRTRKGVRRADGSLIRFDNNAVVLLNNQLQPIGTRIFGPVTRELRVENFMRIVSLAPE 
VL 

>10791Nitrosomonas_eutropha_C91
MIQMQSLLKVADNTGARTVMCIKVLGGSKRRFAGIGDVIKVAVKDAAPRGRIKKGEVYNA 
VIVRTAKGIRRSDGSLVKFDTNAAVILNNKLEPIGTRIFGPVTRELRTAKFMKIVSLAPE 
VI 

>10811Oceanimonas_smirnovii_ATCC_BAA-899
MIQMQSMLDVADNSGARSVMCIKVLGGSHRRYAGIGDIIKITVKEAIPRGKVKKGDVMNA 
VVVRTRKGVRRPDGSVIRFDRNAAVILNNNHQPIGTRIFGPVTRELRNEKFMKIVSLAPE 
VL 

>10891Photobacterium_leiognathi_CFSAN029437_01.0
MIQMQSMLDAADNSGARSVMCIKVLGGSHRRYAHIGDIIKVTVKEAIPRGKVKKGDVLKA 
VVVRTRKGVRRQDGSVIRFDRNACVLLNDNTEQPIGTRIFGPVTRELRTAKFMKIVSLAP 
EVL 

>10911Plesiomonas_shigelloides_31289_E01
MIQEQTMLDVADNSGARSVMCIKVLGGSHRRYAGVGDIIKITVKEAIPRGKVKKGDVLKA 
VVVRTKKGVRRQDGSVVRFDRNACVLLNNNSEQPIGTRIFGPVTRELRSEKFMKIISLAP 
EVL 

>10921Pseudoalteromonas_atlantica_T6c
MIQMQTNLDVADNSGARRVQCIKVLGGSHRRYAHIGDIIKVTVKEAIPRGKVKKGDVLTA 
VVVRTRKGVRRSDGSSIRFDNNAAVLLNANKQPIGTRIFGPVTRELRVNNMKIVSLAPEV 
L 

>10931Pseudoalteromonas_haloplanktis_str._TAC125
MIQMQTQLEVADNSGARKVQCIKVLGGSHRRYAAIGDIIKVSVKEAIPRGKVKKGDVKNA 
VVVRTKKGVRRPDGSLIRFDSNAAVILNDNLQPIGTRIFGPVTRELRNDKFMKIVSLAPE 
VL 

>10941Pseudoalteromonas_luteoviolacea_strain_S4054249
MIQMQTQLDVADNSGARKVQCIKVLGGSHRRYARVGDIIKVSVKEAIPRGKVKKGDVKNA 
VVVRTKKGVRRPDGSLIRFDSNAAVILNDSHQPIGTRIFGPVTRELRNEKFMKIVSLAPE 
VL 

>10961Pseudomonas_aeruginosa_PAO1
MIQTQSMLDVADNSGARRVMCIKVLGGSHRRYAGIGDIIKVTVKEAIPRGKVKKGQVMTA 
VVVRTKHGVRRTDGSIIRFDGNAAVLLNNKQEPIGTRIFGPVTRELRTEKFMKIVSLAPE 
VL 

>10971Pseudomonas_syringae_pv._syringae_B728a
MIQTQSMLDVADNSGARRVMCIKVLGGSHRRYAGIGDIIKVTVKEAIPRGKVKKGQVMTA 
VVVRTRHGVRRADGSIIRFDGNAAVLLNNKQEPIGTRIFGPVTRELRTEKFMKIVSLAPE 
VL 

>10991Salmonella_enterica_subsp._enterica_serovar_Typhimurium_str._LT2
MIQEQTMLNVADNSGARRVMCIKVLGGSHRRYAGVGDIIKITIKEAIPRGKVKKGDVLKA 
VVVRTKKGVRRPDGSVIRFDGNACVILNNNSEQPIGTRIFGPVTRELRNEKFMKIISLAP 
EVL 

>11011Serratia_marcescens_subsp._marcescens_Db11
MIQEQTMLNVADNSGARRVMCIKVLGGSHRRYAGVGDIIKITIKEAIPRGKVKKGDVLKA 
VVVRTKKGVRRPDGSVIRFDGNACVILNNNSEQPIGTRIFGPVTRELRNEKFMKIISLAP 
EVL 

>11021Shewanella_oneidensis_MR-1
MIQMQSTLDVACNSGARRVQCIKVLGGSHRRYAGIGDIIKVSVKEAIPRAKAKKGDVYNA 
VVVRTKKGVRRPDGSVIRFDRNAAVLLNNNLQPIGTRIFGPVTRELRNEQFMKIVSLAPE 
VL 

>11031Shewanella_sediminis_HAW-EB3
MIQMQSTLDVACNSGARRVQCIKVLGGSHRRYAGIGDIIKVSVKEAIPRGKAKKGDVYSA 
VVVRTKKGVRRPDGSVIRFDRNAAVLLNANNAPIGTRIFGPVTRELRNEQFMKIVSLAPE 
VL 

>11041Shigella_flexneri_2a_str._301
MIQEQTMLNVADNSGARRVMCIKVLGGSHRRYAGVGDIIKITIKEAIPRGKVKKGDVLKA 
VVVRTKKGVRRPDGSVIRFDGNACVLLNNNSEQPIGTRIFGPVTRELRSEKFMKIISLAP 
EVL 

>11051Sideroxydans_lithotrophicus_ES-1
MIQMQSVLNVADNTGARSVMCIKVLGGSKRRYASVGDVIKVSIRDAAPRSRVKKGEVYSA 
VVVRTAKGVRRSDGSLIKFDGNAAVLLNNKLEPIGTRIFGPVTRELRNERFMKIVSLAPE 
VL 

>11141Thioalkalivibrio_sp._K90mix
MIQMQTVLEAADNSGARRIQCIKVLGGSHRRYARVGDVIKVSVKDAIPRGKVKKGDVYNA 
VVVRTAAGVRRPDGSIIRFDRNAAVLLNNQHQPIGTRIFGPVTRELRGEKYMKIISLAPE 
VL 

>11151Thiobacillus_denitrificans_25259
MIQMQSVLDVADNTGARSVMCIKVLGGSHRRYAGVGDIIKVSIKDAAPRGRVKKGDVYNA 
VVVRTAKGVRRPDGSLVRFDGNAAVLLNNKLEPIGTRIFGPVTRELRTEKFMKIVSLAPE 
VL 

>11161Thiomicrospira_crunogena_XCL-2
MIQMQTVLDVADNSGARKVQCIKVLGGSKRRYASVGDVIKVAVKEAAPRGKVKKGDVFDA 
VVVRTAQGVRRPDGSKIKFDGNAAVILNTKLEPIGTRIFGPVTRELRNDKFMKIVSLAPE 
VL 

>11181Vibrio_fischeri_ES114
MIQMQSTLDAADNSGARKVMCIKVLGGSHRRYAHIGDIIKVTVKEAIPRGKVKKGDVLKA 
VVVRTRKGVRRPDGSIIRFDRNACVLLNDTTEQPVGTRIFGPVTRELRNAKFMKIVSLAP 
EVL 

>11191Vibrio_vulnificus_YJ016
MIQMQSMLDAADNSGARSVMCIKVLGGSHRRYAHIGDVIKVTVKEAIPRGKVKKGDVLKA 
VVVRTRKGVRRPDGSVIRFDRNACVLLNNNTEQPIGTRIFGPVTRELRGDKFMKIVSLAP 
EVL

>1Yersinia_pestis 
MIQEQTMLNVADNSGARRVMCIKVLGGSHRRYAGIGDIIKITIKEAIPRGKVKKGDVLKAVVVRTKKGVR
RPDGSVIRFDGNACVILNNNSEQPIGTRIFGPVTRELRNEKFMKIISLAPEVL

>10431Escherichia_coli_str._K-12_substr._MG1655
MIQEQTMLNVADNSGARRVMCIKVLGGSHRRYAGVGDIIKITIKEAIPRGKVKKGDVLKAVVVRTKKGVR
RPDGSVIRFDGNACVLLNNNSEQPIGTRIFGPVTRELRSEKFMKIISLAPEVL
