# Supplementary material for: The “Jack-of-all-Trades” Flagellum From Salmonella and E. coli Was Horizontally Acquired From an Ancestral β-Proteobacterium
Source: Front Microbiol. 2021 Mar 30;12:643180. doi: 10.3389/fmicb.2021.643180 (PMC8042155; doi:10.3389/fmicb.2021.643180)
Supplement: Supplementary file 8 [file Data_Sheet_1.ZIP › rplO.faa]

>10031Aeromonas_salmonicida_subsp._salmonicida_A449
MRLNTLSPAAGSKPEKQRRGRGIGSGLGKTGGRGVKGQTSRSGGGKVRAGFEGGQMPLKI 
RLPKFGFFSRKSLVSAEVRLNEIAMVEGDVVDLSTLKQAGVVTKNIVFAKVVLSGNIDRA 
VTVRGVSVTKGARAAIEAAGGKIEE 

>10041Aeromonas_veronii_strain_TH0426
MRLNTLSPAAGSKPEKQRRGRGIGSGLGKTGGRGVKGQTSRSGGGKVRNGFEGGQMPLKI 
RLPKFGFFSRKSLVSTEVRLNEIALVEGDVVDLSTLKQAGVVTKNIVFAKVVLSGNIDRA 
VTVRGLSVTKGARAAIEAAGGKIEE 

>10071Alteromonas_macleodii_ATCC_27126
MRLNTISPAEGSKPTGKRSGRGIGSGLGKTSGHGHKGQKSRSGGRVKPGFEGGQMPIQRR 
LPKFGFTSRKSFVTDQVTLAEIAKVDGDTASLETLKAAGIVKKEIQFVKVVKSGEVSRAV 
TVSGLKVTKGAKEAIEAAGGKVEE 

>10141Bordetella_avium_197N
MSDIQLNSLKPAEGAKHAKRRVGRGIGSGLGKTAGRGHKGQKSRSGGFHKVGFEGGQMPL 
QRRLPKRGFTPLGQHLYAEVRLSDLQRLDVEEIDVQALKAAGVVGQGVRYAKVIKSGELS 
RKVVLRGITATAGARAAVEAAGGSLA 

>10151Bordetella_bronchiseptica_253
MSDIQLNTLKPAEGSKHAKRRVGRGIGSGLGKTAGRGHKGQKSRSGGFHKVGFEGGQMPL 
QRRLPKRGFTPLGQHLYAEVRLSELQLLEAEEIDVQALKAAGVVGQSVRYAKVIKSGELS 
RKVVLRGITATAGARAAIEAAGGSLA 

>10171Burkholderia_mallei_ATCC_23344
MELNNLKPAEGAKHAKRRVGRGIGSGLGKTAGRGHKGQKSRSGGFHKVGFEGGQMPLQRR 
LPKRGFTSLTKEFVGEVRLGDLEKLPVDEIDLLALKQAGLVGELIKSAKIIATGELKRKI 
VVKGLGATKGARAAIEAAGGSFAE 

>10231Campylobacter_jejuni_subsp._jejuni_NCTC_11168_=_ATCC_700819
MNLTKAAGSTHKTKRIGRGQGSGMGKTATKGGKGQTARKGYNEKRGFEGGQQPLQRRLPK 
VGFTSKIQKPYVINVEKITAVKELSEITFESIKSVHKISKSVNKIKLIGASAKDLVSKIK 
DENISVTGSK 

>10251Candidatus_Puniceispirillum_marinum_IMCC1322
MKLNEVKDNNGATKNSKRVGRGIGSGTGKTSGSGHKGQKARSGVSINGFEGGQMPIHRRL 
PKRGFTNIFRKNYVEVNLGRMQSAIDSGKLDAGKPVDAAALVSAGVISKARDGVRILAKG 
ELKAKKLEIHAAGASKAAIAAIEAAGGKVVIPTASAE 

>10261Catenovulum_agarivorans_YM01
MYLNTLSPAPGSKPSKKRVGRGIGSGLGKTGGRGHKGQKSRSGGSVKPGFEGGQMPIQRR 
LPKFGFTSRKSLVSDQVTLTEIAKVEGDVVDLASLKAAGLVKKHIEAVKVLKSGAVARAL 
TVKGLGVTKGAREAIEAAGGKIEE 

>10281Chitiniphilus_shinanonensis_DSM_23277
MSLVLNNLKPAEGSTHAKKRVGRGIGSGLGKTAGRGHKGQKSRAGGFHKVGFEGGQMPLQ 
RRLPKRGFVSLAKGKSAEVRLSDLNALPVNEIDYAVLLQAGVIGQHAHAVKVILAGKIER 
AITLKGLSATKGARAAIEAAGGSIVE 

>10291Comamonas_testosteroni_TK102
MELNSIKPADGAKHAKRRVGRGIGSGLGKTAGRGHKGQKSRSGGYHKVGFEGGQMPLQRR 
LPKRGFKSHLLKFNAEVTLSELDKLGLAEVDLAALKQAGLVGSIAKVVKIIKSGELTKAV 
KLNGIGATAGAKAAIEAAGGSIA 

>10311Cupriavidus_taiwanensis_str._LMG19424
MQLNNLKPAAGSKHAKRRVGRGIGSGLGKTAGRGHKGQKSRSGGFHKVGFEGGQMPLYRR 
LPKRGFTSLTKAFTAEVTLRDIERLEAAEVDLLVLKQAGLVGDLVKSAKVIKAGELTRKV 
TIKGLGATAGAKAAIEAAGGQIAA 

>10321Dechloromonas_aromatica_RCB
MRLNTIKPGEGSKKTAKRVGRGIGSGLGKTCGRGHKGQKSRSGGFHKVGFEGGQMPLQRR 
LPKRGFNSLTRARNYEVRLTDLDRLPVDEIDLLALQVAGIVPGDALSAKVILSGAISRKV 
VLKGVGATKGAKAAIEAVGGSIAE 

>10411Edwardsiella_ictaluri_93-146
MRLNTLSPAEGSKHASKRLGRGIGSGLGKTGGRGHKGQKSRSGGGVRRGFEGGQMPLYRR 
LPKFGFTSRKAMVTAEIRLSEIALIEGDVIDLNVLKAANVIGPQIEFAKVMLSGEINRAV 
TLRGLRVSKGARAAIEAAGGKIEE 

>10421Enterobacter_cloacae_subsp._cloacae_ATCC_13047
MRLNTLSPAEGSKKAGKRLGRGIGSGLGKTGGRGHKGQNSRSGGGVRRGFEGGQMPLYRR 
LPKFGFTSRKAAITAEVRLSDLAKVEGGVVDLNTLKAANIIGIQIEFAKVILAGEVSTPV 
TVRGLRVTKGARAAIEAAGGKIEE 

>10431Escherichia_coli_str._K-12_substr._MG1655
MRLNTLSPAEGSKKAGKRLGRGIGSGLGKTGGRGHKGQKSRSGGGVRRGFEGGQMPLYRR 
LPKFGFTSRKAAITAEIRLSDLAKVEGGVVDLNTLKAANIIGIQIEFAKVILAGEVTTPV 
TVRGLRVTKGARAAIEAAGGKIEE 

>10481Glaciecola_nitratireducens_FR1064
MRLNTLAPAEGANKASKRAGRGIGSGLGKTGGRGHKGQKSRSGGTVRPGFEGGQMPLQRR 
LPKFGFTSRKSFVSDQVTLSEIAKVEGDIVSLETLKAAGLVKKEILFVKVMKSGEINRSV 
TLSGIRVSKGALEAINAAGGKVEE 

>10501Glaciecola_psychrophila_170
MHLNTLAPAPGAKNSGKRVGRGMGSGLGKTGGRGHKGQKSRSGGSVKPGFEGGQMPIQRR 
LPKFGFTSRKSLVSDQVTLSEIAKVEGDVVSLETLKAAGLVKKEMLFVKVMKSGDISRAV 
TISGLKVSKGALESIKAAGGKVEE 

>10561Hylemonella_gracilis_ATCC_19624
MELNSIKPAAGAKHAKRRVGRGIGSGLGKTAGRGHKGQKSRSGGYHKVGFEGGQMPMHRR 
LPKRGFKSALLKYNAEITLSALDKLGAASVDLLALKQAGLVGELAKVVKVIKSGEIKKAV 
KLNGIGATAGAKAAIEAAGGSVA 

>10631Marinobacter_adhaerens_HP15
MRLNELSPEPGSRQAPKRVGRGIGSGLGKTGGRGHKGLKARSGGSVAPGFEGGQQPLARR 
LPKFGFTSRQQRYVAEIRLNELAKVEGDVVDLEALKKADIIRGEIREAKVIMSGELSRAV 
TVKGLRVTKGAREAISAAGGKVED 

>10641Marinobacter_hydrocarbonoclasticus_str._ATCC_49840
MRLNELAPEPGSRPSAKRVGRGIGSGLGKTGGRGHKGLKSRSGGSVAPGFEGGQQPLARR 
LPKFGFTSRQQRYVAEIRLNELAKVEGDVVDLAALKKADIIREEIREAKVILSGELDRAV 
TVKGLRVTKGAREAITAAGGKVED 

>10661Marinomonas_sp._MWYL1
MFLNTLRPGEGSKHAPKRVGRGIGSGLGKTGGRGHKGLKSRSGGSVKPGFEGGQMPLQRR 
LPKFGFTSRQAKYVAEVRLNELATVNAEVVDLAALKSADILGHQIKTARVILSGSIDKAI 
TVRGLKVTKGARAAIEAAGGKVEE 

>10701Methylobacillus_flagellatus_KT
MKLNTIKPAEGAKHARRRVGRGIGSGLGKTGGRGHKGQKSRAGGFHKVGFEGGQMPLQRR 
LPKRGFNSLTKADTANVRTADLVRVEADVIDILALKQANVIPSGARAVKVYLSGDVTRAV 
TVQGLALSKGARAAVEAAGGKIVE 

>10711Methylobacter_tundripaludum_SV96
MFLNTIRSSEGARKKSKRVGRGIGCTLGKTCGRGHKGQKARSGGFHKVGFEGGQMPLQRR 
LPKIGFTSLISKYSAEVRLNELDGLNADVIDLKTLIDANIVPAFTKKAKIIKSGVLSKAV 
TIKGIKVTGGAKESIEAAGGKVEV 

>10721Methylotenera_mobilis_JLW8
MQLNTIKPAEGAKKERRRVGRGIGSGLGKTAGRGHKGQKSRTGGFHKVGFEGGQMPIQRR 
LPKRGFKSLTKANTAHVRTSELALIPNEVIDLLALKAANIVSGTVTNAKIFLSGDVTAKY 
NIQGLLLTKGARAAVEAAGGKVLEAA 

>10731Morganella_morganii_subsp._morganii_KT
MQLNTLSPAAGAKHAPKRVGRGIGSGLGKTAGRGHKGQSSRSGGGVRRGFEGGQMPLYRR 
LPKFGFTSRKAMVTAEIRLSDLQLIEGDVIDLNVLKAANVIGPQIEYAKVFLSGELTRAV 
TVRGLRVTKGARAVIEAAGGKIEE 

>10781Nitrosococcus_oceani_ATCC_19707
MRLNTISSAPGAKQAEKRVGRGIGSGWGKTCGRGHKGQKSRSGGFHKVGFEGGQMPLQRR 
VPKFGFSSRKARFRVEVRLDQLTKVNTDTVDIAALVKARLIPKWAKRVKVIASGKLDKPV 
SLQGIMVSAGARRAIEAAGGRIGE 

>10791Nitrosomonas_eutropha_C91
VRLNTIKPGMGSTKPRRRVGRGIGSGLGKTCGRGHKGQKSRAGGFHKIGFEGGQMPLQRR 
LPKRGFVVYGKKQIQEIKLSSLLLIDRNEFDTSVLHEFNLIKSINYPVKIIADAQACTRA 
IRLKDLRVTRGVKDIVEHAGGQVELTIEDVNGI 

>10811Oceanimonas_smirnovii_ATCC_BAA-899
MRLNTLSPAAGSKPSAKRVGRGIGSGLGKTGGRGHKGQKSRSGGKVRNGFEGGQMPLKQR 
LPKFGFTSRKSLVSAEVRLSELAKVEGDVVDLNTLKQAGVLTKNIQFAKVVLSGTIDRQV 
TVVGLGVTKGARAAIEAAGGKIEE 

>10891Photobacterium_leiognathi_CFSAN029437_01.0
MRLNTLSPAAGSKPSAKRVGRGIGSGLGKTCGRGHKGQKSRSGGSVRPGFEGGQMPLKQR 
LPKFGFTSRKSLVTAEVRLAELAKVEGDVVSLETLKAANVITKDVKFVKVVLSGEIARSV 
TVKGLRVTKGAKAAIEAAGGKIEE 

>10911Plesiomonas_shigelloides_31289_E01
MRLNTLSPAEGAKQSAKRVGRGIGSGLGKTGGRGHKGQKSRSGGGVRRGFEGGQMPLYRR 
LPKFGFTSLKAAVTAEVRLSELAKVEGDQIDLNALKAANIITKDMEFAKIVLSGDVTRAV 
TVRGLRVTKGARAAIEAAGGKIEE 

>10921Pseudoalteromonas_atlantica_T6c
MHLNTLAPAPGAKKSSKRVGRGMGSGLGKTGGRGHKGQKSRSGGSVKPGFEGGQMPIQRR 
LPKFGFTSRKSLVSDQVTLSEIAKVEGEVVSLETLKAAGLVKKEMLFVKVLKSGEISRAV 
TINGLKVTKGAREAIEAAGGKVEE 

>10931Pseudoalteromonas_haloplanktis_str._TAC125
MHLNTLSPAAGSKTAPKRVGRGIGSGLGKTGGRGHKGQKSRSGGKVRVGFEGGQMPMQRR 
LPKFGFTSRKSLVSAEINLYEIAKVEGDVVDLSALQAAGLVKKNVLFVKVVKSGEVSRAV 
TVKGLRATKGAREAIEAAGGKVED 

>10941Pseudoalteromonas_luteoviolacea_strain_S4054249
MQLNTLSPAAGSKTAGKRVGRGIGSGLGKTGGRGHKGQKSRSGGKVRVGFEGGQMPMQRR 
LPKFGFTSRKSLVSAEVNLFEIAKVEGDVVELSTLQAAGIVKKNIQFVKVVKSGEVSRAV 
TVKGIKVSKGAREAIEAAGGKVED 

>10961Pseudomonas_aeruginosa_PAO1
MQLNDLRSAPGARREKHRPGRGIGSGLGKTGGRGHKGLTSRSGGKVAPGFEGGQQPLHRR 
LPKFGFVSLKAMDRAEVRTSELAKVEGDVVSLQTLKDANLINQHVQRVKVMLSGEVGRAV 
TLKGIAATKGARAAIEAAGGKFED 

>10971Pseudomonas_syringae_pv._syringae_B728a
MKLNDLSPAPGSRREKHRPGRGIGSGLGKTGGRGHKGQSSRSGGTIAPGFEGGQQPLHRR 
LPKFGFVSLKAMDRAEVRLSELAKVEGDIVTVQSLKDANVINQNVQRVKIMLSGEVTRAV 
TIKGIAATKGARAAIEAAGGKFEE 

>10991Salmonella_enterica_subsp._enterica_serovar_Typhimurium_str._LT2
MRLNTLSPAEGSKKAGKRLGRGIGSGLGKTGGRGHKGQKSRSGGGVRRGFEGGQMPLYRR 
LPKFGFTSRKAAITAEVRLSDLAKVEGGVVDLNTLKAANIIGIQIEFAKVILAGEVTTPV 
TVRGLRVTKGARAAIEAAGGKIEE 

>11011Serratia_marcescens_subsp._marcescens_Db11
MRLNTLSPAEGAKHAPKRVGRGIGSGLGKTGGRGHKGQKSRSGGGVRRGFEGGQMPLYRR 
LPKFGFTSRKAMITAEVRLSELALVEGDVIDLNALKAANVVGVQIEFAKVVLSGEVARPV 
TLRGLRVTKGARAAIEAAGGKIEE 

>11021Shewanella_oneidensis_MR-1
MRLNTLSPAAGAKHAPKRVGRGMGSGLGKTAGRGHKGQKSRSGGGVRPGFEGGQMPLKIR 
LPKFGFTSRRAMVTAEVRVLELAKVNGDVIDLNALKDANVITRNIQFAKIVLSGTIERPV 
TVKGLKVTKGARAAIEAAGGKIEE 

>11031Shewanella_sediminis_HAW-EB3
MRLNTLSPAAGAKSAAKRVGRGIGSGTGKTCGRGHKGQKSRSGGGVRVGFEGGQMPLKIR 
LPKFGFTSRRALVTAEVRISELAKVNGDVVDLNALKDANLVTRNIQFAKIVLSGTIERPV 
TVKGLKVTKGARAAIEAAGGKIEE 

>11041Shigella_flexneri_2a_str._301
MRLNTLSPAEGSKKAGKRLGRGIGSGLGKTGGRGHKGQKSRSGGGVRRGFEGGQMPLYRR 
LPKFGFTSRKAAITAEVRLSDLAKVEGGVVDLNTLKAANIIGIQIEFAKVILAGEVTTPV 
TVRGLRVTKGARAAIEAAGGKIEE 

>11051Sideroxydans_lithotrophicus_ES-1
MQLNQIKPAEGSKHAKRRVGRGIGSGLGKTAGRGHKGQKSRSGGFHKVGFEGGQMPLQRR 
LPKRGFVSLTRNDTAQVRLSDLDKLPVDTIDLLALKQAGVVPATALTAKVVLAGEIKRAV 
KLQGLLLTKGARAAVEAAGGSIAE 

>11141Thioalkalivibrio_sp._K90mix
MRLNDISSPAGARKPGKRVGRGIGSGLGKTGGRGHKGQKSRSGGFTKTGFEGGQMPLQRR 
LPKVGFRSRKQRYSAEVRLSELAKVDGEITLESLKKAGVIPEITQTAKIFASGEVTQACV 
VKGVGVTKGAKAAIEAAGGSVEAE 

>11151Thiobacillus_denitrificans_25259
MELNNIKPADGAKKDKRRVGRGIGSGLGKTAGRGHKGQKSRAGGFHKVGFEGGQMPMHRR 
LPKRGFVSLTKGDTARVRLSDLAGVGVAEIDLLVLKQAGVVSGAAKAAKVYLAGELGKAI 
KLSGVAVTKGARAAIEAAGGSVAE 

>11161Thiomicrospira_crunogena_XCL-2
MHLNTLKPAEGAKKLAKRKGRGQGSGNGKMAGRGHKGQKSRSGGMPKIGFEGGQMPLQRR 
LPKVGFTSRKSAYAAEIRLDVLSSVDSDVIDLPALKAANLVSEKIKTVKVINSGEMKKAV 
KISGLKVTAGAKATIEAAGGSVEV 

>11181Vibrio_fischeri_ES114
MRLNTLSPAAGSKPSKKRVGRGIGSGLGKTGGRGHKGQKSRSGGKVRAGFEGGQMPLKQR 
LPKFGFTSRKSLVTAEVRLSELAKVEGNVIDLNSLKAANVITKNIEFAKVVLSGEIATAV 
TVKGLRVTKGAKAAIEAAGGKIEE 

>11191Vibrio_vulnificus_YJ016
MRLNTLSPAAGSKHAPKRVGRGIGSGLGKTGGRGHKGQKSRSGGKVRPGFEGGQMPLKQR 
LPKFGFTSRKSLVSAEVRVAELAKVTGDVVDLNSLKAANVITKNIENVKIVLSGEINKAV 
TVKGLRVTKGAKAAIEAAGGKIEE

>1Yersinia_pestis
MRLNTLSPAEGAKHAPKRVGRGIGSGLGKTAGRGHKGQNSRSGGGVRRGFEGGQMPLYRRLPKFGFTSRK
AMITAEVRLSELALVEGDVIDLNTLKAANVVGIQMEFVKVILSGEVNRAVTLRGLRVTKGARAAIEAAGG
KIEE
 
