# Supplementary material for: The “Jack-of-all-Trades” Flagellum From Salmonella and E. coli Was Horizontally Acquired From an Ancestral β-Proteobacterium
Source: Front Microbiol. 2021 Mar 30;12:643180. doi: 10.3389/fmicb.2021.643180 (PMC8042155; doi:10.3389/fmicb.2021.643180)
Supplement: Supplementary file 8 [file Data_Sheet_1.ZIP › rplP.faa]

>10031Aeromonas_salmonicida_subsp._salmonicida_A449
MLQPKRTKFRKTHKGRNRGLANTGNEVSFGTFGLKATSRGQLTARQIEAARRAMTRHVKRQGKIWIRVFP
DKPITEKPLEVRMGKGKGNVEYWVCPIQPGKVLYEMDGVPEALAREAFALAAAKLSVQTTFVIKTVM

>10041Aeromonas_veronii_strain_TH0426
MLQPKRTKFRKTHKGRNRGLATSGNEVSFGTFGLKATSRGQLTARQIEAARRAMTRHVKR 
QGKIWIRVFPDKPITEKPLEVRMGKGKGNVEYWVCPIQPGKVLYEMDGVPEALAREAFAL 
AAAKLSVQTTFVIKTVM 

>10071Alteromonas_macleodii_ATCC_27126
MLQPKRMKFRKMHKGRNRGLAAGNTVAFGTYGLKAVGRGRMTARQIEAARRAMTRHVKRQ 
GKIWIRVFPDKPITEKPLEVRQGKGKGNVEYWVCQIQPGRVLYEMEGVPENLAREAFELA 
AAKLPFKTTFVTRTVM 

>10141Bordetella_avium_197N
MLQPSRRKYRKEQKGRNTGLATRGAQVSFGEFGLKATGRGRLTARQIEAARRAINRHIKR 
GGRIWIRIFPDKPISQKPAEVRMGNGKGNPEYWVAEIQPGKVLYEMEGVSEELAREAFRL 
AAAKLPISTTFVARHIGA 

>10151Bordetella_bronchiseptica_253
MLQPSRRKYRKEQKGRNTGLASRGTHVSFGEFGLKATGRGRLTARQIEAARRAINRHIKR 
GGRIWIRIFPDKPISQKPAEVRMGNGKGNPEYWVAEIQPGKVLYEMEGVSEELAREAFRL 
AAAKLPISTTFVARHIGA 

>10171Burkholderia_mallei_ATCC_23344
MLQPKRRKYRKEQKGRNTGIATRGNAVSFGEFGLKAVGRGRLTARQIEAARRAMTRHIKR 
GGRIWIRIFPDKPISQKPAEVRMGNGKGNPEYYVAEIQPGKMLYEMDGVSEELAREAFRL 
AAAKLPLKTTFIVRQLGA 

>10231Campylobacter_jejuni_subsp._jejuni_NCTC_11168_=_ATCC_700819
MLMPKRTKYRKMMKGRNRGYANRGTEFTFGEFALKATEAGRINSRQIEAARIALTRFVKR 
QGKTWIRVFPDKPLTKKPLETRMGKGKGAVEEWVMNIKPGRIIYEMAGVSEEMAREALTL 
AMHKLPFKTKFVTRESQNEIY 

>10251Candidatus_Puniceispirillum_marinum_IMCC1322
MLSPKRTKFRKAHKGRIHGNAKGGTQLNFGSYGLKAMSPERVTARQIEAARRAITRHLRR 
TGRVWIRIFPDVPVSSKPAEVRMGKGKGSPEFWVARVKPGRIMFEIDGVPWELAQEAFRL 
AAAKLPLDTKIVRRLGDSD 

>10261Catenovulum_agarivorans_YM01
MLQPKRTKFRKQFKLRNRGAATSGNKVSFGTFGLKATERGRMTARQIEAARRAMTRHVKR 
QGKIWIRVFPDKPITKKPLEVRMGKGKGSVEYWVCQIQPGRMLYEMEGVPESLAREAFAL 
AAAKLPFKTTFVTRTVM 

>10281Chitiniphilus_shinanonensis_DSM_23277
MLQPTRLKFRKVQKGRNTGIATRGNSVAFGTWGLKATTRGRLTARQIEAARRAITRHIKR 
GGRVWIRVFPDKPISTKPAEVRMGNGKGSPEYWVAEIQPGKVLYELDGVNEELAREAFRL 
ASAKLPFGTTFVTRQVGQ 

>10291Comamonas_testosteroni_TK102
MLQPARRKFRKEQKGRNTGIATRGNSVAFGDFGLKSTDRGRLTARQIEAARRAISRHVKR 
GGRIWIRVFPDKPISTKPAEVRMGNGKGNPEYYVAEIQPGKVIYEIVGVPEELAREAFRL 
AAAKLPLRTTFVSRHIGA 

>10311Cupriavidus_taiwanensis_str._LMG19424
MLQPKRRKYRKEQKGRNTGKATRGNAVSFGEFGLKAMGRGRLTARQIESARRAMTRHIKR 
GGRIWIRIFPDKPISKKPAEVRMGNGKGNPEYYVAEIQPGKMLYEMDGVSEDLAREAFRL 
AAAKLPIATNFVVRQVGT 

>10321Dechloromonas_aromatica_RCB
MLQPNRRKFRKEHKGRNEGLATRGTKVSFGEWGLKAIGRGRLTARQIEAARRAMTRHIKR 
GGRIWIRIFPDKPISKKPAEVRMGNGKGNPEYWVAEIQPGKVLYEMDGVNEALAREAFAL 
AAAKLPIPTTFVTRHLG 

>10411Edwardsiella_ictaluri_93-146
MLQPKRTKFRKVHKGRNRGLAQGTDVSFGTFGLKAVGRGRLTARQIEAARRAMTRAVKRQ 
GKIWIRVFPDKPITEKPLAVRMGKGKGNVEYWVALIQPGKVLYEMDGVPEELAREAFKLA 
AAKLPIKTTFVTKTVM 

>10421Enterobacter_cloacae_subsp._cloacae_ATCC_13047
MLQPKRTKFRKVHKGRNRGLAQGTDVSFGTFGLKAVGRGRLTARQIEAARRAMTRAVKRQ 
GKIWIRVFPDKPITEKPLEVRMGKGKGNVEYWVALIQPGKVLYEMDGVPEELAREAFGLA 
AAKLPIKTTFVTKTVM 

>10431Escherichia_coli_str._K-12_substr._MG1655
MLQPKRTKFRKMHKGRNRGLAQGTDVSFGSFGLKAVGRGRLTARQIEAARRAMTRAVKRQ 
GKIWIRVFPDKPITEKPLAVRMGKGKGNVEYWVALIQPGKVLYEMDGVPEELAREAFKLA 
AAKLPIKTTFVTKTVM 

>10481Glaciecola_nitratireducens_FR1064
MLQPKRTKFRKMHKGRNRGLAVAGGKVSFGTYALKAVARGRMTARQIEAARRAMTRHVKR 
QGKIWIRVFPDKPITQKPLEVRQGKGKGNVEYWVCQIQPGRVLYEMEGVPENIAREAFAL 
AAAKLPFKTTFVTRTVM 

>10501Glaciecola_psychrophila_170
MLQPKRMKFRKMHKGRNRGLATGDSVSFGTYGLKSVGRGRMTARQIEAARRAMTRAVKRQ 
GKIWIRVFPDKPITEKPLEVRQGKGKGNVEYWVCQIQPGRVLYEMEGVPEEVAREAFALA 
ASKLPFKTTFVTRTVM 

>10561Hylemonella_gracilis_ATCC_19624
MLQPARRKYRKEQKGRNTGLATRGSSVAFGDFGLKCVERGRLTARQIEAARRAISRHVKR 
GGRIWIRVFPDKPISQKPAEVRMGNGKGNPEYYVAEIQPGKIVFEIVGVPEELAREAFQL 
AAAKLPLRTTFVARMIGQ 

>10631Marinobacter_adhaerens_HP15
MLQPKRTKFRKVMKGRNTGLAHRANKVSFGEYGLKATSRGRITARQIEAARRTMTRRIKR 
GGKIWIRVFPDKPITGKPLEVRMGKGKGSVEYWVAEIQPGRMLYEMEGVSEEIARDAFTL 
AAAKLPVQTTFVTRTVM 

>10641Marinobacter_hydrocarbonoclasticus_str._ATCC_49840
MLQPKRTKFRKVMKGRNTGLAQRANKVSFGEYGLKATSRGRITARQIEAARRTMTRRIKR 
GGKIWIRVFPDKPITGKPLEVRMGKGKGSVEYWVAEIQPGRMLYEMEGVAEEIAREAFTL 
AAAKLPVQTTFVKRTVM 

>10661Marinomonas_sp._MWYL1
MLQPKRTKFRKMQKGRNRGLALRGNQVSFGEFGLKSTERGRLTARQIEAARRAMTRHIKR 
GGRIWIRVFPDKPITQKPLEVRQGKGKGSVEYWVAQIQPGKMLYEVEGVSEQLAREAFAL 
AAAKLPLSTTFVTRTVM 

>10701Methylobacillus_flagellatus_KT
MLQPARQKFRKMQKGRNKGIATTGNKVSFGEFGLKAIGRGRLTARQIEAARRVMTRHIKR 
GGRVWIRVFPDQPISKKPAEVRMGNGKGSTEYYIAQIQPGKMLYEMDGVSEELAREAFRL 
AAAKLPIETTFITRHIGS 

>10711Methylobacter_tundripaludum_SV96
MLQPKRTKFRKQHKGRNNGTAVRGSSVSFGDFGLKSVERGRLTARQIESARRTITRHVKR 
GGKIWIRIFPDKPITKKPLEVRMGKGKGSVEYWVAQVKPGTMLYEIQGVSEELAREAFAL 
GAAKLPLKTLFTARTIM 

>10721Methylotenera_mobilis_JLW8
MLQPSRQKYRKMQKGRNKGIATTGNKVSFGDFGLKAVGRGRLTARQIEAARRVMTRHIKR 
GGRVWIRIFPDQPISKKPAEVRMGNGKGSTEYYVAQIQPGKMLYEMDGVSEELAREAFRL 
AAAKLPIETTFMTRQLGS 

>10731Morganella_morganii_subsp._morganii_KT
MLQPKRTKFRKVHKGRNRGLAAGADVSFGTYGLKAVGRGRLTARQIEAARRAMTRAVKRQ 
GKIWIRVFPDKPITEKPLEVRMGKGKGNVEYWVALIQPGKVLYEMDGVSEELAREAFKLA 
AAKLPIKTTFVTKTVM 

>10781Nitrosococcus_oceani_ATCC_19707
MLQPKRTKFRKQQKGRNRGQALRGSQIDFGEYGLKAIGRGRITARQIEAARRAMTRHIKR 
GGKIWIRIFPDKPITQKPLEVRQGKGKGGVEFWAANIQPGRVLYEMEGVPEGVARRAFEL 
AAAKLPIKTVFVTRAIM 

>10791Nitrosomonas_eutropha_C91
MLQPARTKFRKQHKGRNTGMATRGAKVSFGEFGLKAIGRGRLTSRQIEAARRAMTRHIKR 
GGRIWIRIFPDKPVSRKPAEVRMGKGKGNPEYYVAEIQPGKVLYEMDGVDELLAREAFRL 
AAAKLPMQTVFVIRHLGS 

>10811Oceanimonas_smirnovii_ATCC_BAA-899
MLQPKRTKFRKVHKGRNRGVATSGNLVAFGSFGLKATTRGRITARQIEAARRAMTRHVKR 
QGKIWIRIFPDKPITEKPLEVRMGKGKGNVEYWVAQIQPGRVLYEMDGVPEALAREAFAL 
AAAKLPVRTTFVTRTVM 

>10891Photobacterium_leiognathi_CFSAN029437_01.0
MLQPKRTKFRKAFKGRNRGLANGTEVSFGQFGLKAVGRGRLTARQIEAARRAMTRHIKRQ 
GQIWIRVFPDKPITSKPLEVRQGKGKGSVAYWVAQVQPGKVLYEMNGVSESLAREAFNLA 
ARKLPIKTTFVIKAVM 

>10911Plesiomonas_shigelloides_31289_E01
MLQPKRTKFRKIMKGRNRGLAAGTDVSFGTFGLKAVGRGRLTARQIEAARRAMTRAVKRQ 
GKIWIRVFPDKPITEKPLEVRMGKGKGNVEYWVAPIQPGKVLYEMDGVSEELAREAFKLA 
AAKLPIKTTFVTKTVM 

>10921Pseudoalteromonas_atlantica_T6c
MLQPKRMKFRKMHKGRNRGYAAGDSVSFGTFGLKSVGRGRMTARQIEAARRAMTRAVKRQ 
GKIWIRVFPDKPITEKPLEVRQGKGKGNVEYWVCQIQPGRVLYEMEGVPESVAREAFELA 
ASKLPFKTTFVTRTVM 

>10931Pseudoalteromonas_haloplanktis_str._TAC125
MLQPKRTKFRKTHKGRNRGLAQNGNKVSFGTFGLKATGRGRMTARQIEAARRAMTRHVKR 
QGKIWIRVFPDKPITNKPLEVRMGKGKGSVEYWVAEIQPGKVLYEMEGVSEELAREAFDL 
AARKLPFKTTFVTRTVM 

>10941Pseudoalteromonas_luteoviolacea_strain_S4054249
MLQPKRTKFRKVHKGRNRGLATSGNKVSFGSFGLKATGRGRMTARQIEAARRAMTRHVKR 
QGKIWIRVFPDKPITEKPLEVRMGKGKGSVEYWVAEIQPGKVLYEMEGVPEELAREAFDL 
AARKLPFKTTFVTRTVM 

>10961Pseudomonas_aeruginosa_PAO1
MLQPKRTKFRKQMTGHNRGLAHRGSKVSFGEYALKATSRGRLTARQIESARRALTRHVKR 
GGKIWIRVFPDKPVTKKPLEVRMGKGKGGVEYWVAQIQPGKVLYEIEGVSEELAREAFAL 
AAAKLPLATSFVKRTVM 

>10991Salmonella_enterica_subsp._enterica_serovar_Typhimurium_str._LT2
MLQPKRTKFRKMHKGRNRGLAAGADVSFGSFGLKAVGRGRLTARQIEAARRAMTRAVKRQ 
GKIWIRVFPDKPITEKPLAVRMGKGKGNVEYWVALIQPGKVLYEMDGVPEELAREAFKLA 
AAKLPIKTTFVTKTVM 

>11011Serratia_marcescens_subsp._marcescens_Db11
MLQPKRTKFRKVHKGRNRGLAQGTDVSFGTFGLKAVGRGRLTARQIEAARRAMTRAVKRQ 
GKIWIRVFPDKPITEKPLEVRMGKGKGNVEYWVALIQPGKVLYEMDGVPEEVAREAFKLA 
AAKLPIKTTFVTKTVM 

>11021Shewanella_oneidensis_MR-1
MLQPKRMKFRKMFKGRNRGLANGTEVSFGTFGLKAVGRGRLTARQIESARRAMTRHIKRQ 
GQIWIRVFPDKPITSKPLEVRMGKGKGNVEYWVCQIQPGKVLYEMNGVSEVIAREAFALA 
AAKLPIKTTFVTKTVM 

>11031Shewanella_sediminis_HAW-EB3
MLQPKRTKFRKMFKGRNRGLANGTEVSFGDFGLKAVGRGRLTARQIEAARRAMTRHIKRQ 
GQIWIRVFPDKPITSKPLEVRMGKGKGNVEYWVCQIQPGKVLYEMDGVTEELAREAFALA 
AAKLPLKTTFVTKTVM 

>11041Shigella_flexneri_2a_str._301
MLQPKRTKFRKMHKGRNRGLAQGTDVSFGSFGLKAVGRGRLTARQIEAARRAMTRAVKRQ 
GKIWIRVFPDKPITEKPLAVRMGKGKGNVEYWVALIQPGKVLYEMGGVPEELAREAFKLA 
AAKLPIKTTFVTKTVM 

>11051Sideroxydans_lithotrophicus_ES-1
MLQPARRKYRKEQKGRNTGVATRGNKVSFGEFGLKAVGRGRLTARQIEAARRAMTRHIKR 
GGRIWIRIFPDKPISKKPAEVRMGNGKGSPEYYVAEIQPGKMLYEMDGVDEVLAREAFLL 
ASAKLPIATTFVVRQVGA 

>11141Thioalkalivibrio_sp._K90mix
MLQPKRTKFRKQFKGRNRGMASTGAKVSFGEYGLQAVERGRITARQIEAARRAMVRHIKR 
GGKIWIRVFPDVPVTKKPLEVRMGKGKGGVEYWVCKVQPGRMLYEMEGVHEDVAREAMRL 
AAAKLPVKTVFTRRQVM 

>11151Thiobacillus_denitrificans_25259
MLQPARRKFRKEQKGRNTGLATRGADVSFGDFGLKAVGRGRLTARQIEAARRAMTRHIKR 
GGRIWIRIFPDKPISRKPAEVRMGNGKGAPEYYVAEIQPGKVLYEMDGVNEQLAREAFRL 
AAAKLPIATTFVTRLIGS 

>11161Thiomicrospira_crunogena_XCL-2
MLMPKRTKFRKMHKGRNRGLANVGNKISFGEFGLKAMERGRMTSRQIEAARRVMTRKVKR 
GAKIWIRVFPDKPITNKPLEVRMGKGKGSVEYWVAQVQPGRVLYEMQGVDEVVAREAFEL 
AAAKLPFKTQFVTRTVM 

>11181Vibrio_fischeri_ES114
MLQPKRTKFRKVMTGRNRGLAKGTEVSFGDFGLKAVGRGRLTARQIEAARRAMTRHIKRQ 
GQIWIRVFPDKPITEKPLEVRQGKGKGNVEYWVAQIQPGKVMYEMNGVPEELAREAFRLA 
ARKLPIKTTFVTKQVM 

>11191Vibrio_vulnificus_YJ016
MLQPKRTKFRKVHTGRNRGLAKGTEVSFGSFGLKAVGRGRLTARQIEAARRAMTRHIKRQ 
GKIWIRVFPDKPITEKPLEVRQGKGKGNVEYWVAQIQPGKVMYEVDGVPEELAREAFRLA 
ARKLPFKTTFVTKQVM

>1Yersinia_pestis
MLQPKRTKFRKMHKGRNRGLAQGTDVSFGEFGLKACGRCRLTARQIEAARRAMTRAIKRQGKVWIRVFPD
KPITEKPLEVRMGKGKGNVEYWVALIQPGKVLFEMAGVPEETAREAFKLAAAKLPVGTTFVTKTVM

>10971Pseudomonas_syringae_pv._syringae_B728a
MLQPKRTKFRKQMTGHNRGLALRGSKVSFGEFALKSVARGRLTARQIESARRALTRHVKRGGKIWIRVFP
DKPVTKKPLEVRMGKGKGNVEYWVAQIQPGKVLYEIEGVTEELAREAFALAAAKLPLATSFVKRTVM 
