# Supplementary material for: The “Jack-of-all-Trades” Flagellum From Salmonella and E. coli Was Horizontally Acquired From an Ancestral β-Proteobacterium
Source: Front Microbiol. 2021 Mar 30;12:643180. doi: 10.3389/fmicb.2021.643180 (PMC8042155; doi:10.3389/fmicb.2021.643180)
Supplement: Supplementary file 8 [file Data_Sheet_1.ZIP › rplQ.faa]

>10031Aeromonas_salmonicida_subsp._salmonicida_A449
MRHRLSGRQLNRNSSHRQAMFRNMASSLVRHEIIKTTLPKAKELRRVVEPLITLAKTDSV 
ANRRLAFARTRDNAIVAKLFNELGPRYLERAGGYTRILKCGFRAGDNAPMAYIELVDRPA 
AAEAAAE 

>10041Aeromonas_veronii_strain_TH0426
MRHRLSGRQLNRNSSHRQAMFRNMASSLVRHEIIKTTLPKAKELRRVVEPLITLAKTDSV 
ANRRLAFARTRDNAIVAKLFNELGPRYLERAGGYTRILKCGFRAGDNAPMAYIELVDRPA 
AAEAAAE 

>10071Alteromonas_macleodii_ATCC_27126
MRHRKSGRQLNRNSSHRQAMFKNMAGSLVKHEVIKTTLPKAKELRRVIEPLITMAKEDSV 
ANRRLAFARTGDKEVVGKLFNELGPRYEARPGGYTRILKCGFRAGDNAPMAYVELVDRPV 
VEAEEEAVEATEE 

>10141Bordetella_avium_197N
MRHGNGLRKLNRTSSHRLAMFRNMAVSLITHEAIKTTLPKAKELRRVIEPLITLGKEPTL 
ANKRLAFARLRDRDAVVKLFAEIGPRFANRNGGYTRVLKMGFRQGDNAPMAYMELVDRPE 
VDASEADGAAE 

>10151Bordetella_bronchiseptica_253
MRHGNGLRKLNRTSSHRLAMFRNMAVSLLTHEAIKTTLPKAKELRRVIEPLITLGKEPTL 
ANKRLAFARLRDRDAVVKLFAEIGPRYANRNGGYTRVLKMGFRQGDNAPMAFMELVDRPE 
VDASEADSDAE 

>10171Burkholderia_mallei_ATCC_23344
MRHRHGLRKLNRTSSHRLAMLRNMSNSLIEHEVIKTTLPKAKELRKVVEPLITLGKKPSL 
ANRRLAFNRLRDRDSVAKLFDVLGPRFANRPGGYLRILKFGFRVGDNAPMALVELLDRPE 
VEETENVQEAE 

>10231Campylobacter_jejuni_subsp._jejuni_NCTC_11168_=_ATCC_700819
MRHKHGYRKLGRTSSHRAALLKNLTIALVNSGKIETTLPKAKELRGYVERLITRARLGDF 
NAHRAVFASLQDKNATNKLVTEIAPKFKDRNGGYTRIIKTRIRRGDAAEMAFIEFVA 

>10251Candidatus_Puniceispirillum_marinum_IMCC1322
MRHRNAGRKLNRTSQHRQMLFRNMAQAIIKHEQIVTTLPKAKELRPVVERLITLGKRGDL 
HARRLAFARLRCNDMTKKLFDVLGPRYKERHGGYTRVMKAGFRYGDSAPMAVIEFVDRDE 
DARGQDSGPVMGMEDEAETADTAA 

>10261Catenovulum_agarivorans_YM01
MRHRKSGRQLNRNSSHRSAMFSNMAGSLVRHEVIKTTLPKAKELRRVIEPLITLAKKDSV 
ANRRLAFARTRDKEVVGKLFSEIGPRYQARPGGYTRILKCGFRAGDNAPMAYIELVDRPA 
VEVEADEATEAAE 

>10281Chitiniphilus_shinanonensis_DSM_23277
MRHRLANRKLNRTSSHRQALLRNLANALLRHEVIKTTLPKAKELRRVAEPLITLGKAPSL 
ANRRLAFDRTRDREIVVKLFDVLGPRYAARNGGYLRILKCGFRAGDNAPMALVELVDRPE 
EAEVVEGNDAE 

>10291Comamonas_testosteroni_TK102
MRHGNGLRKLNRTSAHRKAMLQNMMNSLIEHEAIKTTVPKAKELRRVIEPMITLAKVDTV 
ANRRLAFDRLRDRDSVTKLFNVLGPRNAQRPGGYTRILKMGFRVGDNAPMAYVELVERAE 
EAAAAAE 

>10311Cupriavidus_taiwanensis_str._LMG19424
MRHRHGLRKLNRTSSHRLAMLRNMSNSLFQHELIKTTVPKAKELRKVVEPLITLAKKDTV 
ANRRLAFARLRDRDMVTKLFTELGPRYATRPGGYTRILKFGFRQGDNAPMALVELVDRPE 
ITEAPAEEAAE 

>10321Dechloromonas_aromatica_RCB
MRHRNGLRKLNRTSSHRLAMLRNMTVSLLKHEAIKTTVPKAKELRRVVEPIITLGKNPTL 
ANKRLAFDRLRDRDIVVKLFAEIGPRYATRPGGYLRILKCGFRVGDNAPMAFVELLDRPE 
VTEAVEIEDAAE 

>10411Edwardsiella_ictaluri_93-146
MRHRKSGRQLNRNSSHRQAMFRNMAGSLVRHEIIKTTLPKAKELRRVVEPLITLAKTDSV 
ANRRLAFARTRDNEIVAKLFNELGPRFASRAGGYTRILKCGFRAGDNAPMAYIELVDRSA 
SEAEAAAE 

>10421Enterobacter_cloacae_subsp._cloacae_ATCC_13047
MRHRKSGRQLNRNSSHRQAMFRNMAGSLVRHEIIKTTLPKAKELRRVVEPLITLAKTDSV 
ANRRLAFARTRDNEIVAKLFNELGPRFASRAGGYTRILKCGFRAGDNAPMAYIELVDRSE 
SKAEAAAE 

>10431Escherichia_coli_str._K-12_substr._MG1655
MRHRKSGRQLNRNSSHRQAMFRNMAGSLVRHEIIKTTLPKAKELRRVVEPLITLAKTDSV 
ANRRLAFARTRDNEIVAKLFNELGPRFASRAGGYTRILKCGFRAGDNAPMAYIELVDRSE 
KAEAAAE 

>10481Glaciecola_nitratireducens_FR1064
MRHRKSGRQLNRNSSHRQAMFKNMAGSLVKHEVIKTTLPKAKELRRVIEPLITLAKQDSV 
ANRRLAFARTGDKEVVGKLFNELGPRYDTRPGGYSRILKCGFRAGDNAPMAYVELVDRPV 
VESTEEVVEVTED 

>10501Glaciecola_psychrophila_170
MRHRKSGRQLNRNSSHRQAMFKNMAGSLVKHELIKTTLPKAKELRRVIEPLITLAKQDSV 
ANRRLAMARTGDKEVVGKLFNELGPRYEERPGGYIRILKCGFRTGDKAPMAYVELVDRPE 
VEAVVEIEETEA 

>10561Hylemonella_gracilis_ATCC_19624
MRHGHGLRKLNRTSEHRLAMLRNMMNSLIEHEVIKTTVPKAKELRRVVEPMITLAKEATV 
ANRRLAFDRLRSRDSVVKLFDELGPRFKARPGGYTRILKMGFRVGDNAPMALVELVDRPA 
EADQGKSE 

>10631Marinobacter_adhaerens_HP15
MRHRKSGRKFSRTSAHRKAMFRNMTASLVEHELIKTTLPKAKELRRVAEPLITLSKNDSV 
ANRRLAFSRLRDDAAVAKLFDELGPRYNERPGGYLRILKCGFRAGDNAPMAFVELVGRPL 
DIEAEEVDEDED 

>10641Marinobacter_hydrocarbonoclasticus_str._ATCC_49840
MRHRKSGRKFNRTSAHRKAMFRNMTASLVEHELIKTTLPKAKELRRVAEPLITLAKNDSV 
ANRRLAFSRLRSDAAVAKLFDELGPRYSERPGGYLRILKCGFRAGDNAPMAFVELVGRPL 
DIEAEEIDDDEE 

>10661Marinomonas_sp._MWYL1
MRHRKSGRHLNRTSSHRKAMFKNMAASLFEHEVIKTTLPKAKELRRVAEPLITLAKVDSV 
ANRRLAFARTRSKDAVGKLFSELGPRYQARPGGYVRILKCGFRSGDNAPMAYVELVDRPV 
AEAAE 

>10701Methylobacillus_flagellatus_KT
MRHRNSNRKLNRTSSHRQAMLRNMANSLLRHEIIKTTLPKAKELRRVAEPLITLGKDATL 
ANRRLAFSRLRDRDIVGKLFNELGPRYQTRNGGYLRILKCGFRVGDNAPMALVELVDRPE 
LATDGEVVTAE 

>10711Methylobacter_tundripaludum_SV96
MRHRKSGRKFNMNSSHRKALFSNMVSSLFKHELIKTTLPKAKELRSYAEPLITLSKEDSV 
AKRRLAFARLRDRDVVTKLFNELGPRYKNRAGGYLRIMKCGFRPGDDAPMAYVELVDRPT 
ATIED 

>10721Methylotenera_mobilis_JLW8
MRHGNSNRKLNRTSSHRAAMFRNMTTSLLRHEIIKTTLPKAKELRKFAEPLITLSKTATL 
ANRRLAFDRLRDRDIVGKLFAELGPRYNTRNGGYLRILKCGFRNGDNAPMALVELVDRPD 
PSTEAVVTE 

>10731Morganella_morganii_subsp._morganii_KT
MRHRMSGRQLNRNSSHRQAMFRNMAGSLVRHEIIKTTLPKAKELRRVVEPLITLAKTDSV 
ANRRLAFARTRDNEIVAKLFNELGPRFAQRAGGYTRILKCGFRAGDNAPMAYIELVDRAE 
SQTEAAAE 

>10781Nitrosococcus_oceani_ATCC_19707
MRHRYSGRRLNRTSAHRKAMFRNMAVSLIEHEMINTTLPKAKEFRRVAEPLITLAKEDSV 
ANRRLVFSRLRDRKAVTKLFNELGPRYQARPGGYLRILKRGFRAGDNAPMAIVELLERPL 
PDSQEE 

>10791Nitrosomonas_eutropha_C91
MRHRNGLRKLNRTSSHRLAMFRNLTNSLLEHEIIKTTLPKAKELRRVVEPVITLGKNPTL 
ASKRLAFDRLRNRENVVKIFSELGPRYQNRNGGYLRILKCGFRKGDNAPMAIVELLDRSE 
ANNDIVNIAE 

>10811Oceanimonas_smirnovii_ATCC_BAA-899
MRHRKSGRQLNRNSSHRQAMFRNMASSLVRHEVIKTTLPKAKELRRVVEPLITLAKSDSV 
ANRRLAFARTRDSEVVGKLFNELGPRYQERPGGYTRILKCGFRAGDNAPMAYIELVGRDI 
EAQEAAASEE 

>10891Photobacterium_leiognathi_CFSAN029437_01.0
MRHRKSGRQLNRNSSHRKAMFSNMASSLVRHELIKTTLPKAKELRRVIEPLITLAKTDSV 
ANRRLAFARTRDNEVVAKLFNELGPRFAKRPGGYTRIMKCGFRAGDKAPMAYIELVDRPE 
AQEEAAAE 

>10911Plesiomonas_shigelloides_31289_E01
MRHRKSGRQLNRNSSHRQAMFRNMASSLVRHEVIKTTLPKAKELRRVVEPLITLAKTDSV 
ANRRLAFARTRDNEIVAKLFNELGPRFVNRAGGYTRILKCGFRAGDNAPMAYIELVDRAP 
VAEAAAE 

>10921Pseudoalteromonas_atlantica_T6c
MRHRKSGRQLNRNSSHRQAMFRNMAGSLVKSELIKTTLPKAKELRRVIEPLITLAKQDSV 
ANRRLAFARTGDKEVVGKLFNELGPRYEERPGGYIRILKCGFRTGDNAPMAYVELVDRPE 
VEEVVETEDAAAE 

>10931Pseudoalteromonas_haloplanktis_str._TAC125
MRHRKSGRQLNRNSSHRKAMFSNMAGSLVKHEIIKTTLPKAKELRRVIEPLITLAKTDSV 
ANRRLAFARTRDNEVVGKLFSEIGPRNADRPGGYTRILKCGFRTGDNAPMAYIELVGRPA 
TSEAVQEDAQSAE 

>10941Pseudoalteromonas_luteoviolacea_strain_S4054249
MRHRKSGRQLNRNSSHRKAMFSNMAGSLVKHEIIKTTLPKAKELRRVIEPLITLAKTDSV 
ANRRLAFARTRDKEVVGKLFSEIGPRFADRPGGYTRILKCGFRAGDNAPMAYIELLDRPV 
ATEEVQEDAQSAE 

>10961Pseudomonas_aeruginosa_PAO1
MRHRKSGRHLSRTSAHRKAMFQNMAVSLFEHELIKTTLPKAKELRRVAEPLITLAKEDSV 
ANRRLAFDRTRSKAAVGKLFNDLGKRYANRPGGYLRILKCGFRAGDNAPMAYVELVDRPV 
GGEVVEAAE 

>10971Pseudomonas_syringae_pv._syringae_B728a
MRHRKSGRHLSRTSSHRKAMFQNMAVSLFEHELIKTTLPKAKELRRVAEPLITLAKEDSV 
ANRRLAFDRTRSKEIVGKLFNDLGKRYATRQGGYLRILKCGFRAGDNAPMAYVELVDRPI 
GGSVEAAE 

>10991Salmonella_enterica_subsp._enterica_serovar_Typhimurium_str._LT2
MRHRKSGRQLNRNSSHRQAMFRNMAGSLVRHEIIKTTLPKAKELRRVVEPLITLAKTDSV 
ANRRLAFARTRDNEIVAKLFNELGPRFASRAGGYTRILKCGFRAGDNAPMAYIELVDRSE 
KTEAAAE 

>11011Serratia_marcescens_subsp._marcescens_Db11
MRHRKSGRQLNRNSSHRQAMFRNMAGSLVRHEIIKTTLPKAKELRRVVEPLITLAKTDSV 
ANRRLAFARTRDNEIVAKLFNELGPRFASRAGGYTRILKCGFRAGDNAPMAYIELVDRAE 
SQAEVATAE 

>11021Shewanella_oneidensis_MR-1
MRHRKSGRQLNRNSSHRQAMFRNMASSLVRHEIIKTTVAKAKELRRVVEPLITLAKSDSV 
ANRRLAFARTRDAEVVGKLFTELGPRYQERPGGYTRILKCGLRAGDKAPMAYIELVGRPE 
AAQAVDVEAAE 

>11031Shewanella_sediminis_HAW-EB3
MRHRKSGRQLNRNSSHRQAMFRNMASSLVRHEVIKTTVAKAKELRRVVEPLITLAKSDSV 
ANRRLAFARTRDAEVVGKLFNELGPRYQERPGGYTRILKCGLRTGDKAPMAFIELVGRPE 
DAEAVEADDSAE 

>11041Shigella_flexneri_2a_str._301
MRHRKSGRQLNRNSSHRQAMFRNMAGSLVRHEIIKTTLPKAKELRRVVEPLITLAKTDSV 
ANRRLAFARTRDNEIVAKLFNELGPRFASRAGGYTRILKCGFRAGDNAPMAYIELVDRSE 
KAEAAAE 

>11051Sideroxydans_lithotrophicus_ES-1
MRHRLGLRKLNRTSSHRLAMLRNMTVSLLRHEVIKTTLPKAKELRRVAEPILTLGKNPSL 
ANRRLAFARLRDRDIVTKLFDELGPRYAARNGGYSRILKFGFRKGDNAPMALVELLDRPA 
DAQPVEAGE 

>11141Thioalkalivibrio_sp._K90mix
MRHRHSGRQLGRNSSHRKATFQALSVALFRHELIKTTLPKAKELRRVAEPLITLAKEDSV 
HGRRTAFARLRDKEIVGKLFNELGPRYDGRPGGYLRILKCGNRAGDNAPMAYVELVDRPE 
PSADQENGEAA 

>11151Thiobacillus_denitrificans_25259
MRHRQSNRKLNRTTSHRLAMFRNMTNSLLKHEVIKTTLPKAKDLRRFVEPLITLGKESTV 
ANQRLAFDRLRDREMVVKLFGELGPRYQARPGGYLRILKYGFRKGDNAPMALVELVDRPE 
SDAAPVDAE 

>11161Thiomicrospira_crunogena_XCL-2
MRHRKSGRKLNRNSSHRKAMFRNMSASLFEHEMIKTTVAKAKELRGVAEPLITLAKQDSV 
HNRRIAFSRLRDKAAVGKLFSELGPRYESRPGGYVRILKCGFRPGDNAPMAYVELVDRPQ 
VESTESED 

>11181Vibrio_fischeri_ES114
MRHRKSGRQLNRNSSHRKAMFSNMASSLVRHEIIKTTLPKAKELRRVVEPLITLAKTDSV 
ANRRLAFARTRDNEVVAKLFTELGPRFAQRAGGYTRILKCGFRAGDKAPMAYIELVDRPE 
VEADAE 

>11191Vibrio_vulnificus_YJ016
MRHRKSGRQLNRNSSHRKAMFSNMASSLVRHEVIKTTLPKAKELRRVVEPLITLAKTDSV 
ANRRLAFARTRDNEVVAKLFNELGPRFAARQGGYTRILKAGFRAGDKAPMAYIELVDRPA 
AEEAAAE

>1Yersinia_pestis
MRHRKSGRQLNRNSSHRQAMFRNMAGSLVRHEIIKTTLPKAKELRRVVEPLITLAKTDNVANRRLAFART
RDNEIVAKLFNELGPRFASRAGGYTRILKCGFRAGDNAPMAYIELVDRAASQAEVVAAE 
