# Supplementary material for: The “Jack-of-all-Trades” Flagellum From Salmonella and E. coli Was Horizontally Acquired From an Ancestral β-Proteobacterium
Source: Front Microbiol. 2021 Mar 30;12:643180. doi: 10.3389/fmicb.2021.643180 (PMC8042155; doi:10.3389/fmicb.2021.643180)
Supplement: Supplementary file 9 [file Data_Sheet_2.ZIP]

Archive with 83 entries (76 files):
- Data_files_frontiers/
- Data_files_frontiers/Tree_files/
- Data_files_frontiers/Tree_files/FliR_noroot.nex
- Data_files_frontiers/Tree_files/organisms.txt
- __MACOSX/
- __MACOSX/Data_files_frontiers/
- __MACOSX/Data_files_frontiers/Tree_files/
- __MACOSX/Data_files_frontiers/Tree_files/._organisms.txt
- Data_files_frontiers/Tree_files/Organism_all_rpl.nex
- Data_files_frontiers/Tree_files/.DS_Store
- __MACOSX/Data_files_frontiers/Tree_files/._.DS_Store
- Data_files_frontiers/Tree_files/FliI_noroot.nex
- Data_files_frontiers/Tree_files/FliP_noroot.nex
- Data_files_frontiers/Tree_files/FlhB_noroot.nex
- Data_files_frontiers/Tree_files/FliF_noroot.nex
- Data_files_frontiers/Tree_files/FliE_noroot.nex
- Data_files_frontiers/Tree_files/FlhA_noroot.nex
- Data_files_frontiers/Tree_files/FliM_noroot.nex
- Data_files_frontiers/Tree_files/FlgC_noroot.nex
- Data_files_frontiers/Tree_files/FliG_noroot.nex
- Data_files_frontiers/Tree_files/Flagella_all.nex
- Data_files_frontiers/Tree_files/FlgI_noroot.nex
- Data_files_frontiers/Tree_files/FliQ_noroot.nex
- Data_files_frontiers/.DS_Store
- __MACOSX/Data_files_frontiers/._.DS_Store
- Data_files_frontiers/sequences/
- Data_files_frontiers/sequences/rplQ.txt
- __MACOSX/Data_files_frontiers/sequences/
- __MACOSX/Data_files_frontiers/sequences/._rplQ.txt
- Data_files_frontiers/sequences/rplF.txt
- __MACOSX/Data_files_frontiers/sequences/._rplF.txt
- Data_files_frontiers/sequences/rplP.txt
- __MACOSX/Data_files_frontiers/sequences/._rplP.txt
- Data_files_frontiers/sequences/rplR.txt
- __MACOSX/Data_files_frontiers/sequences/._rplR.txt
- Data_files_frontiers/sequences/FliP_clean.txt
- __MACOSX/Data_files_frontiers/sequences/._FliP_clean.txt
- Data_files_frontiers/sequences/rplE.txt
- __MACOSX/Data_files_frontiers/sequences/._rplE.txt
- Data_files_frontiers/sequences/rplD.txt
- __MACOSX/Data_files_frontiers/sequences/._rplD.txt
- Data_files_frontiers/sequences/FlhA_clean.txt
- __MACOSX/Data_files_frontiers/sequences/._FlhA_clean.txt
- Data_files_frontiers/sequences/FliE_clean.txt
- __MACOSX/Data_files_frontiers/sequences/._FliE_clean.txt
- Data_files_frontiers/sequences/.DS_Store
- __MACOSX/Data_files_frontiers/sequences/._.DS_Store
- Data_files_frontiers/sequences/rplA.txt
- __MACOSX/Data_files_frontiers/sequences/._rplA.txt
- Data_files_frontiers/sequences/rplC.txt
- __MACOSX/Data_files_frontiers/sequences/._rplC.txt
- Data_files_frontiers/sequences/rplB.txt
- __MACOSX/Data_files_frontiers/sequences/._rplB.txt
- Data_files_frontiers/sequences/FliI_clean.txt
- __MACOSX/Data_files_frontiers/sequences/._FliI_clean.txt
- Data_files_frontiers/sequences/FliQ_clean.txt
- __MACOSX/Data_files_frontiers/sequences/._FliQ_clean.txt
- Data_files_frontiers/sequences/FliG_clean.txt
- __MACOSX/Data_files_frontiers/sequences/._FliG_clean.txt
- Data_files_frontiers/sequences/FliR_clean.txt
- __MACOSX/Data_files_frontiers/sequences/._FliR_clean.txt
- Data_files_frontiers/sequences/FlgI_clean.txt
- __MACOSX/Data_files_frontiers/sequences/._FlgI_clean.txt
- Data_files_frontiers/sequences/rplO.txt
- __MACOSX/Data_files_frontiers/sequences/._rplO.txt
- Data_files_frontiers/sequences/rplN.txt
- __MACOSX/Data_files_frontiers/sequences/._rplN.txt
- Data_files_frontiers/sequences/FlgC_clean.txt
- __MACOSX/Data_files_frontiers/sequences/._FlgC_clean.txt
- Data_files_frontiers/sequences/FliF_clean.txt
- __MACOSX/Data_files_frontiers/sequences/._FliF_clean.txt
- Data_files_frontiers/sequences/FlhB_clean.txt
- __MACOSX/Data_files_frontiers/sequences/._FlhB_clean.txt
- Data_files_frontiers/sequences/rplM.txt
- __MACOSX/Data_files_frontiers/sequences/._rplM.txt
- Data_files_frontiers/sequences/rplI.txt
- __MACOSX/Data_files_frontiers/sequences/._rplI.txt
- Data_files_frontiers/sequences/FliM_clean.txt
- __MACOSX/Data_files_frontiers/sequences/._FliM_clean.txt
- Data_files_frontiers/sequences/rplJ.txt
- __MACOSX/Data_files_frontiers/sequences/._rplJ.txt
- Data_files_frontiers/sequences/rplK.txt
- __MACOSX/Data_files_frontiers/sequences/._rplK.txt
