# Supplementary material for: The “Jack-of-all-Trades” Flagellum From Salmonella and E. coli Was Horizontally Acquired From an Ancestral β-Proteobacterium
Source: Front Microbiol. 2021 Mar 30;12:643180. doi: 10.3389/fmicb.2021.643180 (PMC8042155; doi:10.3389/fmicb.2021.643180)
Supplement: Supplementary file 9 [file Data_Sheet_2.ZIP › Data_files_frontiers/Tree_files/FliR_noroot.nex]

(3Pseudoalt:0.224326,((((2Glaciecol:0.087101,1Pseudoalt:0.07646):0.061233,(1Glaciecol:0.187741,1Alteromon:0.092489):0.068556):0.218006,1Catenovul:0.360149):0.124205,(((2Shewanell:0.141176,1Shewanell:0.087751):0.285071,(((1Aeromonas:0.034022,2Aeromonas:0.05373):0.242066,1Oceanimon:0.293358):0.113179,(1Plesiomon:0.427379,((2Vibrio_vu:0.133091,1Vibrio_fi:0.147732):0.099881,1Photobact:0.226149):0.21736):0.206414):0.06003):0.110174,((((((((50041Aerom:0.076319,50031Aerom:0.050474):0.263127,50811Ocean:0.358709):0.14071,51031Shewa:0.440322):0.058512,50891Photo:0.373237):0.107304,50911Plesi:0.342042):0.29467,3Marinomon:0.791002):0.166177,((2Marinobac:0.050043,1Marinobac:0.013965):0.428518,(5Pseudomon:0.246499,4Pseudomon:0.165916):0.211715):0.076555):0.065334,(1Nitrosoco:0.486678,((2Methyloba:0.571817,1Thioalkal:0.650733):0.110471,(1Chitiniph:0.656881,((((1Hylemonel:0.316743,1Comamonas:0.251703):0.491816,2Thiobacil:0.336077):0.024299,(1Burkholde:0.46921,(((2Bordetell:0.133373,1Bordetell:0.157973):0.214695,((1Enterobac:0.1182,((1Shigella_:0.016365,1Escherich:0.009978):0.071757,1Salmonell:0.031971):0.067692):0.15985,(1Morganell:0.469092,(1Yersinia_:0.111098,1Edwardsie:0.315641):0.03241):0.070349):0.393206):0.063306,1Cupriavid:0.381285):0.10318):0.07273):0.08805,((2Nitrosomo:0.427763,(3Methylote:0.343758,1Methyloba:0.418083):0.285264):0.06481,(1Sideroxyd:0.498975,1Dechlorom:0.525689):0.055031):0.032312):0.127734):0.299458):0.066183):0.070455):0.208616):0.191633):0.280037,2Pseudoalt:0.083233);
