# Supplementary material for: The “Jack-of-all-Trades” Flagellum From Salmonella and E. coli Was Horizontally Acquired From an Ancestral β-Proteobacterium
Source: Front Microbiol. 2021 Mar 30;12:643180. doi: 10.3389/fmicb.2021.643180 (PMC8042155; doi:10.3389/fmicb.2021.643180)
Supplement: Supplementary file 9 [file Data_Sheet_2.ZIP › Data_files_frontiers/Tree_files/Organism_all_rpl.nex]

[&U] ((((11151Thiob:0.16818493,10791Nitro:0.38237235):0.04480848,(((((10561Hylem:0.07582795,10291Comam:0.09565725):0.18793256,(10171Burkh:0.09805391,10311Cupri:0.1118772):0.05205503):0.03448694,(10151Borde:0.02442889,10141Borde:0.02895749):0.16414428):0.05304203,10321Dechl:0.18399662):0.03841929,(11051Sider:0.19562812,10281Chiti:0.18675784):0.02398942):0.02832952):0.04181065,(10701Methy:0.07155855,10721Methy:0.12892629):0.08985185):0.15799864,((10711Methy:0.34049028,(11141Thioa:0.28540415,10781Nitro:0.35828633):0.04388902):0.03153634,(((10661Marin:0.18641,(10971Pseud:0.06978218,10961Pseud:0.05522053):0.15748317):0.0343325,(10641Marin:0.01665936,10631Marin:0.0335586):0.19522593):0.03517504,(((10941Pseud:0.03482887,10931Pseud:0.0636018):0.08140661,(10261Caten:0.11558901,((10481Glaci:0.07877592,10071Alter:0.08965872):0.01773372,(10501Glaci:0.04915838,10921Pseud:0.0378695):0.03602086):0.11512927):0.02690946):0.03513331,((11021Shewa:0.04928883,11031Shewa:0.0585697):0.10921081,(((10031Aerom:0.00910963,10041Aerom:0.00652802):0.09024116,10811Ocean:0.09490974):0.03224764,(((11181Vibri:0.05553921,11191Vibri:0.04409697):0.02224377,10891Photo:0.06654371):0.04233843,(10911Plesi:0.06377317,(10731Morga:0.05522391,(1Yersinia_:0.05013493,(10411Edwar:0.03616508,(10421Enter:0.00917791,(10991Salmo:0.00767534,(11041Shige:0.00335485,10431Esche:0.00040564):0.00494427):0.00581854):0.02653179):0.01003179):0.00804495):0.03909384):0.07707496):0.02418886):0.01313685):0.03311225):0.10524889):0.06065739):0.09958099,10231Campy:1.37423001);
