# Supplementary material for: The “Jack-of-all-Trades” Flagellum From Salmonella and E. coli Was Horizontally Acquired From an Ancestral β-Proteobacterium
Source: Front Microbiol. 2021 Mar 30;12:643180. doi: 10.3389/fmicb.2021.643180 (PMC8042155; doi:10.3389/fmicb.2021.643180)
Supplement: Supplementary file 9 [file Data_Sheet_2.ZIP › Data_files_frontiers/Tree_files/FliI_noroot.nex]

((50031Aerom:0.035941,50041Aerom:0.071024):0.313828,(50891Photo:0.557987,(51031Shewa:0.469413,(50911Plesi:0.327674,((4Pseudomon:0.070136,5Pseudomon:0.134393):0.284084,((((1Thioalkal:0.641127,((1Hylemonel:0.194112,1Comamonas:0.208788):0.341543,((((2Thiobacil:0.124049,(1Methyloba:0.066945,3Methylote:0.161667):0.149895):0.140313,((1Morganell:0.298346,((1Edwardsie:0.102294,(1Salmonell:0.028621,(1Enterobac:0.019195,(1Shigella_:0.002669,1Escherich:0.0):0.029897):0.005915):0.081733):0.030479,1Yersinia_:0.094334):0.089856):0.185727,((1Bordetell:0.064314,2Bordetell:0.070964):0.237322,1Burkholde:0.251904):0.063128):0.090222):0.046066,1Sideroxyd:0.218465):0.015277,(1Dechlorom:0.284381,(1Chitiniph:0.424383,2Nitrosomo:0.246686):0.061228):0.064299):0.094798):0.07667):0.036127,(((1Glaciecol:0.226593,((2Glaciecol:0.079511,1Alteromon:0.156014):0.020704,1Pseudoalt:0.064192):0.070074):0.164924,(((2Aeromonas:0.006082,1Aeromonas:0.017963):0.163792,((3Pseudoalt:0.074256,2Pseudoalt:0.07123):0.226685,1Oceanimon:0.278723):0.030756):0.047576,(1Catenovul:0.335652,(1Plesiomon:0.175961,(1Photobact:0.107991,(2Vibrio_vu:0.059359,1Vibrio_fi:0.089524):0.038579):0.109678):0.153853):0.045627):0.104573):0.041716,(2Shewanell:0.04748,1Shewanell:0.078954):0.233307):0.213819):0.057245,(1Nitrosoco:0.359,2Methyloba:0.464443):0.066914):0.085239,((1Marinobac:0.032737,2Marinobac:0.050709):0.241523,3Marinomon:0.351067):0.095124):0.014048):0.215791):0.092125):0.067489):0.088628,50811Ocean:0.490883);
