# Supplementary material for: The “Jack-of-all-Trades” Flagellum From Salmonella and E. coli Was Horizontally Acquired From an Ancestral β-Proteobacterium
Source: Front Microbiol. 2021 Mar 30;12:643180. doi: 10.3389/fmicb.2021.643180 (PMC8042155; doi:10.3389/fmicb.2021.643180)
Supplement: Supplementary file 9 [file Data_Sheet_2.ZIP › Data_files_frontiers/Tree_files/FliP_noroot.nex]

(2Shewanell:0.124482,1Shewanell:0.118327,(((1Oceanimon:0.11833,(2Aeromonas:0.023858,1Aeromonas:0.048945):0.126272):0.209612,(((2Vibrio_vu:0.098499,1Vibrio_fi:0.120201):0.073107,1Photobact:0.091485):0.164484,(1Plesiomon:0.293548,((5Pseudomon:0.203063,4Pseudomon:0.087205):0.283536,(((1Marinobac:0.0,2Marinobac:0.08783):0.314133,3Marinomon:0.346069):0.107949,(((1Thioalkal:0.520679,((((((1Chitiniph:0.439518,(1Hylemonel:0.163992,1Comamonas:0.167229):0.284282):0.079706,1Dechlorom:0.269148):0.135848,(2Thiobacil:0.262997,(1Methyloba:0.160654,3Methylote:0.259645):0.053323):0.048897):0.054276,(((((1Edwardsie:0.052475,(1Yersinia_:0.131804,(1Salmonell:0.020736,((1Escherich:0.0,1Shigella_:0.0):0.025501,1Enterobac:0.045847):0.022947):0.108044):0.052064):0.073578,1Morganell:0.209783):0.124544,(2Bordetell:0.079465,1Bordetell:0.056058):0.322706):0.133346,1Burkholde:0.267142):0.0652,1Sideroxyd:0.227038):0.030649):0.090461,2Nitrosomo:0.179828):0.346296,2Methyloba:0.380451):0.077266):0.021818,1Nitrosoco:0.398338):0.088366,(50911Plesi:0.227281,(50891Photo:0.352669,(50811Ocean:0.273315,((50031Aerom:0.085484,50041Aerom:0.019462):0.202431,51031Shewa:0.48433):0.089614):0.067656):0.097262):0.459451):0.019181):0.037451):0.128869):0.080272):0.014935):0.071529,(1Catenovul:0.274813,((3Pseudoalt:0.129326,2Pseudoalt:0.138259):0.176471,((2Glaciecol:0.059276,1Pseudoalt:0.05454):0.097854,(1Glaciecol:0.064283,1Alteromon:0.140384):0.059349):0.123358):0.040509):0.044551):0.267389);
