# Supplementary material for: The “Jack-of-all-Trades” Flagellum From Salmonella and E. coli Was Horizontally Acquired From an Ancestral β-Proteobacterium
Source: Front Microbiol. 2021 Mar 30;12:643180. doi: 10.3389/fmicb.2021.643180 (PMC8042155; doi:10.3389/fmicb.2021.643180)
Supplement: Supplementary file 9 [file Data_Sheet_2.ZIP › Data_files_frontiers/Tree_files/FlhB_noroot.nex]

((1Photobact:0.229304,(1Plesiomon:0.362406,((((2Shewanell:0.201404,1Shewanell:0.147524):0.234195,((((2Glaciecol:0.105292,1Pseudoalt:0.130016):0.086481,(1Alteromon:0.224358,1Glaciecol:0.203566):0.056902):0.243197,1Catenovul:0.487395):0.137421,(3Pseudoalt:0.127205,2Pseudoalt:0.132075):0.240465):0.162216):0.083841,(((((50891Photo:0.578957,51031Shewa:0.604853):0.200943,(50811Ocean:0.46645,(50041Aerom:0.054785,50031Aerom:0.054604):0.406139):0.255024):0.110172,50911Plesi:0.585367):0.31369,(((4Pseudomon:0.239509,5Pseudomon:0.373404):0.2551,(1Marinobac:0.078049,2Marinobac:0.025694):0.415951):0.089958,(((1Hylemonel:0.473305,1Comamonas:0.42713):0.740435,((1Methyloba:0.300038,3Methylote:0.321157):0.244365,((1Sideroxyd:0.33372,1Dechlorom:0.52014):0.099308,((((((1Morganell:0.509242,(1Edwardsie:0.239264,1Yersinia_:0.166921):0.059902):0.089261,((Salmonella:0.033889,1Enterobac:0.113278):0.019902,(1Shigella_:0.028033,1Escherich:0.0):0.044266):0.179772):0.348487,(1Bordetell:0.186402,2Bordetell:0.140928):0.204761):0.103943,1Burkholde:0.528667):0.093532,(1Chitiniph:0.732154,2Nitrosomo:0.37841):0.048996):0.062495,2Thiobacil:0.43332):0.044088):0.099913):0.101498):0.16606,((1Nitrosoco:0.527629,2Methyloba:0.653668):0.124388,1Thioalkal:0.611157):0.102638):0.072171):0.057539):0.055521,3Marinomon:0.742486):0.145951):0.052031,((1Aeromonas:0.112289,2Aeromonas:0.019587):0.245637,1Oceanimon:0.362131):0.184282):0.195651):0.095868):0.094608,1Vibrio_fi:0.176966,2Vibrio_vu:0.120798);
