# Supplementary material for: The “Jack-of-all-Trades” Flagellum From Salmonella and E. coli Was Horizontally Acquired From an Ancestral β-Proteobacterium
Source: Front Microbiol. 2021 Mar 30;12:643180. doi: 10.3389/fmicb.2021.643180 (PMC8042155; doi:10.3389/fmicb.2021.643180)
Supplement: Supplementary file 9 [file Data_Sheet_2.ZIP › Data_files_frontiers/Tree_files/FliF_noroot.nex]

((1Salmonell:0.060232,(1Enterobac:0.045265,((1Edwardsie:0.224107,1Yersinia_:0.170937):0.048141,(1Morganell:0.391576,((1Bordetell:0.077692,2Bordetell:0.098876):0.362692,(1Burkholde:0.366144,((((1Comamonas:0.291021,1Hylemonel:0.247264):0.337829,1Chitiniph:0.379944):0.072932,(1Sideroxyd:0.346934,(1Nitrosoco:0.411527,((2Methyloba:0.476925,1Thioalkal:0.730534):0.081147,(((4Pseudomon:0.094593,5Pseudomon:0.142956):0.171605,(3Marinomon:0.372155,(1Marinobac:0.06467,2Marinobac:0.046475):0.414474):0.082244):0.196242,(((1Shewanell:0.084621,2Shewanell:0.055925):0.217914,(((1Catenovul:0.158435,((1Glaciecol:0.180797,1Alteromon:0.130389):0.059782,(2Glaciecol:0.146224,1Pseudoalt:0.080547):0.055634):0.16364):0.039303,(3Pseudoalt:0.10261,2Pseudoalt:0.118842):0.08017):0.081569,(((1Photobact:0.122362,(2Vibrio_vu:0.168973,1Vibrio_fi:0.125771):0.098076):0.162294,1Plesiomon:0.36768):0.18533,(1Oceanimon:0.278941,(1Aeromonas:0.030824,2Aeromonas:0.039147):0.164504):0.106144):0.100417):0.065013):0.689612,((((50811Ocean:0.507846,(50041Aerom:0.043459,50031Aerom:0.050166):0.319877):0.157374,51031Shewa:0.465932):0.025128,50891Photo:0.418663):0.19612,50911Plesi:0.568769):0.547754):0.060909):0.105392):0.077585):0.339458):0.07261):0.044915,(((3Methylote:0.254326,1Methyloba:0.162515):0.137206,2Thiobacil:0.242457):0.118186,(2Nitrosomo:0.399486,1Dechlorom:0.401745):0.065867):0.043231):0.080984):0.096251):0.245208):0.064857):0.138056):0.047922):0.062682,1Shigella_:0.008496,1Escherich:0.0);
