# Supplementary material for: The “Jack-of-all-Trades” Flagellum From Salmonella and E. coli Was Horizontally Acquired From an Ancestral β-Proteobacterium
Source: Front Microbiol. 2021 Mar 30;12:643180. doi: 10.3389/fmicb.2021.643180 (PMC8042155; doi:10.3389/fmicb.2021.643180)
Supplement: Supplementary file 9 [file Data_Sheet_2.ZIP › Data_files_frontiers/Tree_files/FliE_noroot.nex]

(1Morganell:0.642236,(1Enterobac:0.037724,((1Escherich:0.0,1Shigella_:0.011052):0.010278,1Salmonell:0.085831):0.041347):0.088909,(1Edwardsie:0.219825,(((((2Thiobacil:0.321645,((1Thioalkal:0.697361,((1Comamonas:0.287772,1Hylemonel:0.228653):0.889701,1Sideroxyd:0.090218):0.101764):0.054584,(3Methylote:0.167535,1Methyloba:0.192538):0.115872):0.086181):0.080686,(1Dechlorom:0.391583,(1Chitiniph:0.419498,2Nitrosomo:0.355838):0.075552):0.100056):0.093209,(2Methyloba:0.323458,(((5Pseudomon:0.137424,4Pseudomon:0.085427):0.200291,((((50811Ocean:0.340129,51031Shewa:0.514725):0.253633,(50031Aerom:0.0,50041Aerom:0.071994):0.259177):0.077839,50891Photo:0.333793):0.199175,50911Plesi:0.348624):0.560039):0.109706,(((1Plesiomon:0.302513,(((1Shewanell:0.038407,2Shewanell:0.20825):0.220172,(1Photobact:0.206569,(2Vibrio_vu:0.156228,1Vibrio_fi:0.206259):0.048686):0.136571):0.02107,((3Pseudoalt:0.099714,2Pseudoalt:0.092229):0.228589,(((1Glaciecol:0.154457,1Alteromon:0.197995):0.112978,(2Glaciecol:0.193275,1Pseudoalt:0.135251):0.072727):0.160195,1Catenovul:0.298589):0.060991):0.12798):0.071691,(1Oceanimon:0.356311,(2Aeromonas:0.009196,1Aeromonas:0.013705):0.217169):0.070586):0.32927,1Nitrosoco:0.426068):0.118517,((2Marinobac:0.095896,1Marinobac:0.089186):0.368043,3Marinomon:0.328652):0.281518):0.06602):0.071327):0.101676):0.394269,(1Burkholde:0.475561,(1Bordetell:0.028195,2Bordetell:0.230293):0.308036):0.07843):0.23834,1Yersinia_:0.197539):0.073244):0.252487);
