# Supplementary material for: The “Jack-of-all-Trades” Flagellum From Salmonella and E. coli Was Horizontally Acquired From an Ancestral β-Proteobacterium
Source: Front Microbiol. 2021 Mar 30;12:643180. doi: 10.3389/fmicb.2021.643180 (PMC8042155; doi:10.3389/fmicb.2021.643180)
Supplement: Supplementary file 9 [file Data_Sheet_2.ZIP › Data_files_frontiers/Tree_files/FlhA_noroot.nex]

(2Glaciecol:0.047325,1Pseudoalt:0.038503,((1Glaciecol:0.093046,1Alteromon:0.104618):0.022472,(1Catenovul:0.191977,((((1Thioalkal:0.331442,2Methyloba:0.292403):0.050534,((2Thiobacil:0.759499,((1Comamonas:0.153856,1Hylemonel:0.118376):0.423205,(((1Sideroxyd:0.207404,2Nitrosomo:0.29607):0.060806,((1Chitiniph:0.367325,1Dechlorom:0.253706):0.060071,(1Burkholde:0.24341,((((1Yersinia_:0.08378,((1Escherich:0.0,1Shigella_:0.004264):0.021354,(1Salmonell:0.020186,1Enterobac:0.023171):0.013326):0.085635):0.03819,1Edwardsie:0.079913):0.06448,1Morganell:0.248311):0.215467,(2Bordetell:0.076791,1Bordetell:0.040852):0.205679):0.045087):0.098288):0.03052):0.045518,(1Methyloba:0.109493,3Methylote:0.16603):0.19044):0.055213):0.052283):0.240822,1Nitrosoco:0.277475):0.058178):0.058399,(((51031Shewa:0.290623,(((50031Aerom:0.021161,50041Aerom:0.026589):0.244289,50811Ocean:0.235969):0.100225,50891Photo:0.355938):0.032495):0.159584,50911Plesi:0.376972):0.455349,((4Pseudomon:0.032377,5Pseudomon:0.167461):0.137943,(3Marinomon:0.3128,(1Marinobac:0.023273,2Marinobac:0.040937):0.159789):0.054774):0.073537):0.081753):0.107017,((((1Aeromonas:0.01961,2Aeromonas:0.010508):0.157554,1Oceanimon:0.143845):0.073188,((2Shewanell:0.057732,1Shewanell:0.060763):0.146353,(((2Vibrio_vu:0.079513,1Vibrio_fi:0.122799):0.04484,1Photobact:0.085907):0.12096,1Plesiomon:0.158855):0.078121):0.033243):0.040371,(2Pseudoalt:0.059345,3Pseudoalt:0.042474):0.185873):0.040627):0.061659):0.12625):0.025189);
