# Supplementary material for: The “Jack-of-all-Trades” Flagellum From Salmonella and E. coli Was Horizontally Acquired From an Ancestral β-Proteobacterium
Source: Front Microbiol. 2021 Mar 30;12:643180. doi: 10.3389/fmicb.2021.643180 (PMC8042155; doi:10.3389/fmicb.2021.643180)
Supplement: Supplementary file 9 [file Data_Sheet_2.ZIP › Data_files_frontiers/Tree_files/FliM_noroot.nex]

(((1Vibrio_fi:0.06666441,2Vibrio_vu:0.09632472):0.05182605,1Photobact:0.07768359):0.09166372,(1Plesiomon:0.15852704,(2Aeromonas:0.01796454,1Aeromonas:1e-08):0.05510421):0.02183249,(((((3Marinomon:0.26804573,(1Marinobac:0.02066008,2Marinobac:0.02564586):0.19679557):0.04670296,(5Pseudomon:0.1060528,4Pseudomon:0.04593022):0.16731526):0.15065655,(((1Thioalkal:0.32264978,(1Nitrosoco:0.59491615,(1Chitiniph:0.19060585,((1Dechlorom:0.29410002,(((1Comamonas:0.07422399,1Hylemonel:0.12289057):0.54238034,1Sideroxyd:0.30606618):0.09566699,((2Thiobacil:0.1547492,(3Methylote:0.12186997,1Methyloba:0.08068652):0.07200429):0.08657175,(((2Bordetell:0.04362259,1Bordetell:0.08000271):0.29568105,((1Yersinia_:0.06967066,((1Enterobac:0.01650154,(1Salmonell:0.00257105,(1Escherich:0.00342501,1Shigella_:0.00348142):0.02963215):0.01026205):0.10407159,1Edwardsie:0.13792549):0.02688978):0.05807053,1Morganell:0.23750017):0.54194773):0.15424914,1Burkholde:0.23462712):0.08179916):0.05779737):0.03242306):0.05930397,2Nitrosomo:0.49977188):0.0504653):0.45481701):0.09264532):0.07793402,2Methyloba:0.52570313):0.01611032,((50811Ocean:0.70904087,(50031Aerom:0.02412045,50041Aerom:0.03215261):0.75417508):0.22568906,(50891Photo:0.6275769,(50911Plesi:0.84734193,51031Shewa:0.9894317):0.0241299):0.05738664):1.59068313):0.08417832):0.22714889,1Oceanimon:0.12929927):0.03977566,((1Catenovul:0.08293566,(((2Glaciecol:0.03476929,1Pseudoalt:0.04045617):0.0143841,(1Alteromon:0.03837194,1Glaciecol:0.08075556):0.01786163):0.05692069,(3Pseudoalt:0.01795495,2Pseudoalt:0.0241867):0.03697599):0.01454583):0.04176225,(1Shewanell:0.03261307,2Shewanell:0.07160925):0.16129265):0.02855956):0.03292574);
