# Supplementary material for: The “Jack-of-all-Trades” Flagellum From Salmonella and E. coli Was Horizontally Acquired From an Ancestral β-Proteobacterium
Source: Front Microbiol. 2021 Mar 30;12:643180. doi: 10.3389/fmicb.2021.643180 (PMC8042155; doi:10.3389/fmicb.2021.643180)
Supplement: Supplementary file 9 [file Data_Sheet_2.ZIP › Data_files_frontiers/Tree_files/FlgC_noroot.nex]

(((1Catenovul:0.155878,(2Pseudoalt:0.053569,3Pseudoalt:0.029339):0.130466):0.027666,(((2Shewanell:0.054059,1Shewanell:0.077813):0.180098,(1Plesiomon:0.166872,(50891Photo:0.112778,(1Vibrio_fi:0.090904,2Vibrio_vu:0.056278):0.077748):0.110108):0.069409):0.031111,((1Aeromonas:0.029387,2Aeromonas:0.023796):0.174012,1Oceanimon:0.152168):0.033115):0.04444):0.040236,((1Alteromon:0.079149,1Glaciecol:0.151971):0.081838,(1Pseudoalt:0.020934,2Glaciecol:0.091996):0.038576):0.24144,((((((4Pseudomon:0.170486,5Pseudomon:0.070312):0.191396,(1Marinobac:0.04132,2Marinobac:0.026434):0.159223):0.090231,3Marinomon:0.165363):0.009106,(50911Plesi:0.352702,(51031Shewa:0.356032,(1Photobact:0.440402,((50041Aerom:0.038838,50031Aerom:0.026785):0.185191,50811Ocean:0.296008):0.090304):0.057824):0.070612):0.212308):0.189999,(((1Dechlorom:0.180068,1Chitiniph:0.221671):0.066651,((3Methylote:0.178122,1Methyloba:0.142899):0.093274,((2Thiobacil:0.112884,2Nitrosomo:0.301451):0.055766,((1Hylemonel:0.174968,1Comamonas:0.132184):0.256339,((1Burkholde:0.216519,((2Bordetell:0.087128,1Bordetell:0.086564):0.097909,(((1Enterobac:0.025886,1Salmonell:0.044548):0.026139,1Escherich:0.0):0.102582,(1Yersinia_:0.01694,(1Edwardsie:0.072927,1Morganell:0.243945):0.103263):0.090598):0.149557):0.087837):0.107204,1Sideroxyd:0.129994):0.011185):0.079134):0.068148):0.087038):0.31474,1Thioalkal:0.398522):0.069084):0.093337,(2Methyloba:0.466865,1Nitrosoco:0.254679):0.068652):0.073988);
