# Supplementary material for: The “Jack-of-all-Trades” Flagellum From Salmonella and E. coli Was Horizontally Acquired From an Ancestral β-Proteobacterium
Source: Front Microbiol. 2021 Mar 30;12:643180. doi: 10.3389/fmicb.2021.643180 (PMC8042155; doi:10.3389/fmicb.2021.643180)
Supplement: Supplementary file 9 [file Data_Sheet_2.ZIP › Data_files_frontiers/Tree_files/FliG_noroot.nex]

(1Escherich:1e-08,1Shigella_:0.00626504,((((1Edwardsie:0.09022654,(1Morganell:0.1631823,((1Bordetell:0.0486753,2Bordetell:0.05837496):0.22654371,(((1Sideroxyd:0.28124815,(1Hylemonel:0.23537059,1Comamonas:0.18709443):0.34014516):0.04296076,((2Nitrosomo:0.33302818,1Chitiniph:0.24701417):0.05477676,((1Dechlorom:0.27709886,(2Methyloba:0.5850425,((((3Marinomon:0.25661978,((4Pseudomon:0.07016073,5Pseudomon:0.06802881):0.12367781,(1Marinobac:0.02147778,2Marinobac:0.03247815):0.2160634):0.04893896):0.10103146,((((1Plesiomon:0.24664565,(1Photobact:0.08553705,(1Vibrio_fi:0.08766005,2Vibrio_vu:0.08683685):0.04760379):0.08962185):0.02770625,((2Aeromonas:0.00275236,1Aeromonas:0.00941704):0.07329445,50811Ocean:0.26095683):0.04982213):0.03153294,((2Shewanell:0.05762784,1Shewanell:0.01021803):0.12268976,((((1Glaciecol:0.10608565,(2Glaciecol:0.03696077,1Pseudoalt:0.050417):0.02512217):0.02443784,1Alteromon:0.04809454):0.07709041,(3Pseudoalt:0.03214893,2Pseudoalt:0.03597694):0.06070774):0.0215795,1Catenovul:0.07806495):0.07192113):0.06433516):0.21153802,((50891Photo:0.47685358,((1Oceanimon:0.35656256,(50041Aerom:0.02751555,50031Aerom:0.02092348):0.34876491):0.22001187,51031Shewa:0.61850624):0.15015234):0.24969294,50911Plesi:0.53266672):1.14657875):0.11162682):0.09197907,1Nitrosoco:0.45088639):0.05413461,1Thioalkal:0.36574975):0.05221095):0.24348192):0.04057359,((3Methylote:0.12012356,1Methyloba:0.13373125):0.12334325,2Thiobacil:0.22626721):0.10992894):0.03889511):0.0276356):0.10351883,1Burkholde:0.24047281):0.18810114):0.26692444):0.0583682):0.02481347,1Yersinia_:0.09361512):0.12847295,1Enterobac:0.00782609):0.01742618,1Salmonell:0.02830065):0.00741498);
