# Supplementary material for: The “Jack-of-all-Trades” Flagellum From Salmonella and E. coli Was Horizontally Acquired From an Ancestral β-Proteobacterium
Source: Front Microbiol. 2021 Mar 30;12:643180. doi: 10.3389/fmicb.2021.643180 (PMC8042155; doi:10.3389/fmicb.2021.643180)
Supplement: Supplementary file 9 [file Data_Sheet_2.ZIP › Data_files_frontiers/Tree_files/Flagella_all.nex]

[&U] ((1Thioalkal:0.53493249,((((1Shewanell:0.08608228,2Shewanell:0.14246992):0.2095103,(((1Oceanimon:0.29278727,(2Aeromonas:0.0235708,1Aeromonas:0.03438978):0.17751301):0.1025045,((1Photobact:0.20923713,(1Vibrio_fi:0.12339536,2Vibrio_vu:0.10864033):0.07620017):0.12109573,1Plesiomon:0.28067278):0.1389575):0.05181285,((((1Pseudoalt:0.07332522,2Glaciecol:0.09768977):0.0530337,(1Alteromon:0.12654002,1Glaciecol:0.16083314):0.0466476):0.16886971,1Catenovul:0.25123713):0.0567405,(3Pseudoalt:0.09764012,2Pseudoalt:0.09344038):0.16100749):0.09821679):0.03385112):0.32217036,((50911Plesi:0.46141453,((51031Shewa:0.41813901,50891Photo:0.42309598):0.05218768,(50811Ocean:0.38038324,(50041Aerom:0.04144598,50031Aerom:0.047518):0.33694479):0.11738274):0.13820187):0.37057536,((4Pseudomon:0.0993764,5Pseudomon:0.16916732):0.20785148,(3Marinomon:0.42309515,(1Marinobac:0.04586593,2Marinobac:0.0496588):0.29835708):0.07016729):0.07955418):0.06031567):0.08599901,(1Nitrosoco:0.39740286,2Methyloba:0.46533357):0.05367156):0.05138418):0.15905156,(1Chitiniph:0.52646368,((1Hylemonel:0.21965367,1Comamonas:0.24899534):0.4221143,(1Dechlorom:0.39541166,((1Sideroxyd:0.30744527,2Nitrosomo:0.34095338):0.06847552,((2Thiobacil:0.32588798,(3Methylote:0.22565859,1Methyloba:0.17631982):0.1596948):0.08251316,((1Cupriavid:0.23823434,1Burkholde:0.31303479):0.05025613,((1Bordetell:0.0812744,2Bordetell:0.09622897):0.26415456,(1Morganell:0.32346622,((1Yersinia_:0.13415735,1Edwardsie:0.17111871):0.03587071,(1Enterobac:0.04685936,(1Salmonell:0.03923933,(1Shigella_:0.00865747,1Escherich:0.00066754):0.04503016):0.02642274):0.1418662):0.07186351):0.2292058):0.0676117):0.12752041):0.02681613):0.03137428):0.04380596):0.04796904):0.1370226,1Campyloba:1.37991039);
