# Supplementary material for: The “Jack-of-all-Trades” Flagellum From Salmonella and E. coli Was Horizontally Acquired From an Ancestral β-Proteobacterium
Source: Front Microbiol. 2021 Mar 30;12:643180. doi: 10.3389/fmicb.2021.643180 (PMC8042155; doi:10.3389/fmicb.2021.643180)
Supplement: Supplementary file 9 [file Data_Sheet_2.ZIP › Data_files_frontiers/Tree_files/FlgI_noroot.nex]

(5Pseudomon:0.10259886,(((3Marinomon:0.40142815,(1Marinobac:0.06538161,2Marinobac:0.06180689):0.26734056):0.02884366,((((50031Aerom:0.05422988,50041Aerom:0.0455141):0.21243702,(1Oceanimon:0.21017205,(1Photobact:0.34459948,2Shewanell:0.37921034):0.08683725):0.06416173):0.15145895,50911Plesi:0.25868063):0.43755282,(((1Shewanell:0.06272321,51031Shewa:0.07452857):0.24289339,((1Alteromon:0.10221488,((2Glaciecol:0.10804093,1Pseudoalt:0.06956107):0.04330488,1Glaciecol:0.18721844):0.04468103):0.16153433,((3Pseudoalt:0.106061,2Pseudoalt:0.08111123):0.14405957,1Catenovul:0.23746837):0.05087252):0.07930204):0.01426646,(((2Aeromonas:0.00465763,1Aeromonas:0.03867113):0.12607039,50811Ocean:0.16114998):0.11890768,((50891Photo:0.09875519,(2Vibrio_vu:0.06097144,1Vibrio_fi:0.08103239):0.11385435):0.11981512,1Plesiomon:0.24768297):0.09885644):0.03678699):0.17011488):0.03704211):0.04985023,((2Methyloba:0.37531806,1Nitrosoco:0.3045665):0.0698575,(1Thioalkal:0.31316672,(1Chitiniph:2.06421411,((((1Dechlorom:0.31131181,(1Burkholde:0.26840798,((1Bordetell:0.07330244,2Bordetell:0.06419849):0.21501494,(1Morganell:0.22668081,((1Yersinia_:0.14083935,(((1Shigella_:1e-08,1Escherich:1e-08):0.04950374,1Salmonell:0.01820379):0.01776321,1Enterobac:0.05032245):0.15403428):0.03620924,1Edwardsie:0.11404194):0.05862268):0.20539576):0.07568834):0.0585794):0.04677483,1Sideroxyd:0.32983356):0.04329474,((2Thiobacil:0.2194164,(1Methyloba:0.19425556,3Methylote:0.24462207):0.1308846):0.0573222,2Nitrosomo:0.27945948):0.03687645):0.04467637,(1Comamonas:0.22505428,1Hylemonel:0.23716497):0.25065114):0.19607852):0.24912885):0.04101478):0.06407412):0.21293751,4Pseudomon:0.08128731);
