# Supplementary material for: The “Jack-of-all-Trades” Flagellum From Salmonella and E. coli Was Horizontally Acquired From an Ancestral β-Proteobacterium
Source: Front Microbiol. 2021 Mar 30;12:643180. doi: 10.3389/fmicb.2021.643180 (PMC8042155; doi:10.3389/fmicb.2021.643180)
Supplement: Supplementary file 9 [file Data_Sheet_2.ZIP › Data_files_frontiers/Tree_files/FliQ_noroot.nex]

((((((2Methyloba:0.674565,((1Nitrosoco:0.418814,(((3Marinomon:0.457134,(4Pseudomon:0.024037,5Pseudomon:0.345009):0.195489):0.154868,((50911Plesi:0.637658,(((50031Aerom:0.070375,50041Aerom:0.025711):0.368582,50811Ocean:0.266408):0.090828,(51031Shewa:0.512393,50891Photo:0.163343):0.142228):0.078344):0.085481,((((3Pseudoalt:0.088843,2Pseudoalt:0.139542):0.246844,(1Catenovul:0.314294,((2Alteromon:0.044964,1Glaciecol:0.113335):0.024861,(1Pseudoalt:0.039572,2Glaciecol:0.03768):0.120958):0.082597):0.073619):0.090549,((1Plesiomon:0.194745,(1Photobact:0.079785,(1Vibrio_fi:0.133306,2Vibrio_vu:0.098134):0.10882):0.129588):0.124709,(2Shewanell:0.194225,1Shewanell:0.10774):0.118121):0.034599):0.056985,(1Oceanimon:0.373457,(2Aeromonas:0.018349,1Aeromonas:0.042726):0.072992):0.229574):0.296556):0.13691):0.10107,(1Marinobac:0.031642,2Marinobac:0.140362):0.187131):0.300127):0.132693,1Thioalkal:0.603374):0.056279):0.0997,(2Nitrosomo:0.252808,((1Chitiniph:0.578524,((1Burkholde:0.420251,(1Methyloba:0.223261,3Methylote:0.220243):0.033806):0.046291,((1Comamonas:0.254057,1Hylemonel:0.279739):0.389889,2Thiobacil:0.239123):0.117719):0.080201):0.107197,(1Dechlorom:0.310797,1Sideroxyd:0.229061):0.104738):0.032292):0.069787):0.029859,(2Bordetell:0.136053,1Bordetell:0.045645):0.354922):0.217926,(1Enterobac:0.052888,(1Salmonell:0.043324,1Shigella_:0.0,1Escherich:0.0):0.024622):0.065632):0.033842,1Morganell:0.174619):0.073965,1Edwardsie:0.147765,1Yersinia_:0.086749);
