# Supplementary material for: The “Jack-of-all-Trades” Flagellum From Salmonella and E. coli Was Horizontally Acquired From an Ancestral β-Proteobacterium
Source: Front Microbiol. 2021 Mar 30;12:643180. doi: 10.3389/fmicb.2021.643180 (PMC8042155; doi:10.3389/fmicb.2021.643180)
Supplement: Supplementary file 9 [file Data_Sheet_2.ZIP › Data_files_frontiers/sequences/rplR.txt]

>10031Aeromonas_salmonicida_subsp._salmonicida_A449
MDKKAARLRRATRARKKMQELGATRLVVHRTPRHIYAQVIAANGSEVLASASTVEKAISE 
ALKYSGNADAATAVGKAIAERAIAKGVQNVSFDRSGFKYHGRVAALATAARDAGLQF 

>10041Aeromonas_veronii_strain_TH0426
MDKKAARLRRATRARKKMQELGATRLVVHRTPRHIYAQVIAANGSEVLASASTVEKAISE 
ALKYTGNADAATAVGKAIAERAIAKGVQNVSFDRSGFKYHGRIAALAAAARDAGLQF 

>10071Alteromonas_macleodii_ATCC_27126
MDKKTARIRRATRARAKIRELAAHRLVVNRTPRHIYAQLIAPCGSEVLAAASTVEKDLAK 
DLKSTGNAEAATVVGKAIAERALEKGIKTVAFDRSGFQYHGRVKALADAAREAGLQF 

>10141Bordetella_avium_197N
MDKKVTRLRRAVPTRRKITQLGVHRLSVFRSNQHIYANIISPEGDRVVVSASTLEAEVRT 
QLAGQSGAGGNAAAAALIGKRVAEKAKAAGIELVAFDRSGFRYHGRVKALADAAREAGLK 
F 

>10151Bordetella_bronchiseptica_253
MDKKVSRLRRAVPTRRKIAQLRVHRLSVFRSNLHIYANIISPEGDRVLVSASTLEAEVRA 
QLGAAGKGGNATAAALVGKRVAEKAKAAGIELVAFDRSGFRYHGRVKALAEAAREAGLKF 

>10171Burkholderia_mallei_ATCC_23344
MDKTQSRLRRARQTRIKIAELQVARLAVHRTNTHIYAQVFSPCGTKVLASASTLEAEVRA 
QLADKSGKGGNVAAATLIGKRIAEKAKAAGIESVAFDRSGFRYHGRVKALAEAAREAGLK 
F 

>10231Campylobacter_jejuni_subsp._jejuni_NCTC_11168_=_ATCC_700819
MRANVLKRKLTLRIKRKKRIRAKISGCENFPRISVFKSNRTLYIQAIDDVKAVTLAAVDG 
RKLGVKANKEGAKKIAAEFAKTLKVKKIEQAVFDRNGYVYHGVIAALAESLRENGIRL 

>10261Catenovulum_agarivorans_YM01
MDKKASRLRRATRARAKIRELGANRLVVHRTPRHIYAQLIAPTGGEVLASASTVEKTIRE 
SIKYTGNVEAAKLIGKTIAERAIEKGVTKVAFDRSGFQYHGRIQALADAAREAGLQF 

>10281Chitiniphilus_shinanonensis_DSM_23277
MDKKETRLRRARKTRAKIAELKMVRLSVHRTNSHIYAQVIDADGTKVLASASTLEAEVRG 
QVKNGGSVDAATLVGKRIAEKARAAGVEKVAFDRSGFHYHGRVKALADAAREGGLVF 

>10291Comamonas_testosteroni_TK102
MLNKKEQRLRRARQTRIRIAQQGVARLSVNRTNLHIYASVVSEDGTTVLASASTAEVEVR 
SQLGAAGKGGNVAAATLIGKRIAEKAKAAGVEKVAFDRAGFAYHGRVKALAEAAREAGLQ 
F 

>10311Cupriavidus_taiwanensis_str._LMG19424
MNKKDARLRRARQTRAKIAELKVNRLTVFRTNSNIYAQVFSECGTKVLASASTVEAEVRK 
ELEGKGATAAAATVVGKRIAEKAKAAGVETVAFDRAGFRFHGRVKALADAAREAGLKF 

>10321Dechloromonas_aromatica_RCB
MFNKKQARLRRARKTRAKIAELKAVRLCVNRTNCHIYAQIISPCGGKVLASASTLDTDVR 
KDLANGGNKAAATTIGKLIAERAKAAGIEQVAFDRSGLQYHGRIQALAEAAREGGLKF 

>10411Edwardsiella_ictaluri_93-146
MDKKSARIRRATRARRKLKELGATRLVVHRTPRHIYAQVIAPNGSEVLVAASTVEKAISE 
QLKYTGNKEAAAAVGKAIAERALEKGVKDVSFDRSGFQYHGRVQALADAAREAGLQF 

>10421Enterobacter_cloacae_subsp._cloacae_ATCC_13047
MDKKSARIRRATRARRKLKELGATRLVVHRTPRHIYAQVIAPNGSEVLVAASTVEKAIAE 
QLKYTGNKDAAAAVGKAVAERALEKGISNVSFDRSGFQYHGRVQALADAAREAGLQF 

>10431Escherichia_coli_str._K-12_substr._MG1655
MDKKSARIRRATRARRKLQELGATRLVVHRTPRHIYAQVIAPNGSEVLVAASTVEKAIAE 
QLKYTGNKDAAAAVGKAVAERALEKGIKDVSFDRSGFQYHGRVQALADAAREAGLQF 

>10481Glaciecola_nitratireducens_FR1064
MDKKSARLRRATRARKKISELGAHRLVINRTPRHIYAQLIAPSGSEVLAAASTVEKDLKG 
SLKATGNAEAAAAVGKAIAERAIEKGILKVAFDRSGFKYHGRVKALADAAREAGLQF 

>10501Glaciecola_psychrophila_170
MDKKSARLRRATRARKKISELAAHRLVVNRTPRHIYAQLIAPSGCEVLASASTVETELAS 
SLKGTGNSAAAAAIGKAIAERAIEKGIKKVAFDRSGFKYHGRVKALADAAREAGLQF 

>10561Hylemonella_gracilis_ATCC_19624
MMTKKEQRLRRARQTRIRIAQQGVARLTVNRTNLHIYASVISEDGAKVLASASTAEAEVR 
KSLGGAGKGGNAAAAQLIGKRIAEKAKKAGVEKVAFDRSGFAYHGRVKALADAAREAGLQ 
F 

>10631Marinobacter_adhaerens_HP15
MSANTERLRRARKVRMKIRELGTNRLCVHRTPRHMYAQVTTADGSKVLASASTLDKELRQ 
GATGNVDAAKKVGQLIAERAKAAGVEQVAFDRSGYRYHGRIQALADAAREAGLQF 

>10641Marinobacter_hydrocarbonoclasticus_str._ATCC_49840
MSANNERLRRARKVRMKIRELGTDRLCVHRTPRHMYAQVTTADGSKVLATASTLDKELRQ 
GATGNVDAAKKVGQLIAERAKAAGIEKVAFDRSGYRYHGRVQALADAAREAGLQF 

>10661Marinomonas_sp._MWYL1
MNTKKQSRIRRARRARLHIRDLGANRLTVHRTPRHMYAQVISPCGSKVLASASTLEEALR 
GSATGNKVAAKEVGTLIATRAKAAGVTSVAFDRSGFKYHGRVQVLADAAREAGLEF 

>10701Methylobacillus_flagellatus_KT
MSNVNSRLRRARKTRAKIAELKAIRLSVHRSNCHIYAQIIAETGDKVLASASTLEVEVRK 
DIKNGGNIAAAALVGKRIAEKAKAAGITTVAFDRSGYKYHGRIKALADAAREHGLSF 

>10711Methylobacter_tundripaludum_SV96
MDKKQARMKRALKLRSKIKKLSTTRLSIHKTSQHIYAQVISADGTTTLASASTTQAEIKS 
TLKNTGNVIAAAEVGKFIAQKAIAAGVSEVAFDRSGFKYHGRVKALADAAREAGLKF 

>10721Methylotenera_mobilis_JLW8
MNNVNNRLRRARKTRAKIAELKVTRLSVHRTNTHIYAQIIAGTGDKVIVSASTVEAEVRK 
NIKNGGNVEAATAIGKLIAEKAIKAGVTTVAFDRSGYKYHGRIKALADAARENGLSF 

>10731Morganella_morganii_subsp._morganii_KT
MDKKAARIRRATRARRKLMELGATRLVVHRTPRHIYAQVIAPNGSETLVAASTVEKAISE 
QVKYTGNKDAAIAVGKAIAERALEKGIKAVSFDRSGFQYHGRVQALADAAREAGLQF 

>10781Nitrosococcus_oceani_ATCC_19707
VDKKTARLRRAAKTRHKIHELGVVRLTVHRTPKHIYVQIIKPADGNVVASASTVESMLKQ 
QLKNTGNKEAAITVGKTIAERAKAKGIAKVAFDRSGYKYHGRVKALADAAREGGLQF 

>10791Nitrosomonas_eutropha_C91
MLLNTIKQARLRRAKATRIKISNSKRFRLLVHKSNNHIYAQILDPSSNNVVVSASTVEAE 
VKKQYPNGGTVEAARYIGQLVAKKSLDSQISEIAFDRSGFKYHGRIKALADAARSAGMKF 

>10811Oceanimonas_smirnovii_ATCC_BAA-899
MDKKAARIRRATKARKKMLELGATRLVVHRTPRHIYAQVISSDSTAVLASASTVEKSVRE 
QVKSTGNIDAAALIGKIIAERALEKGVKEVAFDRSGFQYHGRVAALAAAAREAGLQF 

>10891Photobacterium_leiognathi_CFSAN029437_01.0
MDKKASRIRRATRARRKIAELGATRLVVHRTPRHVYAQVIAPNGSEVIAAASTVEKAIRE 
QVKSTGNKDAATAVGKAIAERAIEKGILNVAFDRSGFQYHGRIAALAEAAREAGLKF 

>10911Plesiomonas_shigelloides_31289_E01
MDKKAARIRRATRARRNIKELGATRLVVHRTPRHIYAQVIAANGSEVLAAASTVEKAIAE 
QVKYTGNKDAAAAVGKAVAERALEKGVKAVAFDRSGFKYHGRVQALADAAREAGLQF 

>10921Pseudoalteromonas_atlantica_T6c
MDKKSARLRRATRARKKISELAAHRLVINRTPRHIYAQLIAPCGSQVLAAASTVEADLRT 
TVKSTGNAEAAVAVGKAIAERAIEKGIKTVAFDRSGFKYHGRVKALADAAREAGLQF 

>10931Pseudoalteromonas_haloplanktis_str._TAC125
MDKKTARLRRAKRTRRNYIEQGTTRLVIHRTPRHIYAQVVTAEGTVLAAASTVEKAICET 
VKGTGNVAAAQAVGKAVAERAADKGIEKIAFDRSGFKYHGRVKALADAAREAGLQF 

>10941Pseudoalteromonas_luteoviolacea_strain_S4054249
MDKKTARLRRAKRTRRNIIEQGTTRLVIHRTPRHIYAQIVNVEGIVLAAASTVEKAIAET 
VKGTGNIEAAQAVGKAVAERAADKGIEKLAFDRSGFKYHGRVKALADAAREAGLQF 

>10961Pseudomonas_aeruginosa_PAO1
MSVKKETRLRRARKARLKMRELETVRLCVYRSSQHIYAQVIAADGGKVLASASTLDKDLR 
EGATGNIDAAKKVGQLVAERAKAAGVTQVAFDRSGFKYHGRVKALADAAREGGLEF 

>10971Pseudomonas_syringae_pv._syringae_B728a
MTVKKVTRLRRARKARLKMHELEVVRLCVHRSSQHIYAQVISADGSKVLASASTLDKELR 
DGATGNIDAATKVGKLVAERAKAAGVSQVAFDRSGFKYHGRVKALADAAREGGLEF 

>10991Salmonella_enterica_subsp._enterica_serovar_Typhimurium_str._LT2
MDKKSARIRRATRARRKLKELGATRLVVHRTPRHIYAQVIAPNGSEVLVAASTVEKAIAE 
QLKYTGNKDAAAAVGKAVAERALEKGIKDVSFDRSGFQYHGRVQALADAAREAGLQF 

>11021Shewanella_oneidensis_MR-1
MDKKTSRLRRAIRARKKIQELGVNRLVVHRTPRHIYAQVINPEAQVVAAASTVEKAVKEQ 
LKSTGNVDAAKAVGKFVAERAIEKGVTNVAFDRSGFKYHGRVAALADAAREAGLQF 

>11031Shewanella_sediminis_HAW-EB3
MDKKTSRLRRATRARKKIQELGVNRLVVHRTPRHTYAQVISPDSQVLAAASTAEKAVTEQ 
LKYTGNVDAAKAVGKTVAERAIEKGVTVVAFDRSGFKYHGRVAALADAAREAGLKF 

>11041Shigella_flexneri_2a_str._301
MDKKSARIRRATRARRKLQELGATRLVVHRTPRHIYAQVIAPNGSEVLVAASTVEKAIAE 
QLKYTGNKDAAAAVGKAVAERALEKGIKDVSFDRSGFQYHGRVQALADAAREAGLQF 

>11051Sideroxydans_lithotrophicus_ES-1
LNKNEARQRRARKTRARIAEQKTVRLAIHRTNLHIYAQVISADGGKVLASASTLEAEVRK 
SVGNGGNAAAAAVVGKRIAEKAKSAGVTAVAFDRSGNKYHGRIKALADAAREHGLQF 

>11141Thioalkalivibrio_sp._K90mix
VDKKEARLKRARRARFKIRELGVHRLCIHRTPRHMYAQIIAPSGDAVVAAASTVEKELKS 
AGNTGNAEAAARVGQAIAERAKKAGIEQVAFDRAGFRYHGRVKALADAARENGLQF 

>11151Thiobacillus_denitrificans_25259
MNTKQSRIRRARKTRAKIAAVKAIRLAIHRTNSHIYAQIISADGGTVMASASSNDKDLRG 
QLANGGTTAAAAAVGKRLAEKAKGLGIEKVAFDRAGFKFHGRVKALAEAAREGGLAF 

>11161Thiomicrospira_crunogena_XCL-2
MDKKATRLRRAKKTRAKLGSQDRARLCVHRTPKHIYAQIISSDGSSVVASCSTVQADIKK 
QVAFGGNKEAAELVGKSIAEKAKAAGIESVAFDRSGFKYHGRVQVLADSARENGLQF 

>11181Vibrio_fischeri_ES114
MDKKASRIRRATRARRKIAELCATRLVVHRTPRHTYAQVIAPNGSEVIAAASTVEKAIRE 
QLGSTSNKAAAEAIGKLIAERAIEKGITNVAFDRSGFQYHGRVAALAESAREAGLKF 

>11191Vibrio_vulnificus_YJ016
MDKKASRIRRATRARRKIAELGATRLVVHRTPRHVYAQVIAANGSEVIAAASTVEKAIRE 
QVKYTGNIEAAKAVGKAVAERALEKGVSTVAFDRSGFQYHGRVAALADSAREAGLKF

>1Yersinia_pestis
MDKKAARIRRATRARRKLKELGATRLVVHRTPRHIYAQVIAPNGSEILVAASTVEKAINEQLKYAGNKDA
AAAVGKTIAERALEKGITKVSFDRSGFQYHGRVQALADAAREAGLQF
 
