# Supplementary material for: The “Jack-of-all-Trades” Flagellum From Salmonella and E. coli Was Horizontally Acquired From an Ancestral β-Proteobacterium
Source: Front Microbiol. 2021 Mar 30;12:643180. doi: 10.3389/fmicb.2021.643180 (PMC8042155; doi:10.3389/fmicb.2021.643180)
Supplement: Supplementary file 9 [file Data_Sheet_2.ZIP › Data_files_frontiers/sequences/rplE.txt]

>10031Aeromonas_salmonicida_subsp._salmonicida_A449
MAKLHDYYKSDVVNELAKQFGYKTIMQVPRIEKITLNMGVGEAISDKKLLENAAADMAAI 
SGQKPLITKARKSVAGFKIREGYPIGCKVTLRGERMWEFLERLICISVPRIRDFRGLNAK 
AFDGRGNYSMGVREQIIFPEIDYDKVDRVRGLDITITTSANTDEEGRALLAAFNFPFRK 

>10041Aeromonas_veronii_strain_TH0426
MAKLHDYYKSDVVNELSKQFGYKTIMQVPRIEKITLNMGVGEAISDKKLLENAAADMAAI 
SGQKPLITKARKSVAGFKIREGYPIGCKVTLRGERMWEFLERLICISVPRIRDFRGLNAK 
AFDGRGNYSMGVREQIIFPEIDYDKVDRVRGLDITITTSANTDEEGRALLAAFNFPFRK 

>10071Alteromonas_macleodii_ATCC_27126
MAKLHDFYKETVVAELAKQFGYKSVMQVPRIEKITLNMGLGEAVADKKVLENAQADMTAI 
AGQKPVVTVARKSVAGFKIREGYPIGCKVTLRGERMWEFLERLISIAIPRVRDFRGLNPK 
SFDGRGNYSMGVREQIIFPEIDFDKVDKVRGMDITITTSANTNEEARALLDAFNFPFKK 

>10141Bordetella_avium_197N
MSRLQDFYKSKVAVDLQAKFGYKSVMEVPRITKITLNMGVSEAVADKKVIEHAVSDLTKI 
AGQKPVITKTRKAIAGFKIRENYPIGCMVTLRGQRMYEFLDRLVAIALPRVRDFRGISGR 
AFDGRGNYNIGVKEQIIFPEIEYDKIDALRGLNISITTSAKTDEEAKALLTAFSFPFRN 

>10151Bordetella_bronchiseptica_253
MSRLQEFYKSKVVADLQAKFGYKCVMEVPRITKITLNMGVSEAVADKKVIEHAVSDLTKI 
SGQKPVVTKTRKAIAGFKIRENYPIGCMVTLRGQRMYEFLDRLVAVALPRVRDFRGISGR 
AFDGRGNYNIGVKEQIIFPEIEYDKIDALRGLNISITTTAKTDDEAKALLTAFSFPFRN 

>10171Burkholderia_mallei_ATCC_23344
MARFQEFYKEKVVPGLIEKFGYKSVMEVPRITKITLNMGLGEAVADKKIIENAVGDLTKI 
AGQKPVVTKARKAIAGFKIRQGYPIGAMVTLRGRAMYEFLDRFVTVALPRVRDFRGVSGR 
AFDGRGNYNIGVKEQIIFPEIDYDKIDALRGLNISIMTTAKTDDEAKALLASFKFPFRN 

>10231Campylobacter_jejuni_subsp._jejuni_NCTC_11168_=_ATCC_700819
MMRLKEKYNQSIKPALVKEFDIKNPMLIPVIEKVVISVGAGELAKDQKVLQNVADTISLI 
AGQKAVITKAKKSVAGFKVREGFPVGVMVTLRKENMYAFLDKLISIALPRVKDFRGLSRD 
GFDGRGNYNFGLDEQLMFPEVEYDKILRTHGMNISIVTTAQNDKQAQKLLELIGVPFTKG 
K 

>10261Catenovulum_agarivorans_YM01
MAKLHDFYKDTVVAELTKQFSYKSIMQVPRIEKITLNMGVGEAIADKKALEFAVADLTAI 
AGQKPVVCKARKSVAGFKIREGYPIGCKVTLRGERMWEFLERLISISIPRIRDFRGLPSK 
LDGRGNYSMGVREQIIFPEIDFDKVDKVRGMDITITTTAGSDEEGRALLAAFNFPFKK 

>10281Chitiniphilus_shinanonensis_DSM_23277
MTRLQDIYQEKIVPALIEQFGYKSVMEVPRIEKITINMGVGEAVADKKVMEHAVGDLEKI 
AGQKVVVTKAKKSIAGFKIRDGYPVGCKVTLRRDRMYEFLDRLVTVALPRVRDFRGIPAK 
SFDGRGNYNMGVREQIIFPEIEYDKIDALRGMNITITTTAKTDDEARALLAAFKFPFKN 

>10291Comamonas_testosteroni_TK102
MARLQKLYREKIAAELKEKFGYTSAMEVPRLTKITLNMGVSEAVADKKVMDNAVADLTKI 
AGQKPVVTKAKKAIAGFKIREGQAIGCMVTLRGVQMYEFLDRFVTVALPRVRDFRGISGR 
SFDGRGNYNVGVKEQIIFPEIEYDKVDALRGLNISITTTAKNDEECKALLAAFKFPFKN 

>10311Cupriavidus_taiwanensis_str._LMG19424
MAARLQEFYKEQVVPKLIEQFGYKSVMEVPRITKITLNMGLGEAINDKKIIENAVGDLTK 
IAGQKPVVTKAKKAIAGFKIRQGYPIGAMVTLRGERMFEFLDRFVTVALPRVRDFRGVSG 
RSFDGRGNYNIGVKEQIIFPEIEYDKIDALRGLNISITTTAKNDEEAKALLGAFKFPFRN 

>10321Dechloromonas_aromatica_RCB
MARLQQFYKETIVSDLVKQFGYKSVMEVPRITKITLNMGVGEAVADKKVLENAVGDMQKI 
AGQKPVTTKARKSIAGFKIRDGYPIGCMVTLRGPRMFEFLDRLVTIALPRVRDFRGISGK 
GFDGQGNYNMGVKEQIIFPEIEYDKIDALRGMNISITTTAKTDAEAKALLVAFKFPFKN 

>10411Edwardsiella_ictaluri_93-146
MAKLHDYYKDEVVKKLMTEFNYNSVMQVPRVEKITLNMGVGEAIADKKLLDNAAADLTAI 
SGQKPLITKARKSVAGFKIRQGYPIGCKVTLRGERMWEFFERLISIAVPRIRDFRGLSAK 
SFDGRGNYSMGVREQIIFPEIDYDKVDRVRGLDITITTTAKSDEEGRALLTAFNFPFRK 

>10421Enterobacter_cloacae_subsp._cloacae_ATCC_13047
MAKLHDYYKDEVVKKLMTEFNYNSVMQVPRVEKITLNMGVGEAIADKKLLDNAAADLTAI 
SGQKPLITKARKSVAGFKIRQGYPIGCKVTLRGERMWEFFERLITIAVPRIRDFRGLSAK 
SFDGRGNYSMGVREQIIFPEIDYDKVDRVRGLDITITTTAKSDEEGRALLAAFDFPFRK 

>10431Escherichia_coli_str._K-12_substr._MG1655
MAKLHDYYKDEVVKKLMTEFNYNSVMQVPRVEKITLNMGVGEAIADKKLLDNAAADLAAI 
SGQKPLITKARKSVAGFKIRQGYPIGCKVTLRGERMWEFFERLITIAVPRIRDFRGLSAK 
SFDGRGNYSMGVREQIIFPEIDYDKVDRVRGLDITITTTAKSDEEGRALLAAFDFPFRK 

>10481Glaciecola_nitratireducens_FR1064
MAKLHDFYKETVVAELAKQFGYKSVMQVPRIEKITLNMGLGEAVADKKVLESAQADMAAI 
AGQKPIVTVARKSVAGFKIREGYPIGCKVTLRGERMWEFLERLISITIPRIRDFRGLNPK 
SFDGRGNYSMGVREQIIFPEIEFDKVDKMRGMDITITTSADTNDEAHALLSAFSFPFRK 

>10501Glaciecola_psychrophila_170
MAKLHDFYKDSVVAELAKQFNYKSVMQVPRIDKITLNMGLGEAVADKKVLENATAEMQAI 
AGQKPIVTVARKSVAGFKIREGYPIGCKVTLRGERMWEFFERLVSIAIPRIRDFRGLNPK 
SFDGRGNFSMGVREQIIFPEIEFDKVDKIRGMDITITTSAQTDAEAHALLSAFNFPFKK 

>10561Hylemonella_gracilis_ATCC_19624
MARFQEIYREKVVPELTKKFGYKSPMEVPRLTKITLNMGVSEAVADKKVMDNAVGDLTKI 
AGQKPVVTKAKKAIAGFKIREGQAIGCMVTLRGVQMYEFLDRFVTVALPRVRDFRGISGR 
AFDGRGNYNIGVKEQIIFPEIEYDKVDALRGLNISITTTAKTDEECKALLAGFKFPFKN 

>10631Marinobacter_adhaerens_HP15
MLNMKEQYSKEVVPALQKEFSYKNIMQVPRIEKITLNMGVGEAVGDKKLIENAVADLERL 
AGQKAVVTKARKSVAGFKIREGWPIGCKVTLRGERMWDFFDRLVHIAVPRIRDFRGLNPK 
SFDGRGNYSMGVREQIIFPEIEYDKVDKIRGLDITITTTAGTDDEGRELLKAFGFPFKK 

>10641Marinobacter_hydrocarbonoclasticus_str._ATCC_49840
MLNMKEQYTKEVVPALQKEFGYKNVMQVPRIEKITLNMGVGEAVGDKKLIENAVADLERL 
AGQKVVVTKARKSVAGFKIREGWPIGCKVTLRGERMWDFFDRLVHIAVPRIRDFRGLNPK 
SFDGRGNYSMGVREQIIFPEIEYDKVDKIRGLDITITTTAGTDDEGRELLKAFGFPFKK 

>10661Marinomonas_sp._MWYL1
MARLKQVYKDQVVAKLTEEFSYKNVMEVPKITKITLNMGVGEAIADKKLLEHAVNDLEAL 
SGQKVVVTKARKSVAGFKIRDGYPIGCKVTLRGERMWDFFDRLVDVAIPRIRDFRGLNPK 
SFDGRGNYSMGVKEQIIFPEIDYDKVDRVRGMDITITTTARTDEEGRALLAAFSFPFKK 

>10701Methylobacillus_flagellatus_KT
MARLKDFYKDTVVKQLVEQFGYKSVMEVPRIEKITLNMGVGEAVADKKVMENAVADLEKI 
AGQKAVVTKAKKSIAGFKIRDGYPVGCKVTLRREHMYEFLDRLITVAIPRIRDFRGISPK 
SFDGRGNYNLGVREQIIFPEIEYDKIDALRGLNITITTTAKTDEEARALLSAFSFPFRN 

>10711Methylobacter_tundripaludum_SV96
MARLETVYKEKILPALVEQFAYNSVMQAPRITKITLNMGVGGAVADKKVLQSAVSDMEKI 
SGQKPVVTLARKSIAGFKIRDDMPIGCKVTLRSDRMYEFLDRLISISIPRIRDFRGLSPK 
SFDGRGNYSMGVKEQIIFPEIDYDKIDTLRGMDITITTTAQTNEEGLALLKLFNFPFKN 

>10721Methylotenera_mobilis_JLW8
MARLKQYYKDSVVKSLTEQFGYTSVMQVPRIEKITLNMGVGEAVADKKVMEHAVGDMEKI 
AGQKAIVTKAKKSVASFKIRDDYPVGCKVTLRRERMYEFLDRLVTVAIPRIRDFRGISAK 
SFDGRGNYNMGVKEQIIFPEIEYDKIDAIRGMNITITTTAKTDEEAKALLAAFSFPFRG 

>10731Morganella_morganii_subsp._morganii_KT
MAKLHDYYKDEVVKQLMTQFNYNSVMQVPRVEKITLNMGVGEAIADKKLLDNAAADLAAI 
SGQKPLITKARKSVAGFKIRQGYPIGCKVTLRGERMWEFFERLISIAVPRIRDFRGLSAK 
SFDGRGNYSMGVREQIIFPEIDYDKVDRVRGLDITITTTAKSDDEGRALLSAFNFPFRK 

>10781Nitrosococcus_oceani_ATCC_19707
MARLQKHYRDTVINQLRERLGCQSVMAVPRIEKITLNIGAGEAVGDKKILERVMGDMARI 
SGQKPVLTRARKSVAGFKIREDWPIGCKVTLRRKQMYEFLDRLINIAIPRIRDFRGLSPK 
SFDGRGNYNMGIREQIIFPEIDYDQIDAIRGMNITITTTAKTDEEGQALLRAFNFPFRTH 
T 

>10791Nitrosomonas_eutropha_C91
MARLFDHYKNIVIKELIQQFNYKTVMQVPKITKITLNMGVGEAAVDKKIMENAVSDLEKI 
SAQKPIITKAKKSIATFKIRQGYPVGCMVTLRGIKMYEFLDRLVSIAIPRIRDFRGIGGK 
GFDGHGNFNMGIKEQIIFPEIDYDKIDKLRGLNITMTTTAKTDIEAKALLSAFKFPFKN 

>10811Oceanimonas_smirnovii_ATCC_BAA-899
MAKLHDYYNETVVKELMSQFGYKSIMQVPRIEKITLNMGVGEALADKKILDNAAADLAAI 
SGQKPLVTKARKSVAGFKIREGYPIGCKVTLRGERMWEFLERLICISIPRIRDFRGLNPK 
SFDGRGNYSMGVREQIIFPEIDYDKVDRVRGLDITITTSAQSNEEGRALLAAFDFPFRK 

>10891Photobacterium_leiognathi_CFSAN029437_01.0
MAKLHDYYKETVVKELSEKFEYKSIMQVPRIEKITLNMGVGEAINDKKLLENAAADMTAI 
SGQKPLITVARKSVAGFKIREGYPIGCKVTLRGERMWDFFDRLISIAVPRIRDFRGLNPK 
SFDGRGNYSMGVREQIIFPEIDFDKVDRVRGLDITVTTSAKSDEEALALLSAFNFPFRK 

>10911Plesiomonas_shigelloides_31289_E01
MAKLHDYYKEQVVAKLQEQFGYKSVMQVPRVEKITLNMGVGEALADKKLLDNAAADLAAI 
SGQKPLITKARNSVAGFKIRQGYPIGCKVTLRGERMWEFFERLISIAVPRIRDFRGLNPK 
SFDGRGNYSMGVREQIIFPEIDYDKVDRVRGLDITITTTAKSDDEGRALLAAFDFPFRK 

>10921Pseudoalteromonas_atlantica_T6c
MAKLHDFYKETVVAELAKQFNYKSVMQVPRIEKITLNMGLGEAVADKKVLENATADMQAI 
AGQKPVVTVARKSVAGFKIREGYPIGCKVTLRGERMWEFFERLVSIAIPRIRDFRGLNPK 
SFDGRGNYSMGVREQIIFPEIDFDKVDKIRGMDITITTSAETDAEAHALLSAFSFPFKK 

>10931Pseudoalteromonas_haloplanktis_str._TAC125
MAKLHEVYKDKVVAELQEKFGFSSVMQVPLIEKITLNMGVGEALADKKILDNAVADLAAI 
SGQKPLITKARKSVAGFKVREGYPIGCKVTLRGERMWDFFERLVSIAIPRIRDFRGVSAK 
SFDGRGNYSMGVREQIIFPEIDYDKVDRVRGMDITITTSAKSDEEGRALLEAFNFPFKK 

>10941Pseudoalteromonas_luteoviolacea_strain_S4054249
MAKLHEVYKDKVVKELFEKFGYSSVMQVPQIEKITLNMGVGEALADKKILENAVADLEAI 
SGQKPLVTKARKSVAGFKIREGYPIGCKVTLRGERMWDFLERLVSIAMPRIRDFRGVSAK 
SFDGRGNYSMGVREQIIFPEIDYDKVDRVRGMDITITTSAKTDDEGRALLEAFNFPFKK 

>10961Pseudomonas_aeruginosa_PAO1
MARLKEIYRKEIAPKLKEELQLANVMEVPRVTKITLNMGLGEAVGDKKIIENAVADLEKI 
TGQKPVVTYARKSIAGFKIREGWPIGVKVTLRSDRMYEFLDRLLSISLPRVRDFRGLNAK 
SFDGRGNYSMGVKEQIIFPEIDYDKIDALRGLDITLTTTARTDDEGRALLRAFKFPFRN 

>10971Pseudomonas_syringae_pv._syringae_B728a
MARLKEIYRKEIAPKLKEELKLSNVMEVPRVTKITLNMGLGEAIGDKKVIEHAVADLEKI 
TGQKVVVTYARKSIAGFKVREGWPIGVKVTLRRDRMYEFLDRLLSISLPRVRDFRGLNAK 
SFDGRGNYSMGVKEQIIFPEIDYDKIDALRGLDITLTTTAKNDDEGRALLRAFKFPFRN 

>10991Salmonella_enterica_subsp._enterica_serovar_Typhimurium_str._LT2
MAKLHDYYKDEVVNKLMTEFNYNSVMQVPRVEKITLNMGVGEAIADKKLLDNAAADLTAI 
SGQKPLITKARKSVAGFKIRQGYPIGCKVTLRGERMWEFFERLITIAVPRIRDFRGLSAK 
SFDGRGNYSMGVREQIIFPEIDYDKVDRVRGLDITITTTAKSDEEGRALLAAFDFPFRK 

>11021Shewanella_oneidensis_MR-1
MAKLHDKYQETVVAELTQKFGYTSVMQVPRIEKITLNMGVGEAVADKKVMEHAVRDMTAI 
AGQKPVVTVARKSVAGFKIREGYPIGCKVTLRGERMWEFLERLVDIAIPRIRDFRGLSAK 
AFDGRGNYAMGVREQIIFPEIDYDKIDKIRGMDIVITTSAKTDEEGRALLDAFNFPFKK 

>11031Shewanella_sediminis_HAW-EB3
MAKLHDKYQETVSPELAKKFGFTSVMQVPRIEKITLNMGVGEAVADKKVMEHALRDMTAI 
AGQKPVVTVARKSVAGFKIRDGYPIGCKVTLRGERMWEFLERLVDIAIPRIRDFRGMSAK 
SFDGRGNYAMGVREQIIFPEIEYDKIDKIRGMDIVITTSAKNDEEGRALLEAFNFPFKK 

>11041Shigella_flexneri_2a_str._301
MAKLHDYYKDEVVKKLMTEFNYNSVMQVPRVEKITLNMGVGEAIADKKLLDNAAADLAAF 
SRQKPLSTKARKFVACFKIRQGYPIGCKVTLRGERMWEFFERLITIAVPRIRDFRGLSAK 
SFDGRGNYSMGVREQIIFPEIDYDKVDRVRGLDITITTTAKSDEEGRALLAAFDFPFRK 

>11051Sideroxydans_lithotrophicus_ES-1
MARLYDYYKKNVTEQLMKQFGYKSVMEVPRIEKITLNMGVGEAVADKKVMDHAVGDMQKI 
AGQKPVVTKSKKSIAGFKIRENYPVGCKVTLRRERMYEFLDRLVTVAIPRIRDFRGISGK 
SFDGRGNYNMGVKEQIIFPEIEYDKIDALRGMNITITTTAKTDEEAKALLLAFKFPLKN 

>11141Thioalkalivibrio_sp._K90mix
MSRIANLPIKLPNGVAVEQADGEIKVKGPKGELQLSCPEAVTVAVEDGVVQVKPNEHAKN 
TALAGTIRAILGNHVHGVSEGFERKLELVGVGYRAQMQGAKLNLTLGYSHPIEFEVPEGV 
TIETPSATEVVVKGTDRQKVGQVAANIRAFRPPEPYKGKGVKYKDERIVRKEAKKK 

>11151Thiobacillus_denitrificans_25259
MARFQEFYRETVVPKLIEQFGYKSVMEVPRIQKITLNMGVGEAVADKKVMDHAVADMQKI 
AGQKPVVTKSKKSIAGFKIRENYPVGCMVTLRRGQMYEFLDRLVTVALPRVRDFRGVSGK 
SFDGRGNYNMGIKEQIIFPEIEYDKIDALRGMNITITTTAKTDDEARALLAAFSFPFKN 

>11161Thiomicrospira_crunogena_XCL-2
MARLQKIYNDQVVPALVEKFGYKSVMQAPKLTKITINMGVGEAIGDKKILDNAVSDMEAI 
TGQKPVKTLARRSVASFKVRDGYPLGCKVTLRGAKMYEFLDRLINVALPRVRDFQGVKGN 
AFDGRGNYNLGVKEQIIFPEIEFEKVDKIRGMDINFATTASTNEEAKALLEAFNFPFKKQ 

>11181Vibrio_fischeri_ES114
MAKLHDYYKSSVVAELTKEFSYTSVMQVPRVEKITLNMGVGEAINDKKLLENAAADMAII 
SGQKPLITKARKSVAGFKIREGYPIGCKVTLRGERMWEFLERLISIALPRVRDFRGVSAK 
SFDGRGNYSMGVREQIIFPEIDYDKVDRVRGLDITITTSANTDAEGRALLAAFNFPIP 

>11191Vibrio_vulnificus_YJ016
MAKLHDYYKSSVVAELTKQFGYTSVMQVPRIEKITLNMGVGDAINDKKLLENAAADMATI 
SGQKPLITKARKSVAGFKIREGYPIGCKVTLRGERMWDFMERLISIALPRVRDFRGVNAK 
SFDGRGNYSMGVREQIIFPEIDFDKVDRVRGLDITITTSAGTDEEGRALLAAFNFPFRK

>1Yersinia_pestis
MAKLHDYYKDEVVKQLMSQFGYDSVMQVPRVEKITLNMGVGEAIADKKLLDNAAADLAAISGQKPFITKA
RKSVAGFKIRQGYPIGCKVTLRGERMWEFFERLITIAVPRIRDFRGLSAKSFDGRGNYSMGVREQIIFPE
IDYDKVDRVRGLDITITTTAKSDDEGRALLAAFKFPFRK
 
