# Supplementary material for: The “Jack-of-all-Trades” Flagellum From Salmonella and E. coli Was Horizontally Acquired From an Ancestral β-Proteobacterium
Source: Front Microbiol. 2021 Mar 30;12:643180. doi: 10.3389/fmicb.2021.643180 (PMC8042155; doi:10.3389/fmicb.2021.643180)
Supplement: Supplementary file 9 [file Data_Sheet_2.ZIP › Data_files_frontiers/sequences/FliE_clean.txt]

>1Aeromonas_salmonicida_subsp._salmonicida_A449
MEISASSLMQEMQALKVEAGATPLTQPGRQVTSDFGQLLQQALGNVNELQGAANDLRTRF 
DMGDKSVDLSDVMIAGQKSSIAFEATVQVRNKMVDAYKTIMNMPV 

>2Aeromonas_veronii_strain_TH0426
MEISASSLMQEMQALKIEAGATPLAQPGRQVTSDFGQLLQQALGNVNELQGAANDLRTRF 
DMGDKSVDLAEVMIAGQKSSIAFEATVQVRNKMVDAYKTIMNMPV 

>1Alteromonas_macleodii_ATCC_27126
MDVKANSLYQEMQNMIGQTRLQVNEPQQQPLSEVNSSASDFSTMLKNAVDGVNGMQLESK 
DAQQRFEMGDPNLSLAQVMLTKEKAGIAFEATVQVRNKVLEAYKTIMNMPV 

>1Bordetella_avium_197N
MAVSGISGVESMLQQMRAVVRAAQNQAATPTDLSPSAASGSFAAELQNSIRKISNAQNAA 
GNQAKAFEMGVPEVSLNDVMIDLQKASLGFQSAVQVRNRLVAAYKEISSMSI 

>2Bordetella_bronchiseptica_253
MAVSGLSGIESMLSQMRAVVRAAQSGGATEAELAPGPSGFAAELQRSIRRVSQAQNAASD 
QAKAFELGAPGISLNDVMIDLQKASLGFQTSVQVRNRLVAAYKEISSMAV 

>1Burkholderia_mallei_ATCC_23344
MVAPVNGIASALQQMQAMAAQAAGGASPATSLAGSGAASAGSFASAMKASLDKISGDQQK 
ALGEAHAFEIGAQNVSLNDVMVDMQKANIGFQFGLQVRNKLVSAYNEIMQMSV 

>1Campylobacter_jejuni_subsp._jejuni_NCTC_11168_=_ATCC_700819
MNNINDLRLNNNISNTNKSQNSTGIGDEFAKMLKNEINDLNKAQESGEAAMTDIATGQVK 
DLHQAAIAITKAESSMKFMLEVRNKAISAYKEITRTQI 

>1Catenovulum_agarivorans_YM01
MKIGANNNLYAEMQALATQARKDISADQLPISPKVENPTPSTFGNMLNKAIDNVNDLQHH 
SKAQAIKFEMGDQSVSLADVMIAKGKSSIAFEATVHVRNKVVEAYDKIMQMPV 

>1Chitiniphilus_shinanonensis_DSM_23277
MSVQGIDQLLGELKAMSSLAAGQAPAQAPAANEGPDFADLLKSSLDQVNQMQQDAQAQQA 
AFQAGEPQADLQDVMVSLQKASLSFQTMVQVRNKLVTAYQEIMNMQV 

>1Comamonas_testosteroni_TK102
MDLKIPAINPAQLGNQLTKVGSAGTAPVAGGFGQALQNALQSVSSAQNHSSQLQREVQLE 
NPAVSLEQTMVAMQKSQIGFQATLHVRNRLVQAYSDVMNMQV 

>1Cupriavidus_taiwanensis_str._LMG19424
MTTISSIEGMLQQLRGMSQVASGNATSQAAAPAGGGFASELQRSLGRINAAQERAYGQAE 
AFELGKPGVALNDVMIDLQKANVSFQTGVQVRNRLVAAYQEMMNMPV 

>1Dechloromonas_aromatica_RCB
MDTLGIEQMLSALRTTATQATGKAADTSASAAGGADFAQILQGSIDKVNQTQQQADQMAE 
KLAAGDTNQNLHEVMIALQTASVSFQEMVQVRNKLVTAYQDVMNMQI 

>1Edwardsiella_ictaluri_93-146
VAVTGIENVLQQLQATALSAANGTPQDGVAQGTFSSELKAAIDRISDNQNHARLQAQQFE 
MGVPGVALNDVMLDMQKSSVSLQMGVQVRNRLVAAYQDIMNMQV 

>1Enterobacter_cloacae_subsp._cloacae_ATCC_13047
MAIQGIEGVISQLQATAMTARNQNVAEQQPTISFAGQLHAALDRISDTQTAARTQAEKFT 
LGEPGVALNDVMTDLQKASVSLQMGIQVRNKLVSAYQEVMGMQV 

>1Escherichia_coli_str._K-12_substr._MG1655
MSAIQGIEGVISQLQATAMSARAQESLPQPTISFAGQLHAALDRISDTQTAARTQAEKFT 
LGEPGVALNDVMTDMQKASVSMQMGIQVRNKLVAAYQEVMSMQV 

>1Glaciecola_nitratireducens_FR1064
MDIKANAIYQEMQAMVGDIKPLKMDVPAIQGNGSASEFSDMLSQALNNVNGLQKESRDMQ 
KSFDMGDPNLSLADVMIAKEKSGIAFEATMQVRNKVLEAYKTIMNMPV 

>2Glaciecola_psychrophila_170
MDIKAQSIYQEMQGMAEQSKLGLGDSHAIQGNPSSQNFADLLSNAIGTVNDMQLESKDKA 
MAFEMGDKSLSLADVMVAKEKAGIAFEATIQVRNKVLEAYKQIMSMPV 

>1Hylemonella_gracilis_ATCC_19624
MDLRLNPNLTLNRTQPDTARKAVMPDESHGPQGFTDEFKAALRAVSKSQNYSGEMQRQVQ 
MENPKVSLEETMVAMQKAQIGFQATLHVRNRMVQAYTDIMNMSV 

>1Marinobacter_adhaerens_HP15
MVQRADINSVLSDIRSLRSQMMQNQRVEQDQSVRGRIDGPRQVQETQETPSFNDMLSNAV 
NNVNDLQKTAGDLRTAYDMGDPNVDITRVMIAAQKSSVSFEALTQVRNRVVRAYEDIMNM 
PI 

>2Marinobacter_hydrocarbonoclasticus_str._ATCC_49840
MVQRADINNVLSEIRNLRTQMMQNQRIEQDQSVRGRIDGPRQVQETQEVPSFSDMLGKAV 
NNVHEVQSQASELRTAYEMGDPNVDITRVMIAAQKSSVSFEALTQVRNRVVRAYEDIMNM 
PI 

>3Marinomonas_sp._MWYL1
MISGRPDINQVLSQMRDMRSQVQAPSTPVSNVAKVGGESEGGQTVERADFAEMLKNAVDN 
VNALQKESTQLAQSYERGDEGVDLPQVMIGLQKSSVSFEAMTQVRNKLVDAYEKIMNMPI 

>1Methylobacillus_flagellatus_KT
MKTSAIDSGRIEAMLAQLKAAAQKPATDTAMHGISGNSPAQKPQASNRVDFADVLKSSIS 
QVNQAQVKAEELGQSFAMGDDKVSLSDVMVAGQKANISLQATIQVRNRLVSAYQDIMNMQ 
V 

>2Methylobacter_tundripaludum_SV96
MSEMNVNQVLAQMRAMSLEAGGGKVQETGGGADFAAMLKQTIGTVNDTQQTAGKMTEAFE 
SGDTNVSLAEVMVASQKASVSFQAMLQVRNKLVEAYQDVMNMPM 

>3Methylotenera_mobilis_JLW8
MKAGGIDSSTIESMLAQMRAAAQRPQAESIANLASPIGANKSTGKVDFADALKASLDQVN 
QVQKSAETLGKNFALGDDSVSLSDVMIAGQKANISFQATIQVRNKLVSAYQDIMSMQI 

>1Morganella_morganii_subsp._morganii_KT
MTIQAIEGVVSQLNVTAAQAASQTKPVVDAPGFGDHLISAVNEINTTRVNSAKKVEDFTL 
GKADISLNDVMVDMQKASLSLQMGIQVRNKLVAAYQEIMSMPV 

>1Nitrosococcus_oceani_ATCC_19707
MESINSTQLLEQMRAATALAKNNSASTAGELPEGEFATLFRQAIDSVNQFQQQSSELQTA 
FVRGDSNVDLAEVMIASQKSTVSFQAALQVRNRLVSAYQEIMNMQI 

>2Nitrosomonas_eutropha_C91
MNIASGMNQMLAQLKATSDLAAGGNKPAAVAPAASQADFGQLLKSAVDQVNTVQQTANQL 
SQEFVRGNQDVELHDVMISLQKANVSFQSMIQVRNRLVTAYQEIMNMQV 

>1Oceanimonas_smirnovii_ATCC_BAA-899
MDIKAAALLAEMQSMQGEAQSMAPVQGAAPRQDFAELLGQAVNKVNALQQTTGDLRTRFE 
LGDPSVGLEQVMISAQKSSIAFEATVQVRNKLVESYKTIMNMPV 

>1Photobacterium_leiognathi_CFSAN029437_01.0
MKVNGLQAEMQAMRLDAQNTSSPVTAQQVSADFGNLLSDALKTVNHLQGQSSELATRFDQ 
GDRSVSLSDVMIARNKSSVAFEATVQVRNKMVQAYKELMNMPV 

>1Pseudoalteromonas_atlantica_T6c
MDIKAQSLYQDMQSMALQSKAGLGEINPASLNGIQVNPSGENFADMLGQAIESVNSMQLD 
AKSQAERFEMGDKSLSLADVMVAKEKSSIAFEATIQVRNKVLEAYKTIMNMPV 

>2Pseudoalteromonas_haloplanktis_str._TAC125
MKIQNSAVFQEMQSMALEAGRNNQINKLPTQVQSTSSAQFGDMLSNALNTVHELQQDTGQ 
KVKAVEMGDRSVSLAEAMIASQKSSVAFEATVQVRNKLVEAYKEIMNMPV 

>3Pseudoalteromonas_luteoviolacea_strain_S4054249
MKIQNTSLYQEMQSMASQAGRVQPQAKLPIQESAATSSAQFGDILQNALNTVADLQRDTK 
SKVTAVEMGDRSVSLAEAMIAKNKSSVAFEATVQVRNKLVEAYKDIMSMPV 

>4Pseudomonas_aeruginosa_PAO1
MSQGVEFNRLMLEMRSMQMEAMAKAKPVQAPAEVGAPSFSEMLSQAVDKVNETQQASTAM 
ANAFEVGQSGVDLTDVMIASQKASVSFQAMTQVRNKLVQAYQDIMQMPV 

>5Pseudomonas_syringae_pv._syringae_B728a
MSMSQGVEFNRLMLDMRAMQMDAMSAPKPVSGAQEAGASSFADMLGQAVNKVAQTQQASS 
QLANAFEVGKSGVDLTDVMISSQKASVSFQALTQVRNKLVQAYQDIMQMPV  

>1Shewanella_oneidensis_MR-1
MQIGANSLLQEMQSLKGEVTPSFGISPNNIVQQVNNTSGADFGQLLSQAIGNVSGLQSTS 
SNLATRLDMGDTTVSLSDSVIAREKASVAFEATIQVRNKLVEAYKEIMSMPV 

>2Shewanella_sediminis_HAW-EB3
MQIGANSLLQEMQSLSGEIPAGGINTQITRQVNNTSGSNFGELLSQAVGSVGELQANSAS 
MASRLDMGDTSVTLSDTVIAREKASVAFEATVQVRNKFVEAYKQIMSMPV 

>1Shigella_flexneri_2a_str._301
MSAIQGIEGVISQLQATAMSARAQESLPQPTISFAGQLHAALDRISDTQTVARTQAEKFT 
LGEPGVALNDVMTDMQKASVSMQMGIQVRNKLVAAYQEVMSMQV 

>1Sideroxydans_lithotrophicus_ES-1
MSMDVSNVDSLLSQMRAAMAAAQGQPARAPAQTGGVDFADVLKSSLDGVNQAQHQAEDLQ 
KAFVLGDDKVSLSDTMIAMQKANISFQTAVQVRNKVVAAYNDIMNMQV 

>1Thioalkalivibrio_sp._K90mix
MSEMQIQNVLAQMRQLTQSSGVEGTNPAQQPGKVGGAEFQNVLRDSLRGVNDVQQSATDL 
QTRFELGDENVSLPQVMVAMNKSSIAFEATNQVRNRLLNAYQEIMRMQV 

>2Thiobacillus_denitrificans_25259
MSIGGIDTSRIEAMVAQLRAAAAQATPGAGAASPVEQTTSRVSFESLLKSSLDQVNEVQQ 
QSSALAQRFAMGDSTVSLSDAMISLQKSSISFQQTVQVRNKLVAAYQEIMNMGV 

>3Thiomicrospira_crunogena_XCL-2
MSNSVDTQSLMLQMRSLAAEAASQSQSVQKVEKGAQSAENFSDLLSQSVNAVATEQNKSS 
AMKTAFEKGEDVDLTEVMVQAQKASLSFQAMTQVRNKLVEAYKDIKNMPI 

>1Vibrio_fischeri_ES114
MKIGGLQDEMQAMMLDASNTTRQVTGKEVGADFSAMFAKAVNNVNGLQKASSDLAVRFDR 
GDEGVSLSDVMIARNKSSVAFDATIQVRNKLVDAYKALMNMPV 

>2Vibrio_vulnificus_YJ016
MRIDGFNGEMRAMMLEASNTTAPATGAKVSADFSTLLNQAINNVNSLQKSSSDLQTRFDR 
GDADVSLSDVMIARNKSSVAFEATVQVRNKLVEAYKDLMNMPV 

>1Plesiomonas_shigelloides_31289_E01
MELSAIQQEMKSMALDAAGSARSLPVTGTAQNSALDFSALLGDAINHVNGLQKASNTMAT 
RFDAGDHSVGLADVMIAGQKSSVAFEATVQVRNKLLEAYKEIMSMPV 

>50031Aeromonas_salmonicida_subsp._salmonicida_A449
VKIEMMSSQVTLLQQMQEMQRVANQAPSIELNDASNVSFTDAMRDVVGRVNEQQNIASKL 
MTAVDAGQSDDLVGAMVASQKAGLSFSALMQVRNKLMTGFDDIMRMPL 

>50041Aeromonas_veronii_strain_TH0426
VKIQMMSSQVTLLQQMQEMQRVASQTPSIESNDLSGASFTDAMRDVVGRVNEQQNVASKL 
MASVDAGQSDDLVGAMVASQKAGLSFSALMQVRNKLMTGFDDIMRMPL 

>50811Oceanimonas_smirnovii_ATCC_BAA-899
MTISPESAQQAMLVRLNQLQHQAQGGVTITPAAEQGSFGDMMKTTVRAINHEQMQAASLM 
TAVETGASEDLVGAMLASQKAGLSFSTLVQVRNKMMTAFDDIMRMPL 

>50891Photobacterium_leiognathi_CFSAN029437_01.0
MTTNNPISSLTSEQLMLEKMQQMQQRTQADFIVKPNMMTVEATNTQFTSSPLSFSQAMTG 
VLNTVNQHQKTASDKITAVELGQSDDLVGAMVASQKASLSFSALMQVRNKVVASFEDVMK 
MPV 

>50911Plesiomonas_shigelloides_31289_E01
MQYTLAQMEAVKSQIGVGSSTEMVAANPLTASGAQVPSFRAALTQAVDRVDTLSKTAKDM 
MTAVDTGASQDLVGAMVASQKASLSFTALVQVRQKLMTAYDDVMKMPV 

>51031Shewanella_sediminis_HAW-EB3
MSNSTLVNPQSMMDTLSIHSEMAKGAIKITPNPKDHGLQPASFTELMESKVAAVNLDQNT 
SSALMRAVDSGESDDLVGAMVASQKASLSFSTMIQIRNRLVQAFDEVMKMPL 

>1Yersinia_pestis
MSVQGIEGVLQQLQVTALQASGSAKTLPAEAGFASELKAAIGKISENQQVARTSAQNFELGVPGVGLNDV
MVNAQKSSVSLQLGIQVRNKLVAAYQEVMNMGV

>1Salmonella_enterica
MAAIQGIEGVISQLQATAMAARGQDTHSQSTVSFAGQLHAALDRISDRQAAARVQAEKFTLGEPGIALND
VMADMQKASVSMQMGIQVRNKLVAAYQEVMSMQV
