# Supplementary material for: The “Jack-of-all-Trades” Flagellum From Salmonella and E. coli Was Horizontally Acquired From an Ancestral β-Proteobacterium
Source: Front Microbiol. 2021 Mar 30;12:643180. doi: 10.3389/fmicb.2021.643180 (PMC8042155; doi:10.3389/fmicb.2021.643180)
Supplement: Supplementary file 9 [file Data_Sheet_2.ZIP › Data_files_frontiers/sequences/rplA.txt]

>10031Aeromonas_salmonicida_subsp._salmonicida_A449
MAKLSKRMRVIREKVDGTKEYSINEAIALLKELATAKFVESVDVAVNLGIDARKSDQNVR 
GATVLPHGTGRDVRVAVFTQGANAEAAKAAGAELVGMDDLADLVKKGEMNFDVVIASPDA 
MRVVGQLGQILGPRGLMPNPKVGTVTPNVAEAVKNAKAGQVRYRNDKNGIIHTTLGKVSF 
DEVQLKENLESLLVALKKAKPSSAKGIFIKKVSISTTMGAGVAVDQASLEAQG 

>10041Aeromonas_veronii_strain_TH0426
MAKLSKRMRVIREKVDGTKEYSINEAIALLKELATAKFVESVDVAVNLGIDARKSDQNVR 
GATVLPHGTGRDVRVAVFTQGANAEAAKAAGADLVGMDDLADLVKKGEMNFDVVIASPDA 
MRVVGQLGQILGPRGLMPNPKVGTVTPNVAEAVKNAKAGQVRYRNDKNGIIHTTLGKVSF 
NEVQLKENLEALLVALKKGKPSSAKGQFIKKVSISTTMGAGVAVDQASLEAQA 

>10071Alteromonas_macleodii_ATCC_27126
MAKLTKRARLIRDKVDSTKEYEINEAVALLKELATAKFAESVDVSVNLGIDAKKSDQNVR 
GATVLPNGTGKDVRVAVFTQGANAEAAKEAGADIVGMDDLAEQVKKGEMNFDVVVASPDA 
MRVVGQLGQILGPRGLMPNPKTGTVTPDVATAVKNAKAGQVRYRNDKNGIIHASIGKIAF 
EANQIQENLEALLEALKKAKPSSAKGTYIKKISLSTTMGAGVALDKASVGL 

>10141Bordetella_avium_197N
MAKLSKRAAAIAQKIDRTKLYPVAEALTLVKETATAKFDESIDVAVQLGIDPKKSDQLVR 
GSVVLPAGTGKSVRVAVFAQGEKAEAARAAGAEVVGLDDLAEQIKAGQMDFDVVIASPDT 
MRVVGALGQILGPRGLMPNPKVGTVTPDVATAVKNAKAGQVQYRTDKAGIIHATIGRASF 
GIEQLQTNLAALVDALQKARPAAAKGIYLRKIAVSSTMGGGARVEIASLSA 

>10151Bordetella_bronchiseptica_253
MAKLSKRAAAIAQKIDRTKLYPVGEALNLVKETATAKFDESIDVAVQLGIDPKKSDQLVR 
GSVVLPAGTGKTVRVAVFAQGEKADAARAAGADIVGLDDLAEQIKAGQMDFDVVIASPDT 
MRVVGALGQVLGPRGLMPNPKVGTVTPDVATAVKNAKAGQIQYRTDKAGIIHATIGRASF 
GVEQLQNNLAALVDALQKARPAAAKGIYLRKLAVSSTMGGGARVEIASLSAN 

>10171Burkholderia_mallei_ATCC_23344
MAKISKRRQAFAAKVDRQKLYPIDDALALVKECASAKFDESIDVAVQLGIDAKKSDQVVR 
GSVVLPAGTGKSVRVAVFAQGEKAEQARAAGAEVVGMEDLAEQIKAGQMDFDIVIASPDT 
MRIVGTLGQILGPRGLMPNPKVGTVTPDVATAVKNAKAGQVQFRVDKAGIIHATIGRASF 
EPTALRTNLSALIEALQKAKPATSKGVYLRKIALSSTMGVGVRVDQGSLAAQ 

>10231Campylobacter_jejuni_subsp._jejuni_NCTC_11168_=_ATCC_700819
MAKIAKRLKELSQKIDSNKEYALSDAIDTIKTLKSAKFDETVEIALKLNVDPRHADQMVR 
GSVVLPAGTGKKVRVAVIAKDAKADEAKNAGADIVGSDDLVEEIQKGNMNFDVLIATPNL 
MGLVGKVGRILGPKGLMPNPKTGTVTMDVAQAVNNAKSGQVNFRVDKQGNIHAGLGKVSF 
SKEQLWDNVSTFVKAINKHKPAAAKGRYIKNAALSLTMSPSVKLETQELLDMK 

>10261Catenovulum_agarivorans_YM01
MAKLSKKARAIREKVDVTKQYEINEAVALLKEFATAKFVESVDVAVNLGIDARKSDQNVR 
GATVLPHGTGRSVRVAVFTQGANAEAAKEAGADIVGMEDLAEQVKKGELDFDVVVASPDA 
MRVVGQLGTILGPRGLMPNPKTGTVTPNVADAVKNAKAGQVRYRNDKNGIVHSTIGKADF 
SEAQLKENLEALIIALKKAKPAQAKGQYIAKVSLSTTMGAGLQVDQASLTTVTA 

>10281Chitiniphilus_shinanonensis_DSM_23277
MAKVSKRLAALKAAVDRNKLYAVDEALSLVKGGATAKFNESIDVAVNLGVDPRKSDQVVR 
GAVVLPKGTGKSVRVAVFTQGANAEAAKAAGADIVGFEDLAEQVKAGNMDFDVVIASPDA 
MRIVGQLGQILGPRGLMPNPKVGTVTPNVAEAVKNAKAGQVQYRTDKAGIIHATIGRASF 
DVADLKENLVALVDALQKAKPAAAKGVYFKKLAVSSTMGAGVRVDTLTVSQ 

>10291Comamonas_testosteroni_TK102
MAKLTKKQKALQGKVDSNKLYAFADAVALVKEAATAKFDESIDVAVQLGVDAKKSDQVVR 
GAVVLPHGTGKTARVAVFAQGAKAEEAKAAGADVVGMDDLAAQVKAGDMPFDVVIAAPDA 
MRVVGQLGQILGPRGLMPNPKVGTVTPDVATAVKNAKAGQVQFRVDKAGIVHGTIGRRSF 
DADKLQGNLAALIDALNKAKPASSKGQYLRKVAVSSTMGVGVRVDTQSISA 

>10311Cupriavidus_taiwanensis_str._LMG19424
MAKVSKRVAANKAKIERTKFYPIDEALGLVKGCASAKFDESIDVAVQLGIDAKKSDQVVR 
GSVVLPAGTGKSVRVAVFAQGDKAEAAKAAGADIVGMEDLAEQVKAGNLNFDVVIASPDT 
MRIVGTLGQILGPRGLMPNPKVGTVTPDVAQAVKNAKAGQVQFRVDKAGIIHATIGRRSF 
EDAALKSNLAALLDALVKAKPATSKGVYLRKVAVSSTMGVGVRVDQATLAA 

>10321Dechloromonas_aromatica_RCB
MAKLTKKQKALASKVVAQKLYPLQEALTLAKETAIAKFDESIDVAVNLGVDARKSDQVVR 
GSVVLPAGTGKSVRVAVFAQGEKAEAAKAAGAEVVGFDDLAAEVKAGNLNFDVVIATPDA 
MKVVGQLGQILGPRGLMPNPKVGTVTMDVVTAVKNAKAGQVQYRTDKAGIIHATIGRASF 
SVESLESNLKALIDALAKAKPASSKGQYLKKIAVSATMGPGVRVDQSTVVA 

>10411Edwardsiella_ictaluri_93-146
MAKLTKRMRVIREKVDATKQYDINEAVALLQELATAKFVESVDVAVNLGIDARKSDQNVR 
GATVLPHGTGRTVRVAVFTQGPNAEAAKAAGADLVGMEDLADQIKKGEMNFDVVIASPDA 
MRVVGQLGQILGPRGLMPNPKVGTVTPNVAEAVKNAKAGQVRYRNDKNGIIHSTIGKASF 
SAEQLKENLEALMVALKKAKPATAKGVYIKKVCLSTTMGAGVTIDQATLSAVAN 

>10421Enterobacter_cloacae_subsp._cloacae_ATCC_13047
MAKLTKRMSVIRDKVDATKQYDINEAIALLKELATAKFVESVDVAVNLGIDARKSDQNVR 
GATVLPHGTGRSVRVAVFTQGANAEAAKAAGAELVGMEDLADQIKKGEMNFDVVIASPDA 
MRVVGQLGQVLGPRGLMPNPKVGTVTPNVAEAVKNAKAGQVRYRNDKNGIIHTTIGKVDF 
DADKLKENLEALLVALKKAKPTQAKGVYIKKVSISTTMGAGVAVDQAGLSAAAN 

>10431Escherichia_coli_str._K-12_substr._MG1655
MAKLTKRMRVIREKVDATKQYDINEAIALLKELATAKFVESVDVAVNLGIDARKSDQNVR 
GATVLPHGTGRSVRVAVFTQGANAEAAKAAGAELVGMEDLADQIKKGEMNFDVVIASPDA 
MRVVGQLGQVLGPRGLMPNPKVGTVTPNVAEAVKNAKAGQVRYRNDKNGIIHTTIGKVDF 
DADKLKENLEALLVALKKAKPTQAKGVYIKKVSISTTMGAGVAVDQAGLSASVN 

>10481Glaciecola_nitratireducens_FR1064
MAKLSKRMRNIAEKVDASKEYEITEAVALLKELATVKFAESIDVAVNLGIDARKSDQNVR 
GATVLPNGTGKDVRVAVFTQGANAEAAKAAGADIVGMEDLAELVKKGEMNFDVVVASPDA 
MRVVGTLGQILGPRGLMPNPKTGTVTPDVATAVKNAKAGQVRYRNDKNGIIHASIGKIAF 
EANQIQENLESLLEALKKAKPSSAKGTYLQKVSLSTTMGAGVTLNQSSLNLKA 

>10501Glaciecola_psychrophila_170
MAKLTKRARLVLEKVDATKEYEFNEAVTLLKELATAKFAESVDVAVNLGIDARKSDQNVR 
GATVLPNGTGKDVRVAVFTQGANVEAAKAAGADIVGMEDLAELVKKGEMNFDVVVASPDA 
MRVVGQLGQILGPRGLMPNPKTGTVTPDVATAVKNAKAGQVRYRNDKNGIIHASIGKIAF 
EANHIQENLAALLEALNKAKPSSAKGTFIKKISLSTTMGAGVSLDQTSLESK 

>10561Hylemonella_gracilis_ATCC_19624
MTKLTKKAKTLQGKVDSTKLYPLGDALKLVQQFATAKFDESIDVAVQLGIDAKKSDQVVR 
GAVVLPHGTGKTKRVAVFAQGAKAEEAKAAGADVVGMDDLAARVKAGDMPFDVVIAAPDA 
MRVVGTLGQVLGPRGLMPNPKVGTVTPDVATAVKNAKAGQVQFRADKAGIVHGTIGRRSF 
DAAKLQGNLAALIDALNKAKPATSKGIYLRKVAVSSTMGVGVRVDTQTIAA 

>10631Marinobacter_adhaerens_HP15
MAKLSKRQKLIREKVDSTRSYSVDEAVALLVELGQNVKFKESVDVAVNLGVDARKSDQVV 
RSSTVLPHGTGKTVRVAVFTQGANAEKATAAGADVVGMDDLADEVKKGNMDFDVVIATPD 
AMRVVGQLGQILGPRGLMPNPKVGTVTPDVETAVKNAKAGQVRYRTDKNGIIHAPLGNVE 
FSAQNIKENLEALVADLKKAKPSSAKGVYLKKITISSTMGPGLTIDQSGLAI 

>10641Marinobacter_hydrocarbonoclasticus_str._ATCC_49840
MAKLSKRQKLIREKVDSTRAYTVDEAVALLAELGQNVKFKESVDVAVNLGVDARKSDQVV 
RSSTVLPHGTGKTVRVAVFTQGANAEKATAAGADVVGMDDLADEVKKGNMDFDVVIATPD 
AMRVVGQLGQILGPRGLMPNPKVGTVTADVETAVKNAKAGQVRYRTDKNGIIHAPLGNVE 
FSAQNIKENLEALVADLKKAKPASSKGVYLKKITISSTMGPGLTIDQGTLSI 

>10661Marinomonas_sp._MWYL1
MAKLTKRARLIAEKVEATKLYSVEEAVALLSELSTVKFKESIDVSVNLGVDPRKSDQVVR 
GSTVLPHGAGKDVRVAVFAQGANAEAAKEAGADVVGFEDLAEQVKAGNLDFDVVIASPDA 
MRIVGQLGQVLGPRGLMPNPKVGTVTPDVATAVRNAKAGQARYRTDKNGIIHAAVGSIEF 
AADAIRGNLEALLTDLRRAKPASSKGVYLRKVTLSSTMGPGLQIDLGALNSTK 

>10701Methylobacillus_flagellatus_KT
MANVSKRIKALRAKVDRNKVYPVTEALALVKETATAKFDESVDAVINLGIDARKSDQLVR 
GALVLPHGTGKTKRVAVFAQGAAAEAAKAAGADIVGFEDLAEQVKGGMLDFDVAIATPDA 
MRIVGALGQVLGPRGLMPNPKVGTVTPDVATAVKNAKAGQVQYRTDKGGIVHCTIGRASF 
EVDALKENLAALVDALNKAKPASSKGVYLKKVSVSSTMGAGVRVDQSNLA 

>10711Methylobacter_tundripaludum_SV96
MAKLSKKAKIIKGKVDKTKQYSITEAVQLLKELGTAKFSEAIDVSVNLGVDPRKSDQNVR 
GATVLPNGTGKTVRVAVFTQGPNADAAREAGADIVGMDDLGELVKKGEMNFDVVIASPDA 
MRVVGQLGQILGPRGLMPNPKVGTVTADVATAVKNAKSGQVRYRTDKSGIIHCTLGKVAF 
DAAAIQGNLEALLADLRKLKPTAAKGIYIKKITLSSTMGPGLWLDQSSISI 

>10721Methylotenera_mobilis_JLW8
MAKRINALRAKVDRNKLYPVAEGLTLVKENATAKFNESIDAVVNLGIDARKSDQLVRGAI 
VLPNGTGKTTRVAVFAQGAQAEAAKAAGADIVGFEDLAEQVKAGQMDFDVVIATPDAMRI 
VGALGQVLGPRGLMPNPKVGTVTPDAATAVKNAKAGQVQYRTDKGGIIHCTIGRASFTVE 
QLQGNLAALVDALNKAKPAASKGVYLKKLSVSSTMGAGVRVDQASLVA 

>10731Morganella_morganii_subsp._morganii_KT
MAKLTKRMRNIREKVDATKLYDINEAVALLKELATAKFVESVDVAVNLGIDARKSDQNVR 
GATVLPNGTGRSVRVAVFAQGANAEAAKAAGAELVGMEDLADKIKAGEMDFDVVIASPDA 
MRVVGQLGQILGPRGLMPNPKVGTVTPNVAEAVNNAKAGQVRYRNDKNGIIHTTIGKVDF 
DTDKLKENLEALLVALKKAKPSSAKGVYIKKISLSTTMGAGVAIDQSGLTAAA 

>10781Nitrosococcus_oceani_ATCC_19707
MAKLGKRLVGIREKLEPGKLYPVEEALNLLKEVAKVKFEESVDVAVNLGVDPRKSDQVVR 
GSTVLPNGLGKTVRVGVFTQGVNAEAAKNAGADVVGLEDLAETVKSGQIDFDVIIASPDA 
MRVVGQLGPILGPRGLMPNPKVGTVTTDVAGAVTKAKAGQVRYRTDKAGIIHCSIGKTSF 
EVDALKQNLRALVEDLGKLKPASAKGIYLKKLTLSTTMGPGIAVDQASLPV 

>10791Nitrosomonas_eutropha_C91
MAKSSRRYKEIAQKIDRDRLYPLTDALALVKEVATAKFDESVDIAINLGIDVRKSDQVVR 
GAVVLPSGTGKTVRVAVFAQGDKAKEALDAGADIVGLEDLAEQVKANEINFDLAIASPDS 
MRIVGQLGQILGPRGLMPNPKVGTVTLDVASAVKNAKAGQIQFRADKAGIVHCTVGRASF 
SVDALRENIIALVDALNKSKPATSKGVYLRKMAISSTMGAGVRVDHAGIIN 

>10811Oceanimonas_smirnovii_ATCC_BAA-899
MAKLTKRMRTIRERVDATREYEINEAIALLKELATAKFVESIDVAVNLGIDARKSDQNVR 
GATVLPHGTGRDVRVAVFTQGANAEAAKAAGADLVGMEDLAEQVKAGELNFDVVIASPDA 
MRVVGMLGQILGPRGLMPNPKVGTVTPNVAEAVQNAKAGQVRYRNDKNGIIHTTIGKADF 
DAEQLKGNLEALLGALKRAKPASSKGQYIKKVSLSTTMGAGLTVDQAGLDA 

>10891Photobacterium_leiognathi_CFSAN029437_01.0
MAKLTKRMRVIREKVDATREYEINEAVALLKELATAKFNESVDVAVNLGIDARKSDQNVR 
GATVLPNGTGRDIRVAVFTQGANAEAAKEAGADLVGMEDLAEQVKKGEMNFDVVIASPDA 
MRVVGQLGTILGPRGLMPNPKVGTVTPNVAEAVKNAKAGQVRYRNDKNGIIHTTIGKVDF 
EAAQLQENLEALLVALKKAKPSSAKGTFIKKVSISTTMGAGVALDQNSLKTNVA 

>10911Plesiomonas_shigelloides_31289_E01
MAKLTKRMRVIRDKVDSTKQYEINEAVALLKELATAKFVESVDVAVNLGIDARKSDQNVR 
GATVLPHGTGRTVRVAVFTQGANAEAAKAAGADLVGMEDLADQIKKGEMNFDVVIASPDA 
MRVVGQLGQILGPRGLMPNPKVGTVTPNVAEAVNNAKAGQVRYRNDKNGIIHSTIGKVDF 
TAEQLKENLEALLVALKKAKPSSAKGVFIKKVSISTTMGAGVALDQNSLSAAV 

>10921Pseudoalteromonas_atlantica_T6c
MAKLTKRARLVRDKVEATKEYDFNEAVALLKELATAKFAESVDVAVNLGIDARKSDQNVR 
GATVLPNGTGKEVRVAVFTQGANAEAAKEAGADIVGMEDLAEQVKKGEMNFDVVVASPDA 
MRVVGMLGQILGPRGLMPNPKTGTVTPDVATAVKNAKAGQVRYRNDKNGIIHASIGKIAF 
ESNQIEENLAALIEAVKKAKPSSAKGVYIKKISLSTTMGAGITIDQASLTAAS 

>10931Pseudoalteromonas_haloplanktis_str._TAC125
MAKLTKRMRTIREKVEVTKDYEINEAIALLKELATAKFVESVDVAVNLGIDARKSDQNVR 
GATVLPNGTGRDVRVAVFTQGANAEAAKEAGAELVGMEDLAELVKKGEMNFDVVVASPDA 
MRVVGQLGQILGPRGLMPNPKTGTVTPNVAEAVKNAKAGQVRYRNDKNGIIHTTIGKVDF 
TAEQLQQNLESLIVALKKAKPSQAKGVYVKKVSISTTMGAGVAVDQNTLSTTVA 

>10941Pseudoalteromonas_luteoviolacea_strain_S4054249
MAKLTKRMRVIREKVDVTKEYEINEAVALLKELATAKFTESVDVAVNLGIDARKSDQNVR 
GATVLPHGTGREVRVAVFTQGANADAAKEAGADLVGMEDLAEQVKKGEMNFDVVVASPDA 
MRVVGQLGQILGPRGLMPNPKTGTVTPNVAEAVKNAKAGQVRYRNDKNGIIHTTIGKVDF 
DANQLQENLEALIVALKKAKPSQAKGTYLKKVSISTTMGAGVAVDQATLNTQLA 

>10961Pseudomonas_aeruginosa_PAO1
MAKLTKRQKAIAEKVVAGKQYSFEEAAKLLAELSTIKFKESVDVAVNLGVDPRKSDQVVR 
GATVLPNGTGKSVRVAVFTQGPAAEAALAAGADKVGMDELAAEMKGGDLNYDVVIASPDA 
MRVVGQLGQILGPRGLMPNPKVGTVTPDVATAVKNAKAGQVRFRTDKNGIIHSSVGKVDF 
EPAKLQQNVEALLADLKRLKPSSSKGVYVKRVTLSTTMGPGLQIDLASLEA 

>10971Pseudomonas_syringae_pv._syringae_B728a
MAKLTKRQKAIAEKIEAGKSYNFVDAAALLTELSTVKFSESIDVAVNLGVDPRKSDQVVR 
SATVLPHGTGKTVRVAVFTQGPAAEAALAAGADRVGMDDLAAEMKAGDLNYDVVIASPDA 
MRVVGQLGQVLGPRGLMPNPKVGTVTPDVANAVKNAKAGQVRYRTDKNGIIHTSVGKVGF 
DAVKLKENVEALIADLKRIKPASSKGIYVKRITLSTTMGPGLVIDQGSLEA 

>10991Salmonella_enterica_subsp._enterica_serovar_Typhimurium_str._LT2
MAKLTKRMRVIREKVDATKQYDINEAIALLKELATAKFNESVDVAVNLGIDARKSDQNVR 
GATVLPHGTGRSVRVAVFTQGPNAEAAKAAGAELVGMEDLADQIKKGEMNFDVVIASPDA 
MRVVGQLGQVLGPRGLMPNPKVGTVTPNVAEAVKNAKAGQVRYRNDKNGIIHTTIGKVDF 
DADKLKENLEALLVALKKAKPSQAKGVYIKKVSISTTMGAGVAVDQAGLSASAN 

>11021Shewanella_oneidensis_MR-1
MAKLTKRMRVIREKVDGTKLYEINDAVALLKELATAKFVESVDVAVNLGIDPRKSDQNVR 
GATVLPHGTGRDVRVAVFTQGANAEAAKAAGAELVGMDDLAEKIKAGEMNFDVVIASPDA 
MRVVGMLGQILGPRGLMPNPKTGTVTPNVAEAVKNAKAGQVRYRNDKNGIIHTTIGKVDF 
TPVQLKENLEALISALKKAKPAVAKGVYVKKVSISTTMGAGVAVDQASLETAN 

>11031Shewanella_sediminis_HAW-EB3
MAKLTKRARLIREKVEVTKNYDINEAVALLKELATAKFVESVDVAVNLGVDPRKSDQNVR 
GATVLPHGTGRDVRVAVFTQGANAEAATAAGAELVGMDELAAQVKAGEMNFDVVIASPDA 
MRVVGQLGQILGPRGLMPNPKTGTVTPNVAEAVKNAKAGQVRYRTDKNGIIHTTIGKVDF 
EAAQIKENLEALIGALVKAKPAAAKGVFLKKVSISTTMGAGVAVDQSTLDDAK 

>11041Shigella_flexneri_2a_str._301
REKVDATKQYDINEAIALLKELATAKFVESVDVAVNLGIDARKSDQNVRGATVLPHGTGR 
SVRVAVFTQGANAEAAKAAGAELVGMEDLADQIKKGEMNFDVVIASPDAMRVVGQLGQVL 
GPRGLMPNPKVGTVTPNVAEAVKNAKAGQVRYRNDKNGIIHTTIGKVDFDADKLKENLEA 
LLVALKKAKPTQAKGVYIKKVSISTTMGAGVAVDQAGLSASVN 

>11051Sideroxydans_lithotrophicus_ES-1
MAQVSKRYKALAAKVDRNKLYALDEALKLVKETAKAKFDESIDVAVNLGIDAKKSDQLVR 
GSVVLPKGTGKTMRVAVFAQGAKAEEAKAAGADIVGFDDLAESIKAGKMDFDVVIASPDA 
MRIVGQLGQILGPRGLMPNPKVGTVTADVAGAVKNAKAGQVQYRTDKNGIVQCTIGRASF 
APEALRENMLALIDALNKAKPATSKGVYLKKVAISSTMGVGIRVEQASLVA 

>11141Thioalkalivibrio_sp._K90mix
MAKMTKRMKAIREKVEPGRLYPVTEAFDLLRELPKAKFRESVDVAVNLGVDPRKSDQVVR 
GSTVLPHGNGKSVRVAVFTQGANADAAKEAGADVVGMDDLAEQVKAGQMDFDVVIASPDA 
MRVVGQLGQILGPRGLMPNPKVGTVTPDVATAVTNAKSGQVRYRTDKGGIVHCTIGAADF 
DSSSLAENLNALLADLVKMKPATSKGQYVKGVTISTTMGPGVKVDQASLSL 

>11151Thiobacillus_denitrificans_25259
MANVSKRLRALKEKIDRSRNYPVVDALQLVKDSATAKFDESIDVAVNLGVDARKSDQMVR 
GAVVLPKGIGKTVRVAVFAQGDNAQKARDAGADIVGFDDLAADIKAGKMDFDVVIATPDA 
MRVVGQLGQILGPRGLMPNPKVGTVSPDVVGAVKNAKAGQVQYRTDKGGIVHCTIGRASF 
SVDDLKENLVALLDALQRAKPASSKGIYFKRLSVSSTMGVGVRVDQGSVAA 

>11161Thiomicrospira_crunogena_XCL-2
MAKLTKKQKMFAEKVDSLKSYDALEGFSLVSELATAKFSESIDVAIKLGIDPRKSDQVVR 
GATVMPNGTGKDVRVAVFTGDANAAAAKEAGAEFVGMDDLAAEVKGGMMDFDVVIASPDA 
MRVVGMLGQVLGPRGLMPNPKTGTVTPDVVTAIKNAKSGQVRFRADKAGIVHASIGKVDF 
APEKLKENLNALIEDLNKAKPAAAKGTYMKKVSISSTMGPGIVLDQSSL 

>11181Vibrio_fischeri_ES114
MAKLTKRMRNIREKVEVTKEYDINEAVALLKELATAKFTESVDVAVNLGIDARKSDQNVR 
GATVLPHGTGREIRVAVFTQGANAEAAKEAGADLVGMEDLAELVKKGEMNFDVVVASPDA 
MRVVGQLGTILGPRGLMPNPKVGTVTPNVAEAVKNAKAGQVRYRNDKNGIIHTTIGKVDF 
DAAQLKENLEALLVALKKAKPTSAKGTFVKKVSISTTMGAGVSLDQATLNTQTN 

>11191Vibrio_vulnificus_YJ016
MAKLTKRMRVIREKVDVTREYEINEAVALLKELATAKFVESVDVAVNLGIDARKSDQNVR 
GATVLPHGTGRDIRVAVFAQGANAEAAKEAGADIVGMEDLAEQVKKGEMNFDVVVASPDA 
MRVVGQLGTILGPRGLMPNPKVGTVTPNVAEAVKNAKAGQVRYRNDKNGIIHTTIGKVDF 
SAEQIKENLEALLVALKKAKPSSAKGSYLKKVSISTTMGAGVAVDQGTLNTQA

>16666Yersinia_pestis
MAKLTKRMRVIRDKVDVTKQYDINEAVALLKELATAKFVESVDVAVNLGIDARKSDQNVRGATVLPHGTG
RSVRVAVFAQGANAEAAKEAGAELVGMDDLADQIKKGEMNFDVVIASPDAMRVVGQLGQILGPRGLMPNP
KVGTVTPNVAEAVKNAKAGQVRYRNDKNGIIHTTIGKVDFDSDKLKENLESLVVALKKAKPATAKGIYIK
KISLSTTMGAGVAIDQSGLTAVVN 
