# Supplementary material for: The “Jack-of-all-Trades” Flagellum From Salmonella and E. coli Was Horizontally Acquired From an Ancestral β-Proteobacterium
Source: Front Microbiol. 2021 Mar 30;12:643180. doi: 10.3389/fmicb.2021.643180 (PMC8042155; doi:10.3389/fmicb.2021.643180)
Supplement: Supplementary file 9 [file Data_Sheet_2.ZIP › Data_files_frontiers/sequences/rplC.txt]

>10031Aeromonas_salmonicida_subsp._salmonicida_A449
MTIGLVGRKVGMTRIFTEDGVSIPVTVIEVEANRVTQVKSVETDGYNAIQVTTGAKKASR 
VTKPEAGHFAKAGVEAGRGLWEFRLNNGETFTVGSELKVDLLADVKMVDVTGTSKGKGFA 
GTVKRHNFRTQDMTHGNSLSHRAPGSIGQNQTPGRVFKGKKMAGHMGAERVTTQNLELVR 
VDAERNLLLIKGAVPGATNGNVIVKPAVKA 

>10041Aeromonas_veronii_strain_TH0426
MTIGLVGRKVGMTRIFTEDGVSIPVTVIEVEANRVTQVKSVETDGYNAIQVTTGAKKASR 
VTKPEAGHFAKAGVEAGRGLWEFRLNNGETFTVGSELKVDLLADVKLVDVTGTSKGKGFA 
GTVKRHNFRTQDMTHGNSLSHRVPGSIGQNQTPGRVFKGKKMAGHMGAERVTTQNLELVR 
VDAERNLLLIKGAVPGATNGNVIVKPAVKA 

>10071Alteromonas_macleodii_ATCC_27126
MAIGLVGRKVGMTRIFTEDGTSIPVTVIEATPNRVTQLRTEETDGYRALQVTAGTKKANR 
INKAEAGHFAKAGVEAGRTLVEFRLEENEGADIEVGSEITVEIFNDTKKIDVTGTSKGKG 
FQGAIKRWNFSSQRMTHGNSLSHRAPGSIGQNQSPGKVFKGKKMAGQLGNKQVTTQSLEV 
VRVDVENGLILVKGAVPGATGNDVIVKPAVKA 

>10141Bordetella_avium_197N
MSNTTPTPAAHRLGLVGRKVGMTRIFTEEGESIPVTVLDVSNNRVTQVKSLESDGYAAIQ 
VTYGNRRASRVTKAEAGHFAKAGAEAGSILKEFRLDPTRAAEFTAGSVIAVESVFEAGQQ 
VDVTGTTIGKGFAGTIKRHNFGSQRASHGNSRSHRVPGSIGQAQDPGRIFPGKRMAGHLG 
DVTRTVQNLDVVRVDVERGLLLVKGAVPGHAGGDVIVRPAVKAPAKKGA 

>10151Bordetella_bronchiseptica_253
MEKTMSNSTPTPAAHRLGLVGRKVGMTRIFTEDGESIPVTVLDVSNNRVTQVKSLESDGY 
AAIQVTYGTRRATRVVKPQAGHYAKAGAEAGSILKEFRLDPARAAEFAAGAVIAVESVFE 
AGQQVDVTGTSIGKGFAGTIKRHNFGSQRASHGNSRSHRVPGSIGQAQDPGRIFPGKRMS 
GHMGDVTRTVQNLDVVRVDAERGLLMVKGAVPGHAGGDVIVRPAVKAPAKKGA 

>10171Burkholderia_mallei_ATCC_23344
MSLGLVGRKVGMTRIFTAEGDSIPVTVLDVSDNRVTQIKTVETDGYTAVQVAFGSRRASR 
VTKPLAGHLAKAGVEAGEILKEFRIEADKAAELSNGAVIGPDLFEVGQKVDVQGVSIGKG 
YAGTIKRYNFGSGRASHGNSRSHNVPGSIGMAQDPGRVFPGKRMTGHMGDETVTVQNLEI 
ARIDADRKLLLVKGAVPGAKGGKVFVTPAVKTRAVKGAK 

>10231Campylobacter_jejuni_subsp._jejuni_NCTC_11168_=_ATCC_700819
MEYIVEKIGMSRTITNPSIAVTLLRVVNAKVCEVEGGKALVAYPKGKASNKCVAGQQKKY 
NLSAEYNRFATLEVANTEAGDLDETPLNEAKILKVSFNTKGRGYSGVMKRHNFAGGPASH 
GSRFHRRHGSIGNREWPGRVQPGMKMAGHYGNTKVTIKNEVVSYDAENKILVVKGAVPGY 
NGAMGKIRIAK 

>10261Catenovulum_agarivorans_YM01
MAIGLVGRKVGMTRIFTEDGASVPVTVIEVEANRVTQVKTVDSDGYRALQVTTGAKKASR 
VNKAQAGHFAKANVEAGRGLWEFRLEDGEGEGIEVGSEIKVELFSEVKKVDVTGTSKGKG 
FAGAIKRWNFHRQDMTHGNSLSHRAPGSIGQNQSPGKVFKGKKMAGHMGAERVTTQNLEV 
VRVDAERNLLLVKGAVPGANNGNVIVKPAVKA 

>10281Chitiniphilus_shinanonensis_DSM_23277
MSLGLVGRKVGMTRVFAEDGASIPVTVLDLSANRVTQIKTPETDGYAAVQVTFGAKKANR 
VNKAEAGHFAKAGVEAGVVLVEFRVSAEKAAELKAGESLSVELFSVGQLVDISGTTQGKG 
FSGVIKRHNFSSNRASHGNSRSHNTPGSIGQAQDPGRIFPGKRMAGQYGNVNRTVQNLEV 
VRIDAERQLLLVKGAVPGSKGNDVVVRPSVKAGA 

>10291Comamonas_testosteroni_TK102
MSLSNSLGLLGRKVGMMRLFTDDGDAVPVTVVDVSNNRVTQVKTQENDGYVALQVTFGAR 
KASRVTKPQAGHLAKAGVEAGEVTREFRVTDETAGKYAAGAVLPVAELFSVGQKVDVQGT 
SIGKGYAGTIKRHNFSSQRASHGNSRSHNVPGSIGMAQDPGRVFPGKRMTGHMGDETVTT 
QNLDVVRIDEARQLLLIKGAIPGAKGGFVSVRPAIKAKASKGAN 

>10311Cupriavidus_taiwanensis_str._LMG19424
MSLGLVGRKVGMTRIFTDDGEAIPVTVVEVGDNRVTQIKTDETDGYTAVQVTFGARRASR 
VTKPLAGHLAKAGVEAGEIIREFRIDAAKAAELQAGGSLSVDLFEVGQKIDVQGVTIGKG 
YAGTIKRYHFASGRATHGNSRSHNVPGSIGMAQDPGRVFPGKRMTGHLGDVTRTVQNLEI 
AKIDAERKLLLVKGAIPGSKNGKVIVTPAVKAKAKA 

>10321Dechloromonas_aromatica_RCB
MSLGLVGRKVGMTRIFAEDGASIPVTVLDVSNNRVTQVKTPEIDGYAAIQVAFGKRRASR 
VSKPLAGHLAKAGVEAGHVLKEFQIEADQLASFKAGDQVAVTIFAEGQKVDVTGTSIGKG 
FQGGIKRHNFSSNRASHGNSLSHNAPGSIGMAQDPGRVFPGKRMAGHLGDVQSTMQGLTI 
VRVDADRQLLLVKGAVPGAKGSDVVVRPAVKA 

>10411Edwardsiella_ictaluri_93-146
MIGLVGKKVGMTRIFTEDGVSIPVTVIEIEANRVTQVKDLDNDGYRAIQVTTGSKKANRV 
TKPEAGHFAKAGVEAGRVLREFRLSEGEEFTIGQNISVEIFADVKKVDVTGISKGKGFAG 
TVKRWNFRTQDATHGNSLSHRVPGSIGQNQTPGKVFKGKKMAGQLGNERVTVQSLDVVRV 
DAERNLLLVKGAVPGATGGDLIVKPAVKA 

>10421Enterobacter_cloacae_subsp._cloacae_ATCC_13047
MIGLVGKKVGMTRIFTEDGVSIPVTVIEVEANRVTQVKDLANDGYRAIQVTTGAKKANRV 
TKPEAGHFAKAGVEAGRGLWEFRLAEGEEFTVGQDISVELFADVKKVDVTGTSKGKGFAG 
TVKRWNFRTQDATHGNSLSHRVPGSIGQNQTPGKVFKGKKMAGQLGNERVTVQSLDVVRV 
DAERNLLLVKGAVPGATGSDLIVKPAVKA 

>10431Escherichia_coli_str._K-12_substr._MG1655
MIGLVGKKVGMTRIFTEDGVSIPVTVIEVEANRVTQVKDLANDGYRAIQVTTGAKKANRV 
TKPEAGHFAKAGVEAGRGLWEFRLAEGEEFTVGQSISVELFADVKKVDVTGTSKGKGFAG 
TVKRWNFRTQDATHGNSLSHRVPGSIGQNQTPGKVFKGKKMAGQMGNERVTVQSLDVVRV 
DAERNLLLVKGAVPGATGSDLIVKPAVKA 

>10481Glaciecola_nitratireducens_FR1064
MSIGLIGRKVGMTRIFTEDGVSIPVTVIEATPNRVTQLRTELTDGYRALQVTAGTKKANR 
VNKASAGHFAKAGVEAGRGLWEFRLNENEGGDIEVGSEITVEIFNDTKKVDVAGTSKGKG 
FAGVIKRWNFSHQRNSHGNSLSHRAPGSIGQNQSPGKVFKGKKMAGQLGNKRITTQSLEL 
VRVDAENNLLLIKGAVPGATGSDVIVQPAGKA 

>10501Glaciecola_psychrophila_170
MAIGLIGRKVGMTRIFTEDGVSIPVTVIEATPNRVTQLRTDETDGYKALQVTAGEKKASR 
VNKAAAGHFAKAGVEAGRGLWEFRLDNNEGEGIEVGSEITVEIFADTKMVDVVGTSKGKG 
FQGAIKRWNFSHQRNTHGNSLSHRAPGSIGQNQSPGKVFKGKKMAGQMGNKRVTMQSLDV 
VRVDTENNLLLVKGTVPGAPGGDVIIKVAVKA 

>10561Hylemonella_gracilis_ATCC_19624
MSSSNRLGLLGRKVGMMRLFTDDGDAVPVTVVDVSDNRVTQVKTQDNDGYVALQVTFGSR 
RASRVTKPQAGHLAKAGVEAGEIIQEFRVAADTAAKYQAGAKLPVTEIFAVGQKVDVQGT 
SIGKGFAGTIKRHNFSSQRASHGNSRSHNVPGSISMAQDPGRVFPGKRMTGHMGDETVTT 
QNLDVIRIDEARQLLLIKGAVPGSAGGFVTVRPAVKVQAKKGAN 

>10631Marinobacter_adhaerens_HP15
MAIGVVGRKAGMTRIFTEDGQALPVTVIEVEPNRITQLKTLESDGYRAVQVTVGTRRSSR 
VTKSEAGHFAKAGVEAGRGMWEFRLADGEGEDLAAGGEITASVFEDGQVVDAIGQSKGKG 
FQGGVKRWNFSMQDATHGNSLSHRAPGSIGQNQTPGKVFKGKKMAGQMGNAQVTVQNLKI 
VRVDAERNLLLVSGAVPGATGGDVVIKPAVKA 

>10641Marinobacter_hydrocarbonoclasticus_str._ATCC_49840
MAIGVVGRKAGMTRIFTDEGQALPVTVIEVEPNRITQLKTLESDGYRAVQVTVGSRRSSR 
VNKAAAGHFAKAGVEAGRGVWEFRLADGEGEDLAAGGELTVSVFEDGQVVDAVGQSKGKG 
FQGGVKRWNFSMQDATHGNSLSHRAPGSIGQNQTPGKVFKGKKMAGQMGNAQVTVQNLKI 
VRVDAERNLLLVSGAVPGATGGDVVIKPAVKA 

>10661Marinomonas_sp._MWYL1
MAIQLVGRKAGMTRIFTEDGVSVPVTVIEVEPNRVTQVKTAETDGYQAVQVTVGSRRSSR 
VNKAAAGHYAKANVEAGRGLWEFRLAGDEKEINVGDELTVADFESIQMVDVTGQSKGKGF 
QGAIKRHNFSMQDATHGNSLSHRAPGSIGQCQTPGRVWKGKKMAGHMGAAQVTTQSLEVV 
RVDTERNLILVKGAVPGAVNGDVILQSAVKAR 

>10701Methylobacillus_flagellatus_KT
MSLGLIGRKVGMTRIFTDEGESVPVTVLEVVPNRVTQIKTAASDGYTSLQVAYGERRASR 
IGKALAGHYAKAGVSAGAGIKEFPVSDDVLANYSVGGQITVELFQPGQLVDVTGTSLGKG 
FSGAIKRHNFSSNRASHGNSRSHNVPGSIGMAQDPGRVFPGKRMPGHLGAVKTTVQNLEI 
VRVDAERNLLLIKGAVPGSKGGDVVVRPSVKVKA 

>10711Methylobacter_tundripaludum_SV96
MSIGLIGRKCGMTRVFCEDGSSVPVTVLQIDSNRVTQVKGIEVDGYRSIQVAAGDKKSSR 
VNKAMAGHYAAANVTAGRGLWEFRLEDGEGEDLSVGSQLSLDVFSAGQVVDVQGKSIGKG 
FAGGIKRHNFSMQDATHGNSRSHRVLGSIGMCQTPGRVFKGKKMEGHMGAEKVTVQNLTI 
HSIDTARNLILVKGAVPGAKGGDVVITPAMKMRNKG 

>10721Methylotenera_mobilis_JLW8
MSLGLIGRKVGMTRVFTEDGASVPVTVLEVVPNRVTQIKTTASDGYTGLQVAYGTRRASR 
INKALTGHYAKSGSAAGAGIHEFSVGDDVLANYTPGANITVDIFQAGQKVDVTGTSLGKG 
FAGAIKRHHFSSNRASHGNSRSHNVPGSIGMAQDPGRVFPGKRMPGHLGAVKVTTQNLEI 
VRVDVERNLLLIKGAIPGSKGGDVVVRPAIKVKGVK 

>10731Morganella_morganii_subsp._morganii_KT
MIGLVGKKVGMTRIFTEEGVSIPVTVIEIENNRVTQVKSDETDGYRAIQVTTGSKKANRV 
NKPEAGHFAKAGVEAGRLLREFRLSEGEEFTVGQNISVEIFADVKKVDVTGTSKGKGFAG 
TVKRWNFRTQDATHGNSLSHRVPGSIGQNQTPGKVFKGKKMAGQLGNERVTVQSLDVVRV 
DAERNLLLVKGAVPGATGSNLIVKPAVKA 

>10781Nitrosococcus_oceani_ATCC_19707
MAIGLIGRKVGMTRVFTDEGASIPVTVIEATPNRISQVKTLEQDGYQAVQVTVGERRPAR 
VTSSLKGHFAKANVEPGRKLQEFRFGAEEGRDIKASGELKVDLFEVGQKVDVTGITRGRG 
FAGVVRRYHFGGGDASHGNSLSHRAPGSIGQCQTPGRVFKGKKMAGQMGNVRRTVQNLEL 
VRIDEGRQLLLIKGAIPGAPGGDVIVKPAVKTVVK 

>10791Nitrosomonas_eutropha_C91
MKLGLIGKKVGMTRIFTESGSSVPVTVLDVSKNRVVQIKTAERDGYSAIQLTQGYRRKNR 
ITKALSGHFARAGVEAGKVIKEFRIEQQAINSDLKLGSEINVEIFLTGSKVDVSGVSIGK 
GYAGTIKRHNFSSSRASHGNSRSHNVPGSIGMAQDPGRVFPGKKMTGRLGGVNSTIQNIE 
VVRVDTVRGLIFLKGSVPGSKGNGVFIRPSVKHANKQ 

>10811Oceanimonas_smirnovii_ATCC_BAA-899
MAIGLVGRKLGMTRVFTEDGVSIPVTVIEVDANRVTQVKTLEQDGYAAIQVTAGTKKANR 
ITKPEAGHFAKAGVEAGRGLWEFRLGEGEGDSIEVGAELKVDIFADVKKVDVTGTSKGKG 
FAGAVKRWNFRTQDMTHGNSLSHRAPGSIGQNQSPGKVFKGKKMAGHLGAERVTTQNLEV 
VRVDVDRNLLLIKGAVPGATNGNVIVKPAVKA 

>10891Photobacterium_leiognathi_CFSAN029437_01.0
MIGLIGRKVGMTRIFTEDGVSIPVTVVEVEANRVTQVKSVETDGYNAIQVTTGSKKANRV 
SKPEAGHFAKAGVEAGRGLWEFRLENSEEFAVGAELNVELFNDIKKVDVTGTSKGKGFQG 
AVKRWNFRTQDMTHGNSLSHRAPGSIGQCQTPGRVFKGKKMAGHMGAERVTTQNLEIVRV 
DAERNLLLIKGAVPGATGGNVIVKPAVKA 

>10911Plesiomonas_shigelloides_31289_E01
MIGLVGRKVGMTRVFTEDGVSIPVTVIEIEANRVTQVKTLENDGYSAIQVTTGSKKANRV 
TKPEAGHFAKAGVEAGRGKWEFRLESGEEFTVGQEINVDIFADVKKVDVTGTSKGKGFAG 
GVKRWNFRTQDATHGNSLSHRVLGSIGQNQTPGRVFKGKKMTGHLGDERVTVQSLEVVRV 
DAERKLLLVKGAVPGATNGDLIVKPAVKA 

>10921Pseudoalteromonas_atlantica_T6c
MAIGLIGRKVGMTRIFTEDGVSIPVTVIEATPNRVTQLRTDETDGYTALQVTAGDKKANR 
VNKAAAGHFAKAGVEAGRGLWEFRLDGNEGEGIEVGSEITVEIFAETKMVDVAGTSKGKG 
FQGAIKRWNFSHQRNSHGNSLSHRAPGSIGQNQSPGKVFKGKKMAGQMGNKRVTVQSLDV 
VRVDAENNLLLVRGNVPGAPGGDVIIKAAVKA 

>10931Pseudoalteromonas_haloplanktis_str._TAC125
MALGLVGRKVGMTRIFTEDGVSIPVTVIEATPNRIAQIKSEATDGYNALQVTAGTKKASR 
VNKASAGHFAKAGVEAGRGLWEFRLNGGEGDFEVGAELTVELFNEINKVDVTGTSKGKGF 
QGGVKRWNFSMQDATHGNSLSHRAPGSIGQNQSPGKVFKGKKMAGHMGAERVTTQNLELV 
RVDAERNLLLVKGAVPGAIGGDVIVKPAVKA 

>10941Pseudoalteromonas_luteoviolacea_strain_S4054249
MALGLVGRKVGMTRIFTEDGVSIPVTVIEATPNRVTQIKSDATDGYNALQVTAGEKKASR 
VNKPAAGHFAKAGVEAGRGLWEFRLNGGEGEFEVGSELTVELFTEVKKVDVTGTSKGKGF 
QGGVKRWNFSMQDATHGNSLSHRAPGSIGQNQSPGKVFKGKKMAGQMGNVRSTTQNLELV 
RVDAERNLLLVKGAVPGAIGGDVIVKPAVKA 

>10961Pseudomonas_aeruginosa_PAO1
MTIGVVGRKCGMTRIFTEEGVSIPVTVIEVEPNRVTQFKTEETDGYRAVQVTAGERRASR 
VTKAQAGHFAKANVAAGRGVWEFRLGEEQYAAGDQITVDLFQAGQMVDVTGESKGKGFAG 
TIKRWNFRGQDNTHGNSVSHRVPGSIGQCQTPGRVFKGKKMSGHLGAERVTVQSLEIVRV 
DAERNLLLVKGAVPGATGGDVIVRPAAKARG 

>10971Pseudomonas_syringae_pv._syringae_B728a
MTIGVVGRKCGMTRIFTEEGVSIPVTVIEIEPNRVTQFKTEETDGYRAVQVTVGERRASR 
VTAAQAGHFAKANVAAGRTVMEFRLEEGDYQAGDQINAEIFAAGQLVDVTGQSKGKGFQG 
TIKRWNFRGQDNTHGNSVSHRVPGSIGQCQTPGRVFKGKKMSGHMGAERVTVQSLEVVRV 
DAERNLLLVKGAVPGATGGNLVVRPAAKARG 

>10991Salmonella_enterica_subsp._enterica_serovar_Typhimurium_str._LT2
MIGLVGKKVGMTRIFTEDGVSIPVTVIEVEANRVTQVKDLANDGYRAVQVTTGAKKANRV 
TKPEAGHFAKAGVEAGRGLWEFRLAEGEEYTVGQSISVELFADVKKVDVTGTSKGKGFAG 
TVKRWNFRTQDATHGNSLSHRVPGSIGQNQTPGKVFKGKKMAGQMGNERVTVQSLDVVRV 
DAERNLLLVKGGVPGATGCDLIVKPAVKA 

>11021Shewanella_oneidensis_MR-1
MAIGLIGRKVGMTRIFTEDGVSIPVTVIEVAGNRVTQVKTLETDGYRALQVTTGTKKANR 
ITKPEAGHFAKSGVEAGRGLWELRLADGEGEGIEVGAELNVGIFADVAKVDVTGQSKGKG 
FQGGVKRWNFRTQDMTHGNSLSHRSNGSIGQNQTPGRVFKGKKMSGHMGAERVTTQNLDV 
VRVDVERNLLLVKGAVPGATNGDLIIKPAVKA 

>11031Shewanella_sediminis_HAW-EB3
MAIGLIGRKVGMTRIFAEDGVSIPVTVIEIASNRVTQVKTLETDGYRALQVTTGTKKANR 
ITKPEAGHFAKAGVEAGRGLWEVRLADGEGESIEVGAELNVDIFADVAKVDVTGQSKGKG 
FQGGIKRWNFHAQDMTHGNSLAHRSNGSIGQNQTPGRVFKGKKMSGHMGAERVTTQNLDV 
VRVDAERNLLLVKGAVPGATNGNLIIKPAVKA 

>11041Shigella_flexneri_2a_str._301
MIGLVGKKVGMTRIFTEDGVSIPVTVIEVEANRVTQVKDLANDGYRAIQVTTGAKKANRV 
TKPEAGHFAKAGVEAGRGLWEFRLAEGEEFTVGQSISVELFADVKKVDVTGTSKGKGFAG 
TVKRWNFRTQDATHGNSLSHRVPGSIGQNQTPGKVFKGKKMAGQMGNERVTVQSLDVVRV 
DAERNLLLVKGAVPGATGSDLIVKPAVKA 

>11051Sideroxydans_lithotrophicus_ES-1
MSLGLVGRKIGMTRIFTDDGTSLPVTVLDVSNNRVTQIKTAATDGYSAVQVAYGTRRASR 
VTKAAAGHFAKAGVEAGSVLKEFTATPEQLSSLTLGGKVGVDMFQVGQKVDVTGVTIGKG 
YAGTIKRYHFKSGRATHGNSKSHNVPGSIGMAQDPGRVFPGKRMTGHLGDVQRTVQNLKI 
VRIDADRQLLLVMGAVPGAPGGDVIVRPAVKAGA 

>11141Thioalkalivibrio_sp._K90mix
MAIGLIGRKLGMSRVFTDDGVSVPVTVLQVDNNRVVQIKRSEGDGYNAVQVTAGARKASR 
VSKPEAGHYAAASVEPGRGLWEFRVEADELEGLAPGDAITVDRFEEGQVVDVTSQSKGKG 
FQGAVKRHNFRTQDATHGNSLAHRAPGSIGQNQSPGRVFKGKKMAGHMGAERKTIQNLKV 
VRVDADRSLVLIQGAVPGAPSTDVMIRPAVKAKG 

>11151Thiobacillus_denitrificans_25259
MSIGLVGRKVGMTRIFTENGASVPVTVLEMSNNRVTQVRTPENDGYSAVQVAYGSRRNSR 
VNKSEAGHYAKAGVDAGELLREFRVAADVAAQYQPGAAVSVEVFQAGQKVDVTGVTQGKG 
FAGTIKRHNFKSQRASHGNSRSHNVPGSIGMAQDPGRVFPGKRMSGHMGAVSCTKQNLEV 
VRVDAERGLVLLKGAVPGSKGGHVVVRPAVKGGA 

>11161Thiomicrospira_crunogena_XCL-2
MGIGVIGTKVGMTRVFNEDGVSTPVTVVEVSPNRITQIKNNETDGYDAIQVTFGSKHAGR 
VSKPEAGHYAKAGVEAGQGLWEFRLDDVSEVEGLEPGSEITVEKFNDVAVVDVSGTTKGK 
GFQGGVKRHNFKMQDATHGNSVSHRAPGSIGQNQTPGRVFKGKKMAGHMGNVKQTTLNLE 
LVKVDVENSLLLIKGALPGAKGSTVIVRKAIK 

>11181Vibrio_fischeri_ES114
MIGLVGRKVGMTRIFTEEGVSIPVTVVEVEANRVSQVKTVETDGYNAIQVTCGSKKANRV 
SKPEAGHFAKAGVEAGRGLWEFRLENGEEFAVGAELTVEVFNEIKKVDVTGTSKGKGFQG 
AVKRWNFRTQDMTHGNSLSHRAPGSIGQCQTPGRVFKGKKMAGHMGAERVTTQNLEIVRV 
DAERNLLLIKGAVPGSTGGNVIVKPAVKA 

>11191Vibrio_vulnificus_YJ016
MIGLIGRKVGMTRVFTEEGVSIPVTVVEVEANRIAQVKTLETDGYAAIQVTAGTKKANRV 
NKAEAGHFAKAGVEAGRGLWEFRLENGEEFAVGSELTVELFNEVKKVDVTGTSKGKGFQG 
TVKRWNFRTQDMTHGNSLSHRAPGSIGQCQTPGRVFKGKKMAGHMGAERVTTQNLEIVRV 
DAERNLLLIKGAVPGATGGNVIVKPAVKA

>1Yersinia_pestis 
MIGLVGKKVGMTRIFTEDGVSIPVTVIEIEANRVTQVKSLENDGYRAVQVTTGAKKANRVTKPEAGHFAK
AGVEAGRGLWEFRLPEGQEFTAGQEISVEIFADVKKVDVTGTSKGKGFAGTVKRWNFRTQDATHGNSLSH
RVPGSIGQNQTPGKVFKGKKMAGHMGDERVTVQSLDVVRVDAERNLLLVKGAVPGATGGNLIVKPAVKA
