# Supplementary material for: The “Jack-of-all-Trades” Flagellum From Salmonella and E. coli Was Horizontally Acquired From an Ancestral β-Proteobacterium
Source: Front Microbiol. 2021 Mar 30;12:643180. doi: 10.3389/fmicb.2021.643180 (PMC8042155; doi:10.3389/fmicb.2021.643180)
Supplement: Supplementary file 9 [file Data_Sheet_2.ZIP › Data_files_frontiers/sequences/rplB.txt]

>10031Aeromonas_salmonicida_subsp._salmonicida_A449
MAIVKCKPTSPGRRHVVKIVNQELYKGKPFAALLDSKSKSGGRNNNGRITTRHIGGGHKQ 
HYRIVDFKRDKDGIPAKVERLEYDPNRTANIALVLYADGERRYILAPKGLKAGDAIASGA 
DAAIKVGNTLPMRNIPVGSTVHAVEMKPGKGAQLARSAGTFIQILAREGNYVTLRLRSGE 
VRKVLAECRATIGEVGNSEHMLRQLGKAGANRWRGIRPTVRGMAMNPVDHPHGGGEGRNK 
GMQPVSPWGQKAKGFKTRKNKRTDKYIVRRRNK 

>10041Aeromonas_veronii_strain_TH0426
MAIVKCKPTSPGRRHVVKIVNQELYKGKPFAALLDSKSKSGGRNNNGRITTRHIGGGHKQ 
HYRIVDFKRDKDGIPAKVERLEYDPNRTANIALVLYADGERRYILAPKGLKAGDAIASGA 
DAAIKVGNALPMRNIPVGSTVHAVEMKPGKGAQLARSAGTFIQILAREGNYVTLRLRSGE 
VRKVLAECRATIGEVGNSEHMLRQLGKAGANRWRGIRPTVRGMAMNPVDHPHGGGEGRNK 
GMQPVSPWGQKAKGFKTRKNKRTDKYIVRRRNK 

>10071Alteromonas_macleodii_ATCC_27126
MPLLKAKPTSAGRRHVVQVVNPDLHKGAPYAPLLEKNSKSGGRNNNGRITTRHIGGGHKQ 
HYRVIDFKRNKDGIPAKVERLEYDPNRSANIALVLYADGERRYILAPKGMQAGDAIQSGS 
DAPIKSGNTLPMRNIPVGTVVHAIEMKPGKGAQIARSAGAYAQILARDGNYVTLRLRSGE 
MRKVLSDCRATIGEVGNAEHMLRSLGKAGATRWRGVRPTVRGVAMNPVDHPHGGGEGRTS 
GGRHPVTPWGVPTKGKKTRSNKRTDKLIVRRRNK 

>10141Bordetella_avium_197N
MALVKVKPTSAGRRGMVKVVSPNLHKGAPHAALLEKKIRGSGRNNNGHITIRHRGGGHKQ 
HYRVVDFRRNKDGIPAKVERLEYDPNRTAHIALLCYADGERRYIIAPRGLEVGATLISGI 
EAPIRAGNTLPIRNIPVGTTIHCIEMIPGKGAQMARSAGASAVLMAREGTYAQVRLRSGE 
VRRVHIECRATIGEVGNEEHSLRQIGKAGAMRWRGIRPTVRGVAMNPIDHPHGGGEGRTG 
EAREPVSPWGTPSKGYKTRRNKRTNNMIVQRRKRK 

>10151Bordetella_bronchiseptica_253
MALVKVKPTSAGRRGMVKVVSPKLHKGAPHAALLEKKTRGSGRNNNGHITVRHRGGGHKQ 
HYRVVDFRRNKDGIPAKVERLEYDPNRTAHIALLCYADGERRYIIAPRGLEVGATLISGI 
EAPIRAGNTLPIRNIPVGTTIHCIEMIPGKGAQMARSAGASAVLMAREGTYAQVRLRSGE 
VRRVHIQCRATIGEVGNEEHSLRQIGKAGAMRWRGVRPTVRGVAMNPIDHPHGGGEGRTG 
EAREPVSPWGTPAKGFKTRRNKRTNNMIVQRRKRK 

>10171Burkholderia_mallei_ATCC_23344
MAIVKVKPTSPGRRAMVKVVNKDLHKGKPHAALLDTQSSKAGRNNNGRITTRHQGGGHKQ 
HYRVIDFRRTKDGIPAKVERLEYDPNRSANIALVLYADGERRYIIAPKGVTVGQQLMSGS 
EAPIRAGNTLPIRNIPVGTTIHCIEMLPGKGAQMARSAGTSAMLLAREGLYAQVRLRSGE 
IRRVHIECRATIGEVGNEEHSLRQIGKAGANRWRGIRPTVRGVAMNPIDHPHGGGEGRTA 
AGRDPVSPWGTPTKGFRTRRNKRTTTMIVQRRHKR 

>10231Campylobacter_jejuni_subsp._jejuni_NCTC_11168_=_ATCC_700819
MAIKTYKPYTPSRRYITGLSSEDITAKPSVRSLLVKLPAHAGRNSYGRITSRHKEAGAKK 
LYRIIDFKRRKFGIEGKVEAIEYDPYRNCRIALIAYKDGEKRYILQPRGLSVGDIVAAAE 
SGLDIKPGNAMKLKNIPVGTIVHNVELKPGKGGQMIRSAGAYAQLMGKEEKYVILRLASG 
EMRQVLAECMASIGEVGNEEWANVTIGKAGRNRHRGIRPQTRGSAMNPVDHPHGGGEGKK 
NSGRHPVTPWGKPTKGAKTRRKKASDKLIISRRKGK 

>10261Catenovulum_agarivorans_YM01
MAIVKCKPTSPGRRHVVKVVNPELHKGAPYAPLLEKNSKSGGRNNNGRITVRHIGGGHKN 
HYRVIDFKRNKDGIPAKVERLEYDPNRSANIALVLYADGERRYILAPKGVSAGDEIASGV 
DAPIKAGNTLPMRNIPVGTTVHAVELKPGKGAQIARSAGAYVQIVAREGAYVTLRLRSGE 
MRKVLADCRATIGEVGNAEHMLRQLGKAGAKRWRGVRPTVRGVAMNPVDHPHGGGEGRTS 
GGRHPVSPWGTPTKGYKTRKNKRTDKYIVRRRNK 

>10281Chitiniphilus_shinanonensis_DSM_23277
MALVKVKPTSAGRRAVVKVVNPDLHKGAPYAPLLEPQSKTAGRNNRGVITTRHKGGGHKQ 
HYRVVDFKRNKDGIVAKVERLEYDPNRTANIALLCYADGERRYIIAPKGLKAGMTVVSGS 
EAPIKAGNALPIRNIPVGSTIHCVELQPGKGAQLARSAGAGVQLLAREGAYAQLRLRSGE 
IRKVHIDCRATLGEVGNEEHSLRSYGKAGAKRWLGIRPTVRGTAMNPIDHPHGGGEGKTG 
EGRVPVSPWGQPTKGYRTRNNKRTDGMIVRRRHANKG 

>10291Comamonas_testosteroni_TK102
MAVIKLKPTTPGQRGAVKVTRDHLHKGEGFAPLLEAQFQKAGRNNNGHITTRHKGGGHKH 
HYRVVDFKRNKDGIPAKVERIEYDPNRTAHIALVCYADGERRYVIAPRNLEVGATIISGS 
EAPIRVGNTLPIRNIPVGSTIHCIELKIGAGAQIARSAGTSATLLAREGIYAQVRMRSGE 
VRKVHIECRATIGEVANEEHSLRRLGKAGVKRWMGIRPTVRGTVMNPVDHPHGGGEGKTG 
EGRHPVDPWGNLTKGYRTRNNKRTQTMIVSRRKK 

>10311Cupriavidus_taiwanensis_str._LMG19424
MALVKTKPTSPGRRSMVKVVNKDLHKGTPYAPLLEKQFQKSGRNNNGHITTRHKGGGHKH 
HYRVVDFKRNDKDGIPAKVERLEYDPNRSANIALVVFADGERRYIIATKGMVAGQQLLNG 
SEAPIKAGNNLPIRNIPVGTTINNVEMLPGKGAQIARAAGGSAVLLAREGLYAQVRLRSG 
EVRRVHIECRATVGEVGNEEHSLRVIGKAGATRWRGIRPTVRGVVMNPVDHPHGGGEGKT 
AAGRDPVSPWGTPTKGYRTRSNKRTDSMIVQKRHKR 

>10321Dechloromonas_aromatica_RCB
MALVKVKPTSPGRRGVVQVVNASLHKGKPFAALVEAKSGNAGRNNNGRITVRHQGGGHKQ 
AYRVIDFKRNKDGIPAKVERLEYDPNRTANIALLCYADGERRYIIANKGMVVGQPIMSGS 
EAPIKSGNALPIRNIPVGTTICCVEMLPGKGAQLARSAGTSVQLLAREGTYAQIRLRSGE 
VRRVHVECRATIGEVGNEEHNLRKIGKAGAMRWRGVRPTVRGTAMNPVDHPHGGGEGRTG 
EGRVPVNPWGQPTKGYRTRSNKRTNSMIVQRRHKR 

>10411Edwardsiella_ictaluri_93-146
MAIVKCKPTSPGRRHVVKVVNPELHKGKPFAPLLEKNSKTGGRNNNGRITTRHIGGGHKQ 
QYRLIDFKRNKDGIPAVVERLEYDPNRSANIALVLYKDGERRYILAAKGLKAGDQIQSGV 
DAAIKAGNTLPMRNIPVGSTVHNVEMKPGKGGQLARSAGAYVQIVARDGAYVTLRLRSGE 
MRKIPADCRATLGEVGNAEHMLRVLGKAGAARWRGVRPTVRGTAMNPVDHPHGGGEGRNF 
GKHPVTPWGVQTKGKKTRSNKRTDKFIVRRRSKK 

>10421Enterobacter_cloacae_subsp._cloacae_ATCC_13047
MAVVKCKPTSPGRRHVVKVVNPELHKGKPFAPLLEKNSKSGGRNNNGRITTRHIGGGHKQ 
AYRIVDFKRNKDGIPAVVERLEYDPNRSANIALVLYKDGERRYILAPKGLKAGDQIQSGV 
DAAIKAGNTLPMRNIPVGSTVHNVEMKPGKGGQLARSAGTYVQIVARDGAYVTLRLRSGE 
MRKVEADCRATLGEVGNAEHMLRVLGKAGAARWRGVRPTVRGTAMNPVDHPHGGGEGRNF 
GKHPVTPWGVQTKGKKTRSNKRTDKFIVRRRSK 

>10431Escherichia_coli_str._K-12_substr._MG1655
MAVVKCKPTSPGRRHVVKVVNPELHKGKPFAPLLEKNSKSGGRNNNGRITTRHIGGGHKQ 
AYRIVDFKRNKDGIPAVVERLEYDPNRSANIALVLYKDGERRYILAPKGLKAGDQIQSGV 
DAAIKPGNTLPMRNIPVGSTVHNVEMKPGKGGQLARSAGTYVQIVARDGAYVTLRLRSGE 
MRKVEADCRATLGEVGNAEHMLRVLGKAGAARWRGVRPTVRGTAMNPVDHPHGGGEGRNF 
GKHPVTPWGVQTKGKKTRSNKRTDKFIVRRRSK 

>10481Glaciecola_nitratireducens_FR1064
MPLLKAKPTSAGRRHVVQVINPDLHKGAPHAPLLDKLSKSGGRNNNGRITVRHIGGGHKQ 
HYRIIDFKRNKDGIPAKIERLEYDPNRSSNIALVLYADGERRYILAPKGAKAGDAIQSGA 
DAPIKAGNAMPMRNMPVGSTVHAIEMKPGKGAQIARSAGQYAQILARDGAYITLRLRSGE 
VRKVLSDCRATIGEVGNAEHMLRSLGKAGATRWRGVRPTVRGVAMNPVDHPHGGGEGRTS 
GGRHPVTPWGVPTKGKKTRSNKRTDKLIVRRRNK 

>10501Glaciecola_psychrophila_170
MRNIPVGTTVHAIEMKPGKGAQIARSAGTYAQILARAEGYVTLRLRSGEVRRVLADCRAT 
IGEIGNAEHMLRSLGKAGANRWRGIRPTVRGVAMNPVDHPHGGGEGRTSGGRHPVSPWGV 
PTKGKKTRSNKRTDKLIVRRRNK 

>10561Hylemonella_gracilis_ATCC_19624
MAVIKMKPTSPGQRAVVKVSRDHLYKGEGYAPLLEPQFQKSGRNNNGHITTRHKGGGHKH 
HYRVVDFKRDKDGIPAKVERIEYDPNRSAHLALLCYADGERRYIIAPRGLEVGSTILNGA 
EAPIRVGNTLPIRNIPVGSIIHCIELQAGKGAQVVRSAGASATLLAREGTYAQVRMRSGE 
VRKIHIECRATIGQVANEEHSLRQFGKAGVKRWMGIRPTVRGVVMNPVDHPHGGGEGKTG 
EGRHPVDPWGNLTKGYRTRNNKRTQTFIVSRRKK 

>10631Marinobacter_adhaerens_HP15
MPIVKTKPTSAGRRHVVKLYNPDLHTGRPYEPLVERKNKTGGRNNVGRITTRHTGGGHKK 
HYRVIDFKRTKDGIPAVIERLEYDPNRSAHIALLKYADGERRYIIAPKGMQIGDPVRSGI 
DAPIKVGSTLPLRNIPVGSVIHCVELKPGKGAQLARSAGASVQLVAREGAYATIRLRSGE 
MRKVLVDCRATLGEVSNSERSLKQLGKAGASRWRGKRPTVRGVAMNPVDHPHGGGEGRTS 
GGRHPVTPWGVPTKGHKTRKNKRTDKMIVRRRSAK 

>10641Marinobacter_hydrocarbonoclasticus_str._ATCC_49840
MPIVKTKPTSAGRRHVVKLYNPDLHKGRPYEPLVETKSKSGGRNNVGRITTRHIGGGHKQ 
HYRVIDFKRTKDGIPAVIERLEYDPNRSAHIALVKYADGERRYIIAPKGMKAGDPVRSGV 
DAPIKVGSTLPLRNIPVGSVIHCVELKPGKGAQLARSAGASVQLVAREGAYATIRLRSGE 
MRKVLVDCRATLGEVSNSEHSLKQLGKAGASRWRGKRPTVRGVAMNPVDHPHGGGEGRTS 
GGRHPVTPWGVPTKGHKTRKNKRTDKMIVRRRSAK 

>10661Marinomonas_sp._MWYL1
MAVVKSKPTSAGRRHVVKVTNNDLHKGAPYAPLLDTKSKSGGRNNNGRITTRHVGGGHKQ 
HYRMVDFRRNKDGISAVVERLEYDPNRSANIALIRYADGERRYIIASKGMVAGNIVFSGA 
DAPIKAGNTLPLQNIPVGSTVHCVELKPGKGAQVARSAGASAQLVAREGRYVTLRLRSGE 
MRKVLTECRATLGEVSNSEHSLRVLGKAGATRWRGVRPTVRGAAMNPVDHPHGGGEGRSK 
GGRHPVTPWGVPTKGYKTRSNKRTDKLIVRRRTK 

>10701Methylobacillus_flagellatus_KT
MALIKVKPTSPGRRSVVKVVTPELHKGKPYAPLLEKQSKKAGRNNNGHITTRHQGGGHKQ 
HYRIVDFRRNKDGIPAKVERLEYDPNRSAHLALLVYADGERRYIIAPRGVSVGAQLVSGS 
DAPIRAGNALPLRNIPVGSTIHCIELQPGKGAQVARSAGTSVQLLAREGSYAQLRLRSGE 
VRRVHVDCKATIGEVGNEEHSLRSIGKAGAVRWRGVRPTVRGVVMNPVDHPHGGGEGKTA 
AGMNPVSPWGLPTKGYRTRSNKRTDNMRVSRRPANKR 

>10711Methylobacter_tundripaludum_SV96
MAIVKSKPTSPGSRFVVRIKNDDLHKGKPYAPLLSKKSKSGGRNNNGRITTRHIGGGHKQ 
HYRIIDFKRNKVDIPAVVERLEYDPNRTANIALILFKDGERKYIIAPKGLEVGQEVLSSE 
TTAIKPGNCMPLRNIPMGTTVHCVELKPGKGAQVARSAGTSVQLVAKDGAHATLRLRSGE 
MRKVMADCRAVIGEVSNSEHSLISLGKAGASRWRGVRPTVRGVVMNPVDHPHGGGEGRTS 
GGRHPVSPWGMPTKGYKTRNNKRTDNMIIRRRKLK 

>10721Methylotenera_mobilis_JLW8
MALVKVKPTSPGRRGVLKVVTPDLYKGKPHAPLLESQSKNAGRNNNGHITTRHQGGGHKQ 
HYRLIDFRRNKDGIPAKVEHIEYDPNRTAHIALLCYADGERRYIIAPRGIAAGAQLISGS 
DAPIKVGNAMPLRNIPVGSTIHCIELQPGKGAQLARSAGTSVQLLAREGSYAQLRLRSGE 
VRRVHVDCKATLGEVGNEEHSLRSIGKAGAMRWRGVRPTVRGVVMNPVDHPHGGGEGKTA 
AGMNPVSPWGVKTKGYRTRSSKRTDNMRVSRRPRNVR 

>10731Morganella_morganii_subsp._morganii_KT
MAIVKCKPTSPGRRHVVKVVNPELHKGKPYAPLLEKNNKSGGRNNNGRITTRHIGGGHKQ 
NYRIVDFKRNKDGIPAVVERLEYDPNRSANIALVLYKDGERRYILAPKGLKAGDQIQSGV 
DAAIKAGNALPMRNIPVGSTVHNVEMKPGKGGQLARSAGTYVQIVARDGAYVTIRLRSGE 
MRKVPSDCRATLGEVGNAEHMLRVLGKAGASRWRGIRPTVRGTAMNPVDHPHGGGEGRNF 
GKHPVTPWGVQTKGKKTRKNKRTEHFIVHRRTKK 

>10781Nitrosococcus_oceani_ATCC_19707
MPIVKAKPTSAGRRFVVQVTSLELYKGRPHPALTKKLSKSGGRNNQGRITVRHCGGGHKR 
LYRIIDFRRDKIDVLGRVKRIEYDPNRSAHIALINYSDGEKRYIIAPKAVKVGDIITSGR 
EAPIRDGNCLPLRNIPVGTLVHCIELKPGKGAQIARSAGSSCQLVAREGDHAMLRLRSGE 
IRKVPLECRATIGEVGNDGHGLRSLGKAGAMRWRGKRPTVRGVAMNPVDHPHGGGEGRTS 
GGRHPVSPWGVPTKGYKTRRNKRTGKFIVRRRKK 

>10791Nitrosomonas_eutropha_C91
MTLKKSKPTSPGQRAVVRSVNSFLYKGNSYSALTEKKKKNSGRNNSGKITVRHIGGGHKH 
HYRIVDFCRNKDDIPAKVERIEYDPNRSAYLALLCYADGERKYIIAAKDIEVGSYVVNGS 
GSPVKTGNALPIRNIPVGSVIHCIELKPGKGAQLARSAGSSAQLMAREGDYSQIRLRSGE 
IRKIHINCRATIGEVGNSEHNLQSIGKAGAVRWRGIRPTVRGVAMNPVDHPHGGGEGKTA 
AGRHPVSPWGTPSKGSRTRRNKRTVNMIVRSRYSKKG 

>10811Oceanimonas_smirnovii_ATCC_BAA-899
MAIVKCKPTSPGRRHVVKISNPELYKGKPFAALLDKKSKSGGRNNNGRTTVRHIGGGHKQ 
HYRMIDFKRNKDGIPAKVERLEYDPNRSANIALVLYADGERRYILAPKGVQAGDQLLSGD 
AAPIKAGNSLPMRNIPVGSTVHAIEMKPGKGAQIARSAGTYAQILAREGNYVTLRLRSGE 
VRKVQAECRATLGEVGNAEHMLRQLGKAGAQRWRGVRPTVRGVAMNPVDHPHGGGEGRTS 
GGRHPVTPWGKPTKGAKTRKNKRTDKFVVRHRNK 

>10891Photobacterium_leiognathi_CFSAN029437_01.0
MAIVKCKPTSPGRRHVVKVVNSDLHKGKPYAPLLEKNSKSGGRNNNGRITVRHIGGGNKQ 
HYRLIDFKRTKDGIPAKVERLEYDPNRSANIALVLYKDGERRYIIAPKGLQAGDMIQSGE 
DAAIKVGNTLPMRNIPVGSTVHCVELKPGKGAQLARSAGAYAQIIARAGTYVTLRLRSGE 
MRKVLAEGRATLGEVGNAEHMLRELGKAGANRWRGVRPTVRGVVMNPVDHPHGGGEGRTS 
GGRHPVTPWGVPTKGYKTRKNKRTDKYIVRRRNK 

>10911Plesiomonas_shigelloides_31289_E01
MAIVKCKPTSPGRRHVVKVVNNELHKGKPFAALLDTKSKTGGRNNNGRITTRHIGGGHKQ 
HYRLVDFKRNKDGIPATIERLEYDPNRSANIALVLYKDGERRYILAPKGLKAGDQIQSGA 
DAAIKVGNCLPMRNIPVGATVHNVEMKPGKGGQLARSAGTYVQVVARDGAYVTLRLRSGE 
MRKVLADCRATIGEVGNSEHMLRVLGKAGAARWRGVRPTVRGTAMNPVDHPHGGGEGRTF 
GKHPVTPWGVPTKGKKTRSNKRTDKYIVRRRK 

>10921Pseudoalteromonas_atlantica_T6c
MPLLKAKPTSAGRRHVVQVVNPDLHKGAPYAPLLEKNSKSGGRNNNGRITVRHVGGGHKQ 
HYRVIDFKRNKDGIPAKIERLEYDPNRSANICLVLYADGERRYILAPKGAKAGDQIQSGS 
DAAIKAGNSLPMRNIPVGTTVHAIEMKPGKGAQIARSAGQYAQILARAEGYVTLRLRSGE 
VRRVLADCRATIGEIGNAEHMLRSLGKAGANRWRGIRPTVRGVAMNPVDHPHGGGEGRTS 
GGRHPVSPWGVPTKGKKTRSNKRTDKLIVRRRNK 

>10931Pseudoalteromonas_haloplanktis_str._TAC125
MALQKCKPTSAGRRHLVKVVNSDLHKGKPYAPLLEKNSKSGGRNNNGRITVRHIGGGHKQ 
HYRLIDFKRTKDGIPATVERLEYDPNRSANIALVLYADGERRYIIAPKGLKAGDAIQSGV 
DAPIKPGNALPMRNMPVGSTVHNVELKPGKGAQIARSAGAYVQILARDGQYVTLRLRSGE 
VRKVEADCRATLGEVGNAEHMLRSLGKAGANRWRGIRPTVRGVAMNPVDHPHGGGEGRTS 
GGRHPVSPWGKPTKGAKTRKNKRTDKFIVRRRTK 

>10941Pseudoalteromonas_luteoviolacea_strain_S4054249
MALQKCKPTSAGRRHVVKVVNPDLHKGKPYAPLLEKNSKSGGRNNNGRITVRHIGGGHKH 
HYRVIDFKRTKDGIPAVVERLEYDPNRSANIALVLYADGERRYIIAPKGVKAGDAIQSGV 
DAPIKAGNTLPMRNIPVGTTVHNVELKPGKGAQIARSAGAYVQILAREGQYVTLRLRSGE 
MRKVEADCRATIGEVGNAEHMLRSLGKAGANRWRGIRPTVRGVAMNPIDHPHGGGEGRTS 
GGRHPVSPWGKPTKGAKTRKNKRTDKFIVRRRTK 

>10961Pseudomonas_aeruginosa_PAO1
MAIVKCKPTSAGRRFVVKVVNQELHKGAPYAPLLEKKSKSGGRNNNGRITTRHIGGGHKQ 
HYRLVDFRRNKDGIPAIVERVEYDPNRTAHIALLKYADGERRYIIAPKGVAAGDQLISGI 
GAPIKAGNSMPLRNIPVGSTVHGIELKPGKGAQIARSAGASAQLVAREGAYVTLRLRSGE 
MRKVLAECRATLGEVSNSEHSLRSLGKAGATRWRGVRPTVRGVAMNPVDHPHGGGEGRTS 
AGRHPVSPWGLQTKGKKTRSNKRTDNMIVRRRK 

>10971Pseudomonas_syringae_pv._syringae_B728a
MAIVKCKPTSPGRRFVVKVVNQELHKGAPHAPLLEKKSKSGGRNNNGRITTRHIGGGHKQ 
HYRLVDFRRNDKDGIAATVERIEYDPNRTAHIALLLYADGERRYIIAPKGVSAGDQLIAG 
ALAPIKPGNALQLRNIPVGSTVHGIELKPGKGAQIARSAGASAQLIAREGVYVTLRLRSG 
EMRKVLSECRATLGEVSNSEHSLRSLGKAGAKRWRGVRPTVRGVAMNPVDHPHGGGEGRT 
SGGRHPVSPWGFPTKGAKTRGNKRTDKMIVRRRK 

>10991Salmonella_enterica_subsp._enterica_serovar_Typhimurium_str._LT2
MAVVKCKPTSPGRRHVVKVVNPELHKGKPFAPLVEKNSKSGGRNNNGRITTRHIGGGHKQ 
AYRIVDFKRNKDGIPAVVERLEYDPNRSANIALVLYKDGERRYILAPKGLKAGDQIQSGV 
DAAIKAGNTLPMRNIPVGSTVHNVEMKPGKGGQLARSAGTYVQIVARDGAYVTLRLRSGE 
MRKVEADCRATLGEVGNAEHMLRVLGKAGAARWRGVRPTVRGTAMNPVDHPHGGGEGRNF 
GKHPVTPWGVQTKGKKTRSNKRTDKFIVRRRSK 

>11021Shewanella_oneidensis_MR-1
MAVIKCKPTSPGRRHVVKVVNSDLHKGKPFAGLLAKKSKSGGRNNTGRITVRHVGGGHKQ 
HYRLIDFKRDKDGIPAKIERLEYDPNRTAHIALVLYADGERRYILAAKGMQAGDKIQSGV 
EAEIKTGNAMPLRNIPVGSVVHAVEMKPGKGAQIARSAGAYVQVVARDGAYATLRLRSGE 
MRKVPVDCRATFGEVGNAEHMLRQLGKAGAKRWRGIRPTVRGVAMNPVDHPHGGGEGRTS 
GGRHPVTPWGVPTKGYKTRSNKRTDKYIVRRRNK 

>11031Shewanella_sediminis_HAW-EB3
MAIIKCKPTSAGRRHVVKVVNTDLHKGKPFAGLLAKKSKSGGRNNTGRITVRHIGGGHKQ 
HYRIIDFKRIKDGIPAKVERLEYDPNRTANIALVLYADGERRYILAAKGMQAGDPIQSGI 
DAEIKVGNALPLRNIPIGSVVHAVEMKPGKGAQIARSAGTYVQVVARDGEYATLRLRSGE 
MRKVPVDCRATLGEVGNAEHMLRQLGKAGAKRWRGVRPTVRGVAMNPVDHPHGGGEGRTS 
GGRHPVSPTGVPTKGYKTRSNKRTDKYIVRRRNKK 

>11041Shigella_flexneri_2a_str._301
MAVVKCKPTSPGRRHVVKVVNPELHKGKPFAPLLEKNSKSGGRNNNGRITTRHIGGGHKQ 
AYRIVDFKRNKDGIPAVVERLEYDPNRSANIALVLYKDGERRYILAPKGLKAGDQIQSGV 
DAAIKPGNTLPMRNIPVGSTVHNVEMKPGKGGQLARSAGTYVQIVARDGAYVTLRLRSGE 
MRKVEADCRATLGEVGNAEHMLRVLGKAGAARWRGVRPTVRGTAMNPVDHPHGGGEGRNF 
GKHPVTPWGVQTKGKKTRSNKRTDKFIVRRRSK 

>11051Sideroxydans_lithotrophicus_ES-1
MALIKLKPTSPGTRAVVRVVTPELHKGKPEASLLEKKNRTAGRNHNGHITTRHMGGGHKK 
HYRLVDFKRDKDGIPAKVERLEYDPNRSAHLALLVYADGERRYIIAPKGIFAGAQLMSGS 
EAPIKAGNALPLRNIPVGSTIHAIEMLPGKGAQLARSAGASVQLLAREGSYAQLRLRSGE 
IRKVHIDCRATIGEVGNGEHSLRSIGKAGANRWRGIRPTVRGVVMNPVDHPHGGGEGKTA 
AGRHPVSPWGVPAKGFRTRRNKRTSGMIVRRRFQV 

>11141Thioalkalivibrio_sp._K90mix
MAIIKTNPTSAGRRHAVQIRGDNLYKGAPHAALVEKKTRTGGRNNTGRITTRHVGGGHKQ 
RYRVVDFKRNKDNVPARVERLEYDPNRSAHLALLLYADGERRYIIAPKGLNQGDQVASGN 
QAPIRPGNAMPLRSIPVGTTVHCVELKPGKGAQMVRSAGTSAQVVAREGQHATLRLGSGE 
MRRVLSECRAVVGEVGHSEHSLKKYGKAGAKRWKGVRPTVRGTAMNPVDHPHGGGEGRNF 
GRHPVTPWGRPTKGYKTRNNKRTDGMIVRRRKK 

>11151Thiobacillus_denitrificans_25259
MALIKVKPTSAGRRAVVKVVTPGLHKGKPLAALLEPKKRGSGRNNNGHITVRHKGGGHKQ 
HYRVVDFRRNKDGIPAKVERIEYDPNRSAHLALLCYADGERRYIIAPRGIAVGAQLVNGV 
EAPIKAGNCLPLRSIPVGSTVHCVEMMPGKGAQIARSAGTSVQLLAREGSYAQLRLRSGE 
IRKVHVDCRATLGECGNEEHSLRSIGKAGASRWRGIRPTVRGVVMNPVDHPHGGGEGRTA 
AGRHPVSPWGTPTKGYRTRSNKRTSNMIVRRRHAR 

>11161Thiomicrospira_crunogena_XCL-2
MAIIKKSKPTSPGRRFVVSVVEPDLHKGKPFSALLEKKSKSGGRNSNGRITVRHQGGGHK 
QHYRQIDFKRNKDGVAAVVERLEYDPNRTAHIALLKYADGERRYILAPRHVKAGDPVESG 
EHVSIKAGNALPLRNIPVGTVVHALEMRPGKGAQIARSAGAYAQIAGRDGAYVLVKLRSG 
EMRKILADCRATIGEVGNQEHSLRKLGKAGAKRWKGVRPTVRGVAMNPVDHPHGGGEGRT 
SGGRNPVTPWGVPTKGKKTRSNKRTDRMIVRRRNK 

>11181Vibrio_fischeri_ES114
MAIVKCKPTSPGRRHVVKIVNADLHKGKPYAPLLEKNSKNGGRNNNGRITVRHVGGGHKQ 
HYRLIDFKRTKDGIPAVVERLEYDPNRSANIALVLFADGERRYIIAPKGIQAGDTVQSGV 
DAPIKAGNCLPLRNIPVGSTVHCVELKPGKGAQIARSAGAYAQIIARDGAYVTLRLRSGE 
MRKVLSEGRATIGEVGNSEHMLRELGKAGATRWRGVRPTVRGVAMNPVDHPHGGGEGRTS 
GGRHPVSPWGMPTKGFKTRKNKSTDKYIVRRRNK 

>11191Vibrio_vulnificus_YJ016
MAIVKCKPTSAGRRHVVKVVNADLHKGKPYAPLLEKNSKNGGRNNNGRITVRHIGGGHKQ 
HYRVVDFKRTKDGIPAKVERLEYDPNRSANIALVLYADGERRYIIAPKGMQAGDVIQSGV 
DAPIKAGNTLPMRNIPVGSTIHCVELTPGKGAQLARSAGAYAQLVARDGSYVTIRLRSGE 
MRKVLSEGRATIGEVGNSEHMLRELGKAGASRWRGVRPTVRGVVMNPVDHPHGGGEGRTS 
GGRHPVSPWGVPTKGYKTRSNKRTDKYIVRRRNK

>1Yersinia_pestis
MAIVKCKPTSPGRRHVVKVVNPELHKGKPYAPLLEKLSKSGGRNNNGRITTRHIGGGHKQHYRLVDFKRN
KDGIPAVVERLEYDPNRSANIALVLYKDGERRYILAPKGLKAGDQIQSGVDAAIKAGNTLPMRNIPVGST
VHNVEMKPGKGGQLARSAGAYVQIVARDGSYVTLRLRSGEMRKVQADCRATLGEVGNAEHMLRVLGKAGA
SRWRGIRPTVRGTAMNPVDHPHGGGEGRNFGKHPVTPWGVQTKGKKTRSNKRTDKFIVRRRSK 
