# Supplementary material for: The “Jack-of-all-Trades” Flagellum From Salmonella and E. coli Was Horizontally Acquired From an Ancestral β-Proteobacterium
Source: Front Microbiol. 2021 Mar 30;12:643180. doi: 10.3389/fmicb.2021.643180 (PMC8042155; doi:10.3389/fmicb.2021.643180)
Supplement: Supplementary file 9 [file Data_Sheet_2.ZIP › Data_files_frontiers/sequences/FlgI_clean.txt]

>1Aeromonas_salmonicida_subsp._salmonicida_A449
MPLGMAHASRIKDISSVEGVRNNQLIGYGLVVGLPGTGEKNNAFTEQTFRTMLNNFGIKV 
PDNIKPKIKDVAPVAIHADLPPFSKPGQTIDVTVSAIGEAKSLRGGTLLQSFLKGLDGRV 
YAVAQGSLVVGGLGAEGADGSKVVINTPTVGRIANGATVEREVPNSFGQGDTITFNLNRP 
DFTTARGLADVVNDLVGPNTAQALDATSVKVYAPRDPGQRVSYLATIENLEVDPASESAK 
IIVNSRTGTIVIGSNVRLKPAAISHGGLTVTIAENQQVSQPNPLAGGETAVTNNSTINVQ 
QEPGRMFKLDTGATLDDLVRAVNQVGVAPGDLMAILEALQQAGAIEGQLVIL 

>1Alteromonas_macleodii_ATCC_27126
MRLFSVVLAVFTMLLSLQAGAQRIKDVASIQGVRSNQLVGYGLVVGLPGTGEQSPFTEQS 
FRTMLRNFGISLDANTKPKIRNVAAVAVHADLPAFAKPGQTIDITVSSVGEAASLQGGTL 
LQTFLRGVDGKVYAVAQGSLVVSGFGAQGGDGSRIVVNTPTVGRIPNGAMVEQSVPTGFA 
NGDTLTLNLHYPDFSTAKSLADTINERLGAQPENGYVIAKPIDAASVRVSAPRDVGQRVG 
FLATLENFEFTPADAPARVVINSRTGTIVIGSDVRLLPAAITHGGLTVTISENQQVSQPN 
AFGEGQTAVTTQSIVDVDLADSRMFKFEPGVTLDQLVRAVNEVGAAPGDLMAILEALRQA 
GALRGELVII 

>1Bordetella_avium_197N
MTQRPFSLLSHLGRICLAAAMLAALPAQAAERLKDLATFQGVRGNQLIGYGLVVGLDGTG 
DQVRQTPFTQQSLTNMLSQLGITVPAGSNMQLKNVAAVMVTATLPAFARPGQTVDVVVSS 
MGNAKSLRGGTLLMTPLKGADNSVYAIAQGNVLVGGAGASAGGSSVQINTLNGGRISAGA 
IVERPVPTSFAQDGLVYLEMNNSDFGTTQNAANAINRQFGAGTAMVMDARVLQLRGPLDP 
SQMPAFLSQIENLPVTLAPAVAKVIINARTGSVVMNRTVTIEEAAVAHGNLSVIINRQNQ 
VFQPDTPFTDGQTVVAPNTQIEVRQEGGALQRVRTSANLADVVKALNALGATPQDLLAIL 
QAMKAAGALRAELEII 

>2Bordetella_bronchiseptica_253
MTFPTSLSVLLIPLARAVLALALLGAGAAHAERLKDLASIQGVRGNQLIGYGLVVGLDGS 
GDQVRQTPFTQQSLTNMLSQLGITVPQGSNMQLKNVAAVMVTATLPSFARPGQTVDVVVS 
SMGNAKSLRGGTLLMTPLKGADNQVYAIAQGNLLVGGAGASAGGSSVQINQLNGGRISNG 
AIVERAVPTMYAQDGMVYLEMNNTDFGTTQNAAAAINRQFGAGTAMALDGRVIQVRGPLD 
PSMMPAFMSQVENLQVARAPATAKVIINARTGSVVMNRTVMIEEAAVAHGNLSVIINRQN 
QVFQPDTPFTEGQTVVVPNTQIEVRQDGGALQRVTTSANLADVVKALNALGATPQDLLAI 
LQAMKTAGALRADLEII 

>1Burkholderia_mallei_ATCC_23344
MRTLFARVVRPLVAARRRAAACCALAACMLALAFAPAAARAERLKDLAQIQGVRDNPLIG 
YGLVVGLDGTGDQTMQTPFTTQTLANMLANLGISINNGSANGGGSSAMTNMQLKNVAAVM 
VTATLPPFARPGEAIDVTVSSLGNAKSLRGGTLLLTPLKGADGQVYALAQGNMAVGGAGA 
SANGSRVQVNQLAAGRIAGGAIVERSVPNAVAQMNGVLQLQLNDMDYGTAQRIVSAVNSS 
FGAGTATALDGRTIQLTAPADSAQQVAFMARLQNLEVSPERAAAKVILNARTGSIVMNQM 
VTLQNCAVAHGNLSVVVNTQPVVSQPGPFSNGQTVVAQQSQIQLKQDNGSLRMVTAGANL 
AEVVKALNSLGATPADLMSILQAMKAAGALRADLEII 

>1Campylobacter_jejuni_subsp._jejuni_NCTC_11168_=_ATCC_700819
MRVLTIFLLFMTSIFAVQIKDVANTVGVRDNQLIGYGLVVGLNGSGDGTSSKFTLQSISN 
LLQGMNIKVDPNDIKSKNTAAVMVTAKLPAFAKSGDKLDITVSSMGDAKSLQGGTLLLTA 
LRGIDGEIYAIAQGSISTGGLTPRPGGTGSHSTAATVMGGANVEREIPQNFSQNNDLTLS 
LKVADFKTANNIERVLNTVFGEEVAKAIDSRTVKLKKPEDLSNVDFMARVLEQDIAYKPQ 
SKVIIDERTGTVIAGVDVEVEPVLITHKDITIKIDPNNNTVANQNEIDMKDGGFVDPSSN 
TLRINNAKSTVANIARMLNKLGATPNDIIAIMENLKRAGAINADLEII 

>1Catenovulum_agarivorans_YM01
MMKKLILFISLLLVSTFTQAQRIKDLASIQGIRDNQLVGYGLVVGLPGTGEQSPFTEQSF 
RTMLNNFGISLPASTKPKIKNVAAVAVSATLPPFTKPGQQIDITVSSIGSAGSLNGGTLL 
QTMLKGADGKIYAIAQGSLIVGGFGIQGQDGSQVLVNTPTVGRIPNGALVEREVPTALGH 
GDTLTFNLHQSDFTTAKRMADVINQLVGPNSATALDATSVQVIAPRDIGQRVSYIATLEN 
LEFTPADAPAKVIVNSRTGTIVIGKDVRLAPTAVTHGGLTVTIAANQQVSQPNAFADGET 
VTTKQTLIDVAQDDTRMFVLDAGTSLDELVRALNEIGAAPGDLMAILEALKESGALQGEL 
VVI 

>1Chitiniphilus_shinanonensis_DSM_23277
MRNLPILIFIFSSICSAADLQLRSIGRFEGWKENYLSGIGLVSGLAGSGDSPRSKATRQA 
LANLLSRFDLSVSDSQILSRNVASVIVTATLPAVSRAGDRVDVTVTSMGDAKSLAGGSLL 
VAPLKGPNGVIYCLAQGAVNVGGFKVEANQTVEQKNYPTVGIIPGGCAVEQGTLSSPRPP 
DGKLRFLLNNPDYLMANQVASKIRASVSDVTVVPRDAGLVEVQFSESLSDQRLVELIAGI 
QAVRVEPINQVKIVVNERSGVVVAGANTVISPITISHSGLRISVTTTSIVTQPLLVIDSP 
GTRATVEKDSRIAVSETSGAVITRPGNTIADLVGELNRQHVTARDMIAILQAIKASGALY 
ADILVQ 

>1Comamonas_testosteroni_TK102
MKVLSTLLSLRPAHTALLVVAALGASGLTLPAHATRIKEVAAIQGVRSNQLTGYGLVVGL 
DGTGDQTTQMPYTKQALANYLEQMGIALPATGNAAQLQLKNVAAVIITAELPAFAQPGQA 
IDINVSSMGNAKSLKGGTLVATPLRGADGEIYALAQGNVVVGGAGAAAGGSKVQVNHLNA 
GRVPQGAQVERAVPTPVNQGSTITLGLNQTDFQTADKMVRAINQRLGAGTAMALDGRTVQ 
VNAPIDPGSRVRMIAEIQEMPIETSKPAAKVVINARTGSIVLNQAVTLGPCAIAHGNLSI 
TISTTPVISQPAPFSQGQTVVAQKSDIQVKQEPGKVINMPNSPQLTDVVRALNSLGATPQ 
DLLAILQAIKAAGAMDAELEVI 

>1Cupriavidus_taiwanensis_str._LMG19424
MFLRSDRAMSAQMLARFLSRLLRLTMVSLALGVAFGAFATGAKAERLKNLATFQGVRDNP 
LVGYGLVVGLDNTGDQTMQTPFTTQSLTNMLSQLGITLPAGKNMQLKNVAAVMVTATLPA 
FAQPGSQLDVVVSSMGNAKSLRGGTLLMTPLKGADGQVYAIAQGNMLVGGAGASANGSKV 
QINQLAVGRIANGAIVERAVAPFQPDGGVLNLELKDTDFGTAERVVEAINRNMGGGVAAA 
LDGRVVQVRAPASPAARVGFLARIENIDVTPAKAAAKVILNARTGSIVMNQAVTVEDCAV 
AHGNLSVVINTQPVISQPAPFSDGQTVVAPVSQIDMRQQGGSLQIVKAGASLAAVVKGLN 
ALGATPADLQTILEAMRAAGALRAELEVI 

>1Dechloromonas_aromatica_RCB
MKTIGGKVFRHAAILAACVLPLWCQPALAERIKDLASIQGVRSNQLIGYGIVVGLDNTGD 
QTTQTPFTTQAMSNMLSQLGVNLTQEQSQKLQLKNVAAAMVTANLPSFSRPGQPIDVTVS 
SMGNAKSLRGGTLLMTQLKGADGQVYAIAQGNVLVGGVGASSGGSKVTVNHLSAGRIPGG 
ATVERAVPTAVGQGGVVYYELANSDFGTVQKVVDAINRTAGAGTAQAVDGRRMVVKVPED 
ADSRVSFLGRIENLDVQPVAGVAKVVINPRTGSVVMNQKVTLDACAVAHGSLSVVVDAGQ 
PQFGQAADIQVKQDNGSLMNVKAGANLADVVKALNALGANPLDLLAILQAMKAAGALRAD 
LEVI 

>1Edwardsiella_ictaluri_93-146
MGNCGLYTRWRHAGFWLTGVLLALGLLSQGAQAERIRDLTTIQGVRSNALIGYGLVVGLD 
GTGDQTMQTPFTTQSLTNMLSQLGITVPAGTNMQLKNVAAVMVTANLPPFARPGQTIDVV 
VSSMGNAKSLRGGTLLMTPLKGVDNQVYALAQGNILVGGAGASAGGSSVQVNQLAGGRIS 
GGATIERSVPTTFGHGNVINLELNNENFTLAERISDAINRANGLGSATPLDARTVQVLVP 
QGGSNQVRVLANIQNIEVNAGTFDAKVIINSRTGSVVMNRNVELDSCAVAQGNLSVVVDR 
QLNVSQPNTPLGGGQTVVTPNTQISVNQSGGALHQVRAGANLNSVVRALNALGATPNDLM 
SILQAMKSAGCLRAKLEII 

>1Enterobacter_cloacae_subsp._cloacae_ATCC_13047
MFKSIFAVALMLVATFAQADRIRDLTSVQGVRENSLIGYGLVVGLDGTGDQTTQTPFTTQ 
SLNNMLSQLGITVPAGTNMQLKNVAAVMVTASYPAFARQGQTIDVVVSSMGNAKSLRGGT 
LLMTPLKGVDSQVYALAQGNILVGGAGASAGGSSVQVNQLNGGRITNGAIIERELPTQFG 
AGNTINLQLNNEDFTMAQQIADTINRSRGYGSATALDARTVQIRTSTGGSNQVRMLADIQ 
NMEVNVPVQDAKVIINSRTGSVVMNREVSLDSCAVAQGNLSVTVNRSANVSQPDTPFGGG 
QTVVTPQTQIDLRQSGGSLQSVRSSANLNSVVRALNALGATPMDLMSILQSMQSAGCLRA 
KLEII 

>1Escherichia_coli_str._K-12_substr._MG1655
VIKFLSALILLLVTTAAQAERIRDLTSVQGVRQNSLIGYGLVVGLDGTGDQTTQTPFTTQ 
TLNNMLSQLGITVPTGTNMQLKNVAAVMVTASLPPFGRQGQTIDVVVSSMGNAKSLRGGT 
LLMTPLKGVDSQVYALAQGNILVGGAGASAGGSSVQVNQLNGGRITNGAVIERELPSQFG 
VGNTLNLQLNDEDFSMAQQIADTINRVRGYGSATALDARTIQVRVPSGNSSQVRFLADIQ 
NMQVNVTPQDAKVVINSRTGSVVMNREVTLDSCAVAQGNLSVTVNRQANVSQPDTPFGGG 
QTVVTPQTQIDLRQSGGSLQSVRSSASLNNVVRALNALGATPMDLMSILQSMQSAGCLRA 
KLEII 

>1Glaciecola_nitratireducens_FR1064
MMKLRSIFTTTITSATVIFSLLLTPFQLQAQRIKDLATIQGVRANQLVGYGLVVGLPGTG 
ETSPFTEQSFRTMLSNFGISLDANVKPKIKNVAAVAIHATLPAFSKPGQTIDVTVSSVGE 
ASSLNGGTLLRTFLRGLDGEIYAVAQGSLVVSGFGAQGNDGSRIVSNTPTVGRIANGAVV 
ERAVPSGLMQNDYLTLNLNTPDFSTAQALADVINSRLGADASNGTAVAVPMDAASVKVTA 
PRDRGQRVGFLATIENFEFQPASAPARVVINSRTGTIVIGQDVRLLPAAITHGGLTVTIS 
ENLQVDQPNALANGNTVITPQSIIDVELDDSRMFLFNPGVSLEELVRAVNEIGAAPGDLM 
AILEALRQAGALQGELVII 

>2Glaciecola_psychrophila_170
MKTFITLMIVVSLMLSPMTYGQRIKDLATVQGVRSNQLVGYGLVVGLPGTGEQSPFTEQS 
FRTMLSNFGISLDNNLKPKIKNVAAVAVHALLPPFIKPGQSIDVTVSSIGEAASLQGGTL 
IQTFLKGLDGNVYVIAQGSLVVSGFGAEGGDGSKIVVNTPTVGRIANGGLVERAVPSGFM 
QNDYLTLNLKYPDFSTAKILADTINTRLGADPDKGYVIATPIDAASVRVNAPRGVGARVG 
FLATLENFEFTPAKASAKVVINSRTGTIVIGQDVRLLPAAITHGGLTVTIAENQIVNQPN 
TLADGETVVTTQSIIDVNLDDTRMFTFNPGVTLDELVRAVNEVGAAPGDLMAILEALREA 
GALQGDLVVI 

>1Hylemonella_gracilis_ATCC_19624
MNTLSRLLRPAALLLGAAALVGLYSTAHAARIKEVASIEGVRSNQLTGYGLVIGLDGTGD 
QTTQMPYTSQTLANYLQQLGITLDPTLASRLQLKNVAAVLVTAELPAFARPGQRIDITVS 
SLGNAKSLKGGTLVATPLRGADGQIYALGQGSLVVAGAGASAAGSSVQINHLSAGRVPGG 
ALVERSVPTPLMEGGSVRLSLNSDDFLTASRVAEAINQRFGTGVANAMDGRSIDVRAPTA 
PNDRIAFLAQMEELNVQDTTPAAKVIINSRTGSIVLNQAVTLGPCAIAHGNLSVSINSTP 
VISQPAPLSQGQTVVTEQASIQVTQEPGNLINVPGSPTLQEVVRALNALGATPQDLLAIL 
QAIKAAGALNAELEVI 

>1Marinobacter_adhaerens_HP15
MSLRRVIVWVLALAVVSAPVLADRLKDLSRIKGVRNNQLVGYGLVVGLDGTGDKAPFTNQ 
TFRNMMNQFGVTLPEGVNPNLANVAAVTVSATLPPFAKAGQEIDITVSSIGNADSLRGGT 
LLMTSLKGADGQVYAMAQGSLVVGGFGAQGQDGSRITVNVPSVGRIPNGATIEREVASPF 
SQGDTITFHLLRPDFTTARRVVEAVNDRLGPDMAYAHDATSISVRAPRDPSQRVSFLSIL 
ENIEVDPAQDAAKVVINSRTGTIVVGQNVQVSAAAVTHGNLTVTIQENPNVEQPNPFAGG 
DTAIEQDSQIAITEEPARMFKFGPAVTLNEIVQAVNQVGAAPGDVMAVLEALKQAGALRA 
ELIVI 

>2Marinobacter_hydrocarbonoclasticus_str._ATCC_49840
MIRKLIAVFALTALCVAPVMADRLKDLAKVKGVRNNQLIGYGLVVGLDGTGDKAPFTNQT 
FRNMMNQFGITLPDGVNPNLANVAAVTVSATLPAFAKAGQELDITVSSIGNADSLRGGTL 
LMTPLKGADGQVYAMAQGSLVVGGFGAQGQDGSRITVNVPSVGRIPNGATIEREVESPFN 
RGDTITFNLLRSDFTTARRVVEAINGRLGPDMAYAHDATSISVRAPRDPSQRVSFLSILE 
NIEVDPAQEAARVVINSRTGTIVVGQNVKVSPAAITHGNLTVTIQENPEVVQPNPLAQGD 
TAVQQNTQIAVTEDPARMFQFGPATTLNEIVQAVNQVGAAPGDVMAVLEALKQAGALRAE 
LIVI 

>3Marinomonas_sp._MWYL1
MKHIALIVLYFLSFSVQAERLKDIASVQGVRENQLFGYGLVIGLNGTGDSTAFTNQSFVS 
MLSRFGVTLPEGVNATSKNVAAVSLTATLPAFSKPGQKIDVTVSSIGNASALRGGTLLLS 
TLKGADGAVYAIAQGNLVVGGLGANGADGSRTTGNVPTVGRIPNGASVERIVPSSFNTGD 
TLTFNLNRPDFTTAKQVTDKINNLLGPGVATTLDATSIRVSAPRDSSQRVTYLSILENLD 
VEVAEERARIVVNSRTGTIIIGQHVKVSPAAITHGSLTVTIKEVPPVVGKDGTITGGQTI 
VSPREGIEIAPNSGHMFVFDPGASLDDIVRAVNQVGAAPGDVMAILEGLKQAGAINADLV 
VI 

>1Methylobacillus_flagellatus_KT
MTLTRPLALISALAALILALPADAERIKDLTTIQGVRSNQLIGYGLVVGLDGTGDQTTQT 
PFTVQSIVSMMQQMGINLPSGTNLQLRNVAAVMVTGNLPPFAQPGQPMDVTVSSMGNARS 
LRGGTLLMTPLKGADNQVYAMAQGNLVIGGAGAGASGTSTQINHLGAGRISAGAIVERAV 
PSQLTETSTIRLELKEADFSTASMVVDAINKRFGNGTATPLDGRVIQVQPPMDINRIAFI 
GNLENLDVKPSQGPAKVILNARTGSVVMNQAVTLDDCAISHGNLSVVINTAPAISQPGPF 
SGGQTVATQVSQVEINKEPGQVIKLDKGTSLADVVKALNAIGATPQDLVAILQAMKAAGS 
LRADLEII 

>2Methylobacter_tundripaludum_SV96
MNTIHKNVILLLLLGIAVSGPVCAERIKDIASIEGVRSNQLVGYGLVVGLDKSGDKTTFT 
GQSLRSMLTRLGITLPPGLDPKSKNIAAVSVQAELPPFAKSGQAIDVTVSSLGDAKSLRG 
GSLLMSPLKGADGQVYAIAQGSLVVSGLSASGQDGSSVTVNNPNVGRIPNGAIVERTVST 
SFSEGDALVFNLHSPDFTTANRMAESINRVLGTNTAKAIDATSVRVNAPVDPNQKVTFAS 
VVENMMVTPDDAPARVIVNSRTGTVVVNGKVRVQPAAVSHGSLTVTITENPQVSQPNALS 
NGQTVVTPKSNIKVEEEKNHMFVFNPGVSLDEIVQAVNNVGAAPSDLVAILEALKSAGSL 
HAELIVI 

>3Methylotenera_mobilis_JLW8
MAQLSHIKVLPTPSPRLGQIVKGIMLPCLLLASTVLSITTAPVAHAERLKDLASIQGVRS 
NQLIGYGLVVGLDGTGDQTVQTPFTVQSIISMMQQMGVNLPTGTSLQLKNVAAVIVTSSL 
PAFAQPGQTLDITVSSMGNAKSLRGGTLLMTPLKGADGQVYAMAQGSLVVGGVGASANGS 
QTQVNHLSVGRITAGATVERAVPSNVTQNNTFNLELKDSDFSTASLVVDAVNRQFGQNTA 
LAQNARVIQINPPASYSRVAFLAALESLNVAPAASYAKVIVNARTGSVVMNQTVTLESCA 
VSHGNLTVTINTDPVISQPGALASGQTVATARSEIDIKKDPGQVVKLDSGANLSDVVKAL 
NAIGATPQDLLAILQAMKAAGSLRAELEVI 

>1Morganella_morganii_subsp._morganii_KT
MKKVLTGLLIAVLGLAGLPAHSERIKDLTTVQGVRENALIGYGLIVGLDGTGDQTMQTPF 
TTQSLNNMLSQMGITVPPGTNMQLKNVAAVMVTAKMPPFARSGQAIDVVVSSMGNAKSLR 
GGTLLMTPLKGVDGQVYALAQGNILVGGAGVSAGGSSVKVNQLAGGRISGGATIERELPG 
GFGQSGVINLQLNEDSFALAQDISDAVNRMNGFGTATPLDSRTVQLRVPQSSSDQVRFLA 
RVQDLNIRPPQNEAKVILNSRTGSVVINRTVTLDSCAVAHGSLAVTVERQTQVSQPDTPF 
AGGQTVVTRNTNVGIREQDGTLKKVNAGANLNQVIQALNTLGATPTDLMSILQAMESAGC 
LRAKLEII 

>1Nitrosococcus_oceani_ATCC_19707
VKIIQTFFIITLLWLSQGVQAERVKDLAAIAGVRSNQLVGYGLVVGLSGTGDQVTQISYT 
RQSLRNMLREFGIIMPPGVNLQPKNVAAVSIHAQLPPFAKPGQSIDITVSSLGNAKSLRG 
GSLLLTPLKGADGRVYAMAQGNLIVGGFGAEGNDGSRVTVNIPSTGRIPNGATVERGVPN 
PFNNGGPIILNLHAADFTTANRVAAAINSAIGAGTARPLDGASIQVNAPAVPAQRVSFVS 
LLENLEVDPGEAPAKIVINSRTGTVVIGQHVRVQPAAVSHGRLTVTITANPAISQPPPLS 
GGQTAVVPRTDIDIQEEGSRMFLFAPGVSLGEIVRAVNQVGAAPGDLVAILEALKQVGAL 
SAELVVL 

>2Nitrosomonas_eutropha_C91
IRNFGLLNLGLLGCLIISAPASAERIKDLVNIQGVRANQLIGYGLVVGLDGTGDQTQQTP 
FTVQSILSMLGQLGVNLPPGVNLQLRNVASVMVTATLPAFAKPGQQIDVTVSSMGNAKSL 
RGGTLLMTPLKGIDNQVYAVAQGSLVIGGAGASSAGSSVQINHLGAGRISAGAIVERAVP 
TLLGQGEYINLELHDTDFTTARRIVETINSRFSYGTATALDGRVIQLRAPVDNNQRVTFI 
SQIEGLDVMPAQGVAKVIINARTGSVVMNQMVTLEPSAVAHGNLSVIINTQPIVSQPGPF 
SQRGETVVVPQSQIEVRSEEGNLMLLPGSASLADVVKALNAIGATPQDLLAILQALKAAG 
SLRAELEII 

>1Pseudoalteromonas_atlantica_T6c
MKLLLFILMISSIIIVPVGQAQRIKDLASVQGVRSNQLVGYGLVVGLPGTGEQSPFTEQS 
FRTMLSNFGISLDSSLKPKIKNVAAVAVHAELPPFLKPGQTIDVTVSSVGEAASLRGGTL 
LQTFLKGLDGKVYAVAQGSMVVSGFGAEGADGSKIVANTPTVGRIANGALIERAVPSGFM 
QNDFLTLNLNYPDFSTAKILADTINQRLGADPDKGYVIATPIDAASVRVSAPRDVGQRVG 
FLATLENFEFMPAKAPARIVINSRTGTIVIGQDVRLLPAAITHGGLTVTISENQQVTQPN 
PLGQGDTVVTDQSIIDVNLDDTRMFKFDPGVTLDQLVRAVNEVGAAPGDLMAILEALSEA 
GALQGELVVI 

>2Pseudoalteromonas_haloplanktis_str._TAC125
MNVFKVFCLMVLLGWQLPAMAERIKDVSMVEGVRSNQLVGYGLVVGLPGTGEQSRFTEQS 
FKGMLNSFGITLPASLKPKIKNVAAVAVHAELPPFRKPGQTIDITVSSIGSAGSLRGGTL 
LQTFLKGVDGNVYAIGQGSLIVGGLGAEGLDGSKVVINTPTVGRIPNGATVERAVKSPFM 
QNDYITFNLNRPDFTTAKRLEKTINDLVGPNSAQALDAASIRVIAPRDASQRVSYLSTLE 
NLEFTPADTAAKIIVNSRTGTIVIGKNVKLQPAAITHGGLTVTIAEQLNVSQPNAFSDGD 
TVVTQQSIIDIKQDDSRAFVFNPGVSLDDLVRAINEVGAAPGDLMAILEALKEAGAINGQ 
LVVI 

>3Pseudoalteromonas_luteoviolacea_strain_S4054249
MRILQTLILIFTLAASLSVSAERIKDVSVVEGVRSNQLIGYGLVVGLPGTGEQSRFTEQS 
FKAMLNSFGITLPGNLKPKIKNVAAVAVHADLPPFVKPGQSIDVTVSSIGSAGSLRGGTL 
LQTFLKGVDGNVYAIAQGSMIVGGLGAEGLDGSRVVINTPTVGRIPNGGMVERAVKSPFT 
QGDHITFNLNRPDFTTAKRLADTINGLVGPNSASALDAASVRVIAPRDPSQRVAYLSTLE 
NLEFKPADTSAKIIVNSRTGTIVIGKDVKLQPAAITHGGLTVTIAEQTNVSQPQPLTEAD 
AVVTRQSIVDVDQDDSRAFVFDPGSSLDDLVRAINAVGAAPGDLMAILEALKEAGAIHGQ 
LVVI 

>4Pseudomonas_aeruginosa_PAO1
MTKFKHLLALAALLLAAGAAQAERLKDIASIQGVRTNQLIGYGLVVGLSGSGDQTTQTPF 
TLQTFNNMLAQFGIKVPANVGNVQLKNVAAVSVHADLPPFAKPGQPIDVTVSSIGNAKSL 
RGGSLLMTPLKGIDGQVYAVAQGNLVVGGFDAEGRDGSKITVNVPSAGRIPAGATVERAV 
PSGFDQGNSLTLNLNRPDFTTAKRIVDRINELLGPGVAHAVDGGSVRVSAPLDPNQRVDY 
LSILENLDVQPGEAVAKVIINSRTGTIVIGQNVKVSPAAVTHGSLTVSITEDPIVSQPGA 
FSNGQTAVVPRSRVNAEEETKPMFKFGPGTTLDDIVRAVNQVGAAPSDLMAILEALKQAG 
ALQADLIVI 

>5Pseudomonas_syringae_pv._syringae_B728a
MIKLKQLIAATLLLSTAFGVHAERLKDIASISGVRANQLIGYGLVVGLNGTGDQTTQTPF 
TLQTFNNMLSQFGIKVPAGSGTVQLKNVAAVAVYADLPAFAKPGQTVDITVSSIGNSKSL 
RGGALLMTPMKGVDGNVYAIAQGNLVVGGFDAEGRDGSKITVNVPSSGRIPGGASVERSV 
PSGFNQGNTLTLNLNRSDFTTAKRIVDKINELLGPGVAQALDGGSVRVTAPLDPGQRVDY 
LSILENLEVDPGQTAAKVIINSRTGTIVIGQNVKVSPAAVTHGSLTVTITEDPIVSQPGA 
LSGGQTAVVPRSRVNAQQELHPMFKFGPGTTLDEIVRAVNQVGAAPGDLMAILEALKQAG 
ALQADLIVI  

>1Shewanella_oneidensis_MR-1
MKCKLIFAVFMLAFSMPSQAERIKDIANVQGVRNNQLIGYGLVVGLPGTGEKTNYTEQTF 
TTMLKNFGINLPENFRPKIKNVAVVAVHADMPAFIKPGQELDVTVSSLGEAKSLRGGTLL 
QTFLKGVDGNVYAIAQGSLVVSGFSADGLDGSKVIQNTPTVGRIPNGAIVERSVATPFST 
GDYLTFNLRRSDFSTAQRMADAINDLLGPDMARPLDATSIQVSAPRDVSQRVSFLATLEN 
IEVEPAEESAKVIVNSRTGTIVVGQNVKLLPAAVTHGGLTVTIAEATQVSQPNALANGQT 
TVTSNSTINATESDRRMFMFNPGTTLDELVRAVNLVGAAPSDVLAILEALKVAGALHGEL 
III 

>2Shewanella_sediminis_HAW-EB3
MKKPLILIMSLLLIFTVDSVSAQSQTRYLMDIVDVQGIRENQLVGYGLVVGLDGTGDRTQ 
VRFTSQSVVNMLKQFGVQIDDKTDPKLKNVAAVAVHGNVPALASPGQSIDITVSSLGDAK 
SLRGGTLLMTPLRAVDGEIYAVAQGNLVVGGVSAQGRNGTSVTINVPTVGNIPNGALLEA 
PMHSNFTESETIVLNLRAPSFMTARNIERTVNALFGPDVAQADSNAKVTVRAPESKRERV 
TFMSMLEELQIEQGRKSPRVVFNSRTGTVVMGGDVVVRKAAVSHGNLTVTIIEKESVSQP 
NGALWGQAQGETVVTTDSQVDIDTGNGHMFVWPEGIALEEVVRAVNSLGASPMDLMAILQ 
ALDEAGALEAELVVI 

>1Shigella_flexneri_2a_str._301
VIKFLSALILLLVTTAAQAERIRDLTSVQGVRQNSLIGYGLVVGLDGTGDQTTQTPFTTQ 
TLNNMLSQLGITVPTGTNMQLKNVAAVMVTASLPPFGRQGQTIDVVVSSMGNAKSLRGGT 
LLMTPLKGVDSQVYALAQGNILVGGAGASAGGSSVQVNQLNGGRITNGAVIERELPSQFG 
VGNTLNLQLNDEDFSMAQQIADTINRVRGYGSATALDARTIQVRVPSGNSSQVRFLADIQ 
NMQVNVTPQDAKVVINSRTGSVVMNREVTLDSCAVAQGNLSVTVNRQANVSQPDTPFGGG 
QTVVTPQTQIDLRQSGGSLQSVRSSASLNNVVRALNALGATPMDLMSILQSMQSAGCLRA 
KLEII 

>1Sideroxydans_lithotrophicus_ES-1
MKIRSLAFALLMLVSLSAAAERIKDLATVLGVRENQLIGYGLVVGLDGSGDQTTQTPFTV 
QSIVTMLSQMGITLPPGTSLQLKNVAAVTVTASLPPFSRPGQTIDVTVSSIGNAKSLRGG 
TLLMTPLKGADGQVYAMAQGNMLVSGAGAAAGGSKTVVNHLDVGRIPGGATVERSVPTAL 
GQGDYIYLELNTADFTTATRLADVINHEVLPVQDITAAASGVVPATVPAAAPVDARTIQV 
KAPEGSARVAFISRIENLEVNAAAGSAKVIINARTGSVVMNQHVSLDDCAVAHGNLTVVI 
NSENTVSQPAPLSQGQTAGVSNASIEIKADKGNLLHLKSGVDLNDVVKALNSIGATPQDM 
LAILQAMKAAGALRAELEVI 

>1Thioalkalivibrio_sp._K90mix
MRRVTGRALPGLVAALGLLLGGIAGAQAQTAIQQQAAMQERTYTERVKDVASVFGVRENQ 
LVGYGLVVGLDGTGDQTTQTPFTIQSLNNMLGQLGLTPDAGNPQLRNVAAVMVTAELPPF 
SKPGQRIDVTVSSMGNATSLRGGTLLMTPLKGADGQTYSIAQGNLVVGGFGAEGQDGSRI 
TVNVPSVGRIPNGATVEREVPTAFAQGDHVTLNLNRPDFTTANRLVETVNDTFGPGVAHA 
LDGSSVRVRAPQNPDQRVGFVAELENLPIERGAPPARVIVNSRTGTVVIGSRVQVTPAAV 
SHGSLTVTISEAPQVVQPMPFAEGETAVQPQTDIAIQQDDSTMFLFDPGTSLDEIVRAVN 
NVGAAPGDLVAILEALREAGALRAELVVI 

>2Thiobacillus_denitrificans_25259
MKLPHFFVLAALVLSGAAHAERIKDIAAIQGVRANQLFGYGLVVGLDGTGDQTTQTPFTT 
QSIANMLTQMGVNLPPGINMQLKNVAAVMVTADLPPFAQAGQAIDVTVSSIGNAKSLRGG 
TLVMAPLKGADGLVYAMAQGSLVVSGAGASANGSKVQVNHLSVGRIPAGATVERTVATAL 
GESGSINLELRQSDFTTASRVVDVVNARFGADTARALNARVVAVKTPLGASERVAFLGAI 
EGLEVSPGQAMAKVIINARTGSVVMNQTVTLDPSAVSHGNLSVVISTAPVISQPAPFGRG 
ETVVAAESQIEIRQQPGEVMMLKGGASLADVVKALNSIGATPQDLLAILQALKASGALRA 
ELEVI 

>3Thiomicrospira_crunogena_XCL-2
MFTRKSVILMAVLLIWSAVSYAERVKDLANVAGVRPNQLIGYGLVVGLSGTGDKTSYADQ 
SLMSMLNKFGINLPPGTKTNSKNVAAVAVHADLPAFSKSGQRIDVTVSSLGNAKSLRGGT 
LLLTPLKGVDGNVYALAQGNLIVGGLDASGADGSRITVNVPSVGRVPGGGIVEKTVNTGF 
DLGNTITLNLKNSDFTTATNLVNAINAKLGKGTAYATDAESVEVMAPRIPNQRVAFLSVI 
ENIEVTPGVDSAKVIINSRTGTVVIGSNVKVSAAAVTHGNLVVKVSESKDVSQPNPFAGG 
NTQVTPKTELSVESEGKGRMFKFPKGVTLDDIVQAVNKVGAAPGDLVAILEALKQSGALS 
ADLMVI 

>1Vibrio_fischeri_ES114
MTNRWSFDVNKNLVTVLFTWLCLSISTAHAARIKDVAEVAGVRSNQLIGYGLVSGLPGTG 
ESTPFTDQSFNAMLQNFGIQLPPGTKPKTKNVAAVMVTATLPPFSKQGQVVDVTVSSVGS 
AKSLRGGTLLQTFLKGLDGKTYAIAQGNLIVSGFSATGADGSKIVGNNPTVGRISGGAMV 
EREVPSPFGRGDFITFNLLESDFTTAQRMADAVNNFLGPNMASAVDATSVRVRAPRDISQ 
RVAFLSAVENVDFDPADGSAKIIVNSRTGTIVVGKHVKLKPAAVTHGGMTVAIKENLQVS 
QPGPFSDGQTVVTPDSDIEVTEEQGKMFKFEPGLTLDDLVRAVNEVGAAPSDLMAILQAL 
KQAGAIEGQLIII 

>2Vibrio_vulnificus_YJ016
MKKFTLLLLCFVLPMTSAYAARIKDVAQVAGVRSNQLVGYGLVSGLPGTGESTPFTEQSF 
AAMLQNFGIQLPAGTKPKIKNVAAVMVTAELPPFSKPGQQIDVTVSSIGSAKSLRGGTLL 
QTFLKGLDGQVYAVAQGNLVVSGFSAEGADGSKIVGNNPTVGIISSGAMVEREVPTPFGR 
GDFITFNLLESDFTTAQRMADAVNNFLGPQMASAVDATSVRVRAPRDISQRVAFLSAIEN 
LEFDPADGAAKIIVNSRTGTIVVGKHVRLKPAAVTHGGMTVAIKENLSVSQPNGFSGGET 
VVVPNSDISVTEEQGKMFKFEPGLTLDDLVRAVNQVGAAPSDLMAILQALKQAGAIEGQL 
III 

>2Aeromonas_veronii_strain_TH0426
MKSLRLVTLLCCLLPLGVANAARIKDISSVEGVRNNQLIGYGLVVGLPGTGEKNNAFTEQ 
TFRTMLNNFGIKVPDNIKPKIKDVAPVAIHADLPPFSKPGQTIDVTVSAIGEAKSLRGGT 
LLQSFLKGLDGRVYAVAQGSLVVGGLGAEGADGSKVVINTPTVGRIANGATVEREVPNSF 
SQGDTITFNLNRPDFTTARRLADVVNDLVGPNTAQALDATSVKVYAPRDPGQRVSYLATI 
ENLEVDPANEAAKIIVNSRTGTIVIGSQVKLKPAAISHGGLTVTIAENQQVSQPNPLAGG 
ETTVTNNSTINVQQEPGRMFKFDTGATLDDLVRAVNQVGVAPGDLMAILEALQQAGAIEG 
QLVIL 

>1Oceanimonas_smirnovii_ATCC_BAA-899
MKYSFLIILSLLLSALTAQASERPLLDVVDVQGIRDNQLVGYGLVVGLSGTGDRSQVKFT 
GQSMTNMLRQFGVQLEDGTDPRLKNVAAVSVHATLPALAGRGQTLDVTVSSIGDAKSLRG 
GTLLLTPLRGVDGQVYAVAQGNLVVGGLKAEGNSGSSITVNVPTAGLIPNGALIENEIPS 
SFVSEPVVTLNLKDANFRSARNVEQAINQVFGPDVAQATGPRAIEVRAPADARQRVTFMS 
MLEDVRVDMGPKRPKVVFNSRTGTVVVGQNVKVRAAAVSHGNLTVTITERFNVSQPNAFS 
QGQTAVTPESDLKVEQEPGEMFVWPEGTELNEIVQAVNSIGAKPDDLMSILQALDEAGAL 
EAELVVL 

>1Photobacterium_leiognathi_CFSAN029437_01.0
LSFFCVTFGWMPLNVSAKTAVPMMDLVDVQGIRSNQLVGYGLVVGLDGSGDRNQVKFTSQ 
SITNMLRQFGVQIGDRIDPKLKNVASVSVTATVEAMAGPGQELNVVVSSIGDAKSLRGGT 
LLLTPLRGIDGEVYAVAQGNVVVGGVKAEGQSGSKITVNTPTTGRIPNGATLEREIPTDF 
NNSSIVTLNLRQPSFTTAKNIARAINTTFGPKVATAVSKGRVEMRAPQDLQQRVTFMSML 
EDLKVMTGRKAARVVFNARTGTVVVGKNVRVSEAAVSHGNLTVTISESQQISQPNAFSQG 
TQSA 

>1Plesiomonas_shigelloides_31289_E01
MRLGWLGIVIGCLCWQPVHAARIKDVAVVEGVRSNQLVGYGLVVGLTGTGEKSPFTEQSF 
KAMLQNFGIQIPANVKPKINNVAAVAVTAELPPFTKQGQSVDVTVSSLGEAKSLRGGMLL 
QTMLKGLDGQVYAVAQGSLVVGGFSAEGNDGSKVQANTPTVGRIPNGATVEQEVPTPFDR 
GDFITYNLHSADFTSARRMAEAINDTLGGQIAQAVDGTSIRVRAPRDATERVNFLSTVEN 
IDFDPAEEAAKIVVNSRTGTIVVGQNVRLRPAAITHGGLTVTINENLNVSQPNPLSQGQT 
VVTPQSNVQVDQNKSKMVKFDPGVTLDDLVRAVNDIGAGPSDVMAILEALKQAGAIQGEL 
VVI 

>50031Aeromonas_salmonicida_subsp._salmonicida_A449
MNKWFITLLCLSLPWWANAAPPAKRALLDIADVQGMRTNQLVGYGLVVGLSGTGDRSQVK 
FTGQSMANMLKQFGVQLPDDLDPKLKNVAAVSVQATLPALAGKGQLVDVTVTSIGDAKSL 
RGGSLLLTPLRGIDGDVYAVAQGNLVVAGVKAEGQSGSSVTINVPTAGIIPNGAIIEREA 
VSNFADKPEVTLNLHQPNFKTARNVEREINRQLGPVARAVSAGRIQVTAPKDESQRISFM 
ALLQDIQVDMGKERPRVVFNSRTGTVVMGQGVKVHKAAVSHGSLTVTIGESQNVSQPNAF 
SNGQTTTTPNSKVQVDRERNNMFVWPDGTSLEVIVKAVNSLGATPDDVMAILQALDEAGA 
LEGELVVI 

>50041Aeromonas_veronii_strain_TH0426
MNRWFIALLCLCLPWFSQAAAPAKRALLDIADVQGLRTNQLVGYGLVVGLSGTGDKSQVK 
FTGQSMANMLKQFGVQLPDDIDPKLKNVAAVSVQATLPALAGKGQLLDVTVTSIGDAKSL 
RGGSLLLTPLRGIDGEVYAVAQGNLVVAGVKAEGQSGSSVTINVPTAGIIPNGGTIEREV 
VSNFAEKPEVTLNLHQPNFKTARNVERAINHQLGPVARAVSAGRVQVAAPRDESQRIAFM 
ALLEDIKVDPGQERPKVVFNSRTGTVVMGQGVKVHKAAVSHGSLTVTIGESQTVSQPNAF 
SNGQTTTTPNSKIQVDRERNNMFVWPDGTSLEVIVKAVNSLGATPDDVMAILQALNEAGA 
LEGELVVI 

>50811Oceanimonas_smirnovii_ATCC_BAA-899
MKGLTAILLGMALLALPAQAARIKDISSVAGVRANQLVGYGLVVGLPGTGERNNAFAQQT 
FRTMLTNFGITVPDNMRPKMNDVAPVAVHAELPPFAKPGQTIDVTVSAIGEAKSLRGGSL 
LQTFLKGVDGRVYALAQGSLVVGGLGAEGADGSSIMINTPTVGRIPAGGMVEREVPSSFA 
RGDTITFNLHRSDFTTAKRMAQVINDLVGPATAQALDATSVTVYAPRDPGQRVSFLSTLE 
NLTVDVADEAAKIIVNSRTGTVVIGQQVQLKPAAITHGGLIITINENPQVSQPNALAGGD 
TVVVPNSGINVEQQDGRMFKLDTGTTLDDLVQAVNQVGVAPGDLVAILEALRQAGAIQGE 
LVII 

>50891Photobacterium_leiognathi_CFSAN029437_01.0
LNFRTIILLGFVLLSSSANAARIKDVSSVAGVRSNQLVGYGLVVGLPGTGETTPFTDQSF 
NAMLQNFGIQLPVGTKPKIKNVAAVAVNATLPPFTKQGQTIDITVSSIGSAKSLRGGTLL 
QTFLKGLDGKVYAIAQGTLVVGGFSAEGADGSKVIGNTPTVGRISNGAMVEQEVPNPFGR 
GDYLTFNLHDSDFTTAQRMADSINQFLGPNMASAVDATSIKVRAPRDVSQRVAFLSTVEN 
IEFDPAEGSAKIIVNSRTGTIVIGQHVKLKPAAITHGGMTVSIKENPKVSQPNAFAGGET 
TVVQNSNITVEESDSRMFKFEPGVTLDELVRAVNQVGAAPSDLMAILQALKQAGAIEGQL 
III 

>50911Plesiomonas_shigelloides_31289_E01
MKRCYWLLALWLGSMSAVAAPLLDMVDVQGIRENQLVGYGLVVGLSGTGDKSQTKFTSQS 
IKNMLSQFGVQLPANADPKLKNVAAVAVSATLPPLAAKGQALDITVSSMGDAKSLRGGTL 
LLTPLRGVDGQVYAMAQGNLVVGGLNAEGASGSGITVNIPTAGLIPNGALIEREIPSSFL 
TNPDIVLNLKQPGFNTARNIEMAINRVLGPGVANAQSNAKVVMRAPLDPSQRVSFMAALE 
NLKVAEGPTPARIIFNARTGTIVMGQNVRVRPAVVSHGSLTVNIVENSRVSQPNPLSNGQ 
TVVTPQSNVSVNEERGKAFVWPAGTSLKTIVDAINSLGATPSDLMSILQALKQAGALEGE 
LIVI 

>51031Shewanella_sediminis_HAW-EB3
MKIKLFSIFLLLLVCGTSQAQRIKDIANVQGVRSNQLIGYGLVVGLPGTGEKTRYTEQTF 
KTMLKNFGINLPDNFRPKIKNVAVVAVSAVMPAFIKPGQTLDVTVSSLGEAKSLRGGMLL 
QTFMKGVDGNVYAIAQGSMVVSGFSAEGLDGSKVIQNTPTVGRIPNGAMVERTVTTPFST 
GDHLTFNLRRADFSTAKRLADAINELLGPGMARPLDAASVQVSAPRDVSQRVSFLATLEN 
IQVEPASESAKVIVNSRTGTIVVGKDVRLLPAAVTHGGLTVTIAEATQVSQPNPLAGGQT 
VVTSNSTIDASEEDSRMFMFNPGTSLDELVRAVNLVGAAPSDVLAILEALKVAGALHGEL 
III

>1Yersinia_pestis
MRKQSLVTLLMVLLSLVWLPASAERIRDLVTVQGVRDNALIGYGLVVGLDGSGDQTMQTPFTTQSLSNML
SQLGITVPPGTNMQLKNVAAVMVTAKLPAFSRAGQTIDVVVSSMGNAKSIRGGTLLMTPLKGVDNQVYAL
AQGNVLVGGAGAAAGGSSVQVNQLAGGRISNGATIERELPTTFGTDGIINLQLNSEDFTLAQQVSDAINR
QRGFGSATAIDARTIQVLVPRGGSSQVRFLADIQNIPINVDPGDAKVIINSRTGSVVMNRNVVLDSCAVA
QGNLSVVVDKQNIVSQPDTPFGGGQTVVTPNTQISVQQQGGVLQRVNASPNLNNVVRALNSLGATPIDLM
SILQAMESAGCLRAKLEII

>1Salmonella_enterica
VFKALAGIVLALVATLAHAERIRDLTSVQGVRENSLIGYGLVVGLDGTGDQTTQTPFTTQTLNNMLSQLG
ITVPTGTNMQLKNVAAVMVTASYPPFARQGQTIDVVVSSMGNAKSLRGGTLLMTPLKGVDSQVYALAQGN
ILVGGAGASAGGSSVQVNQLNGGRITNGAIIERELPTQFGAGNTINLQLNDEDFTMAQQITDAINRARGY
GSATALDARTVQVRVPSGNSSQVRFLADIQNMEVNVTPQDAKVVINSRTGSVVMNREVTLDSCAVAQGNL
SVTVNRQLNVNQPNTPFGGGQTVVTPQTQIDLRQSGGSLQSVRSSANLNSVVRALNALGATPMDLMSILQ
SMQSAGCLRAKLEII
