# Supplementary material for: The “Jack-of-all-Trades” Flagellum From Salmonella and E. coli Was Horizontally Acquired From an Ancestral β-Proteobacterium
Source: Front Microbiol. 2021 Mar 30;12:643180. doi: 10.3389/fmicb.2021.643180 (PMC8042155; doi:10.3389/fmicb.2021.643180)
Supplement: Supplementary file 9 [file Data_Sheet_2.ZIP › Data_files_frontiers/sequences/FlgC_clean.txt]

>1Aeromonas_salmonicida_subsp._salmonicida_A449
MSLFKVFDIAGSAMSAQSVRLNTVASNMANADSVSSSVEKTYHARRPIFAAQLDQAMSDK 
QSSVGVEVKGIVESKAPLLKEYNPNHPMADDDGYIFKPNVNMVEEMADMINASRSYQTNV 
QVADSAKKMLQQTLNLGKS 

>2Aeromonas_veronii_strain_TH0426
MSLFKVFDIAGSAMSAQSVRLNTVASNMANADSVSSSVENTYHARRPVFAAQLDQAMSDK 
QGSVGVEVKGIVESKAPLLKEYNPNHPMADKDGFIFKPNVNMVEEMADMINASRSYQTNV 
QVADSAKKMLQQTLQLGKS 

>1Alteromonas_macleodii_ATCC_27126
MSLFNVMQISSTGMEAENVRLNTTASNIANANSVSSSYDETYRARHPVFATALQDAMRDQ 
SKGAGVQVKGIVESDAPLQMEYSPNNPMADENGYIYKPNVNIVEEMANMMSASKAYETNV 
QVADTTKRIFRRVLQLGQGQ 

>1Bordetella_avium_197N
MSLLSIFEISGSALAAQSQRLNVAASNLANADSVAGPDGQPYRARQVVFQMNPALGQAAG 
QEIGGVKVAAVVEDASPLKMVFDPKNPMADAQGYVAMPNVDPVAETVNMIAASRSYQANI 
EVLNTAKQLMQRTLTIGQS 

>2Bordetella_bronchiseptica_253
MSLLSIFEIAGSALSAQSQRMNVSASNMANADSVAGPDGQPYRARQVVFQVNPPPGQAFG 
QEIGGVRVAGVVEDQSPFKKIYDPKHPMADAQGYVNMPNVDPVAETVNMIAASRSYQANV 
EVLNTAKQLMLKTLTIGQS 

>1Burkholderia_mallei_ATCC_23344
MPSLMNIFDVAGSAMSAQSQRLNVTASNLANADSVTGPDGKPYKAKQVVFATAPMGRART 
ASGQGVGGVQVSKVIDDPSPMKTAYDPSNPAADQNGYVTMPNVDPVQEMVNMISASRSYQ 
ANVETLNTAKQLMLKTLTIGS 

>1Campylobacter_jejuni_subsp._jejuni_NCTC_11168_=_ATCC_700819
MAYLSDFDISGYGLSAQRFRMNVISSNIANANTTRTAEGGPYRRREVIFKATDFDKLLNE 
QINKDNNFLKYENPLNDPSSPEEAKPAIQSVVVDKVVRDDKDFRMKYDPSHPDANAEGYV 
AYPNVNPVIEMADLIEATRAYQANVSAFTSAKTISQSAIDLLRG 

>1Catenovulum_agarivorans_YM01
MSSLFNVFDISGSAMRAQSVRLNTTASNLSNADSVSSSVDQTYRARHPVFAAEMSRASSN 
MENSESIGVKVMGVVESDKPLNIEYNPNHPMADKNGYIYKPNVNVMEEMANMISASRAYQ 
TNIQIADNAKKMLSRTLQIGQGK 

>1Chitiniphilus_shinanonensis_DSM_23277
MSLFRTFDVASSAMRAQSMRLNAVASNLANAESVTSSNGQPYRAKQVVFEATSLDNGSTL 
PGVRVAAVVEDQAPPKLVYDPKNPLADANGYIAMPNVNVVEEMTNMLSASRAYQTNADVM 
NTAKTLMLRTLQLGQS 

>1Comamonas_testosteroni_TK102
MSMFSIFNISGSAVSAQSQRLNVVASNLANVDAVAGPDGSVYKARQVVFQTVPMGNDGSA 
GVKVNAISEDNTPGRRIHDPSNPLADGEGYVTHSNVSAVDEMVNMISASRSYQNNVEVMN 
TAKTLLLKTLQMGQ 

>1Cupriavidus_taiwanensis_str._LMG19424
MPAMNIFDVAGSAMAAQSQRMNVTASNLANADSVVSPDGQAYRAKQVVFGMAPTPGQTDI 
GGVQVQGVSEDPSPPRMVHNPTHPMANAQGYVVMPNVNPVEEMVNMISASRSYQANVEVL 
NTAKNMMLKTLTIGQ 

>1Dechloromonas_aromatica_RCB
MSLFNVFQVSSSAMTAQSMRLNTTASNLANADSVISADGKPYRAKQVVFEATPMGNAGDS 
SKGVRVRQIVEDASPPRLVYDPKNPAADEKGYVAFPNVNVVEEMTNMISASRSYQTNVEV 
MNTAKTMLLRTLSIGQS 

>1Edwardsiella_ictaluri_93-146
MALLSIFDISGSALTAQSERMNVAASNMANADSVTGPDGQPYHAKQVVFQVNPAAGEEIG 
GVRVSQIVEDPAPERLVYQPGNPLADAKGYVRMPNVDVVSEMVNSIAASRSYQANVEVLN 
TTKSLMMKTLTLGQ 

>1Enterobacter_cloacae_subsp._cloacae_ATCC_13047
MALLNIFDIAGSALTAQSKRLNVAASNLANADSVTGPDGQPYRAKQVVFQVDAAPGAATG 
GVKVSDVVESQAPDKLVYEPGNPLADANGYVKMPNVDVVGEMVNSMSASRSYQANVEVLN 
TVKSMMLKTLTLGQ 

>1Escherichia_coli_str._K-12_substr._MG1655
MALLNIFDIAGSALTAQSQRLNVAASNLANADSVTGPDGQPYRAKQVVFQVNAAPGAATG 
GVKVADVIESQAPDKLVYEPGNPLADAKGYVKMPNVDVVGEMVNTMSASRSYQANVEVLN 
TVKSMMLKTLTLGQ 

>1Glaciecola_nitratireducens_FR1064
MSLFNIMKIASTGMGAESVRLNTTASNIANANSVSSSYEETYKARHPVFAAALDQANSDM 
TKGAGVKVLGVVESTKPLQVEYAPGNPLADENGYIYKPNVNIVEEMADMLSASKGYETNV 
QIADTTKRIFRRVMQLGQGQ 

>2Glaciecola_psychrophila_170
MSLFNVMDIASTGMSAQSVRLNTTASNVANANSVSSSYDQTYKARHPVFAAELRQASEQQ 
GVGSRVKVLGIVESAKPLQIEYSPGHPMSDENGYIYKPNVNVVEEMADMMSASKAYETNV 
QIADTTKRIFRNVLRLGQGN 

>1Hylemonella_gracilis_ATCC_19624
MSMFSIFGVSGSAISAQAQRLNVVASNLANADAVAGPDGQFYKARQVVFETLPFDEATPG 
AAGVKINAVTESQAPARRTYEPTHPSADADGYVNQSNVNPVEEMVNMISASRSYQNNVEV 
MNTAKTLLLKTLQMGQ 

>1Marinobacter_adhaerens_HP15
MSLGSIFDIAGSGMTAQSLRLNTTASNIANAETASSSTGETYRARKPVFSAIQQSLMNPG 
QGGLPMAADEGPGAGVRVDGIVESDAELQMRYEPHHPAANEDGYVFYPNVNVVEEMADMM 
SSSRSFQMNVDVMNTAKSMMQRILTLGQQ 

>2Marinobacter_hydrocarbonoclasticus_str._ATCC_49840
MSLGNIFDIAGSGMTAQSLRLNTTASNIANAETASSSTDTTYRARKPVFAAIQQAMLNPD 
QQGFGMGSEEGPGAGVRVEGIVESDAELQMRYEPNHPAANEEGYVYYPNVNVVEEMADMM 
SSSRSFQMNVDVMNTAKSMMQRILTLGQQ 

>3Marinomonas_sp._MWYL1
MSLSNIFTISGSAMSAQTIRLNTIASNMANVDSAASSADQTYRARKPVFSQMMNDSMREY 
GWNNANKDDTGAGVGVKVDGIVESDAPLQPRYEPDHPMANEDGYVFYPNVNPMEEMADMM 
SASRSFQTNVEIMNSAKSMMQKMLTLGQS 

>1Methylobacillus_flagellatus_KT
MSLFNVFNISGSAMSAQGQRLNVVASNLANADSVTSSNGQPYRTKHIVFSAVPVNAKGDA 
QGVKVQQIVEDQAPPQLKYDPKHPLADANGYVAMPNVNVTEEMVNMISASRSYQNNVETM 
NAAKSMLLKTLTIGQ 

>2Methylobacter_tundripaludum_SV96
MASSSIFDIAGSGMNAQSLRLNLVASNISNANSVSSSAADVYKSRQPVFAAELDKVINKQ 
NATSKVNVLGVVEGQDAPVMEYAPNHPMANSDGYIFKSNVNTVEEMANMMSASRSYQNNV 
DVLNTAKQMMLQTLKMGQ 

>3Methylotenera_mobilis_JLW8
MSLFNVFNISGSAMSAQAQRLNTVASNLANADSATSANGTPYKSKQVVFSAMPSKSPDVS 
GVKVTKVVEDKSAPRMIYDPKHPLANDKGYVSMPNVNVTEEMVNMISASRAYQNNVETMN 
ATKTMLMKTLTIGQG 

>1Morganella_morganii_subsp._morganii_KT
MALLSIFDISASALTAQSQRLNVSASNMANAESVAGPDGEPYRAKQVVFQTAPQGRYDIG 
GVKVSQLIEDPAPPRLEYKPGHPLADEKGYVRMPNVDTVGEMINTISASRSYQANLEVMN 
TAKVLLQKTLTLGQ 

>1Nitrosococcus_oceani_ATCC_19707
MSLFKVFDIAGTAMSAQTLRLNTTASNLANADSVSSSIDQTYRARQPVFATLLDKFNPEA 
PAGGVQVLGVVESGAPLQQEYAPDHPMANEAGYIFHPNVNSIEEMANMISASRNYENNVE 
MANTSKQLLLRTLQLGE 

>2Nitrosomonas_eutropha_C91
MSLFSVFNVAGSAMAAQSQRLNVVASNLANADSATSSTGEAYRSRQVVFRTVDISADKAK 
GVKVAGIVHDPSPMRVVYDPKHPMADEKGYVTLPNVNVVDEMVNMMSASRSYQNSVDMMN 
VTKTLLQKTLSIGQ 

>1Plesiomonas_shigelloides_31289_E01
MSLFNVFNVAGTAMSAQSVRLNTTASNLANADSVSSSADQTYKARHPVFNAVLDDAMSDS 
SSVPVSVAGIIESQKPLDMEYSPDHPLANKDGYIFKPNVNVMEEMADMISASRSYQTNVQ 
VADAAKQMAMQTLNLGK 

>1Pseudoalteromonas_atlantica_T6c
MSLFNVMDIASTGMSAQSVRLNTTASNVANANSVSSSYDQTYKARHPVFAAELQRASQDQ 
NAGTGVQVMGIVESDAPLQIEYSPGHPMADENGYIYKPNVNIVEEMADMMSASKAYETNV 
QVADTTKRLFRNVLRLGQGS 

>2Pseudoalteromonas_haloplanktis_str._TAC125
MSLYNVFDIAGSGMSAQNVRLNTTASNISNANTISSSQDKTYRARQPVFAAELTKASASA 
SNPQGSAVGVKVLGIVESNKPLQIEYNPNHPSADENGYIYKPNVNVVEEMANMISASRSY 
QTNVQVADAAKQMLSKTLLLGQR 

>3Pseudoalteromonas_luteoviolacea_strain_S4054249
MSLYNVFDIAGSGMSAQNVRLNTTASNISNANSISSSQDKVYRARHPVFAAELNKAAAAH 
PNTLSSSVGVKVLGIVESDKPLQVEYNPNHPSADKDGYIYKPNVNVVEEMTNMISASRSY 
QTNVQVADAAKQMLSKTLLLGQR 

>4Pseudomonas_aeruginosa_PAO1
MSLASVFNIAGSGMSAQSTRLNTVASNIANAETVSSSVDKTYRARHPVFSTMFQQAQGDS 
GSLFADQDSSGAGVQVLGIVEDQSSLMPRYEPNHPAADANGYVYYPNVNVVEEMADMISA 
SRAFQTNAEMMNTAKQMMQKVLTLGQ 

>5Pseudomonas_syringae_pv._syringae_B728a
MSLANVFNIAGSAMSAQTTRLNTTASNIANAETVSSSMDQTYRARHPVFATVMQGQQSTG 
GSLFQDQGEAGQGVQVNGIIEDSSNLEARYEPNHPSADKDGYVYYPNVNVVEEMADMISA 
SRSFQTNAEIMNTAKSMMQKVLTLGQ 

>1Shewanella_oneidensis_MR-1
MGLFNIFDVAGSGMSAQSLRLNTTASNIANADSVSSSIDKTYRSRHPIFEAEMAKAQSQQ 
QASQGVAVKGIVESDKPLLKEYSPDHPMADGDGFIYKPNVNVMEEMADMISASRSYQMNV 
QVAEAAKSMLQQTLGMGK 

>1Sideroxydans_lithotrophicus_ES-1
MSLFNIFNIAGSAMTAQSQRLNVVASNLANVDSATGPDGKPYKAKQVVFSTVPITGQVGE 
GVKVAAVVEDNSPMKTVYDPKNPLADGQGYVTMPNVNPVDEMVNMISASRSYQNNVDVLN 
TSKTLLTKTLTIGQ 

>1Shigella_flexneri_2a_str._301
MALLNIFDIAGSALTAQSQRLNVAASNLANADSVTGPDGQPYRAKQVVFQVNAAPGAATGGVKVADVKKV
RPRTNWFMNQVIRWQMQRAT

>1Thioalkalivibrio_sp._K90mix
VSDLFNLFNTSASALTAQSVRLNTVASNLANANTVATNPDEAYRAKQVLFQTVMNQADPN 
GASNGVRVAGIDESQAPPQPHYEPNHPQANEDGYIFRPAISVVEEMANMMSASRNYEANV 
EVMETSRQLLQRTLQIGQG 

>2Thiobacillus_denitrificans_25259
MSLFNIFNVAGSAMNAQSQRLNTVASNLANADSATSANGQPYKAKQVVFAAAPVGDNGAT 
GVNVAAVIDDPSPMKTVYDPKNPLADDKGYVTMPNVNVVEEMVNMISASRSYQSNVEMMN 
TTKTLLLKTLNLGS 

>3Thiomicrospira_crunogena_XCL-2
MSMFPTLDISATGMHAQTVRLNTIASNMANVDSISSNSDETYRSKQPVFKTIMDNETGRP 
AGGVMVDDIVESKAPLKMEYNPNHPMANAEGYIYRPNVNVVEEMANMMSASRSYETNIEV 
LNTSKQLLLRTIQMGK 

>1Vibrio_fischeri_ES114
MSLFNVFNVTGSAMSAESVRLNTTSSNMANADSVSSSAAETYKARQAVFGAELSKAKYKQ 
DHTVPVKVLGIVESQKPLRAEYNPDHPMANDDGYIFKPNVNVMEEMANMISASRSYQTNV 
QVADASKQMLQSTLRMGQ 

>2Vibrio_vulnificus_YJ016
MSLFNVFNVTGSAMSAESVRLNTTSSNLANADSVSSSAKDTYKARHAVFGAELSNAMYNR 
GDTVPVKVLGIVESDKPLSAEYNPEHPLANDEGYIYKPNVNVMEEMANMISASRAYQTNV 
QVADASKQMLLRTLQMGQ 

>1Oceanimonas_smirnovii_ATCC_BAA-899
VSLFKVFDISGSAMSAQSVRLNTTASNLANADSVSSSIDETYRARKPVFAADLDQALSDR 
QESVGVKIMGIVETDKPLQKEFNPDHPMADAEGFIFKPNVNVVEEMTDMLSASRNYQTNV 
QVADAAKQMLQQTLRLGKG 

>1Photobacterium_leiognathi_CFSAN029437_01.0
MAFTDIYAIAGSAMNAQTIRLNTVASNLANADAVAANPDDAYQALKPVFATVYGKTQLTG 
EQANYPSAEVRIMDVVQHAGEAEKRFEPSNPLANEEGYVYYPDIDVVAEMADMMSATRSF 
ETNVEVLSNVKSMQQGLLRLGEGN 

>2Shewanella_sediminis_HAW-EB3
MSLFDIFNVAGSGMSAQSVRLNTTASNIANADAVSSSVDETYRARHPIFEAEMAKASHQQ 
QSSQAVAVKGIVESDAPLQKEYSPDHPMADGDGFIYKPNVNVMEEMANMISASRSYQMNV 
QVAEAAKSMLQQTLRIGK
 
>50031Aeromonas_salmonicida_subsp._salmonicida_A449
MSFNRIYDIAGSAMRAQTVRLDTVASNLANVDSAAGSEDAAFRAIKPVFSTLYQRVQDAD 
SLGAAQVQIAGIVQSDRQVDKRLEPTNPLADQDGFVYYSNVNAVEEMADMMSASRGFETS 
VEVINRINSMQQGLLRLGQGV 

>50041Aeromonas_veronii_strain_TH0426
MSFNKIYDIAGSAMRAQTVRLDTVASNLANVDSAAASEDAAFRSIKPVFSTLYQKIQDAD 
GLGAASVQVAGIVQSDRQVEKRLEPTNPMADQDGFVYYSNVNVVEEMADMMSASRGFETS 
VEVINRINSMQQGLLRLGQGV 

>50811Oceanimonas_smirnovii_ATCC_BAA-899
MSFSGIYDIAGSALQAQTSRMNTVASNLANAGSVAASEEEAYRAIKPVFATLYQQTQAGD 
LAGAKVNIAGVLPSDRQPEQRYQPDHPLANADGHVYYAGVNVMEEMADMMSASRSFESAV 
EVIGRVNSMQQGLLNLGQR 

>50891Photobacterium_leiognathi_CFSAN029437_01.0
MSLFNVFNVTGSAMSAESVRLNTTSSNLANANSVSSSAEETYKARHPIFAAALESASYNR 
EDSVPVQVKGIVESERPLTAEYNPDHPMANAQGFIYKPNVNVMEEMANMISASRSYQNNV 
QVADASKQMLMKTLQMGK 

>50911Plesiomonas_shigelloides_31289_E01
MSFGDIYDIAGSAMTAQTVRLNTVASNMANVDVTAGSAAEAYRARRPVFSTIMGNTAHGG 
LATAKVNIRGIEESQAPLTRRYEPKNPQADKDGYVFVSNVNIVEEMADMMAASRSFETNV 
DVLSRVRSMQQGILRLGNPA 

>51031Shewanella_sediminis_HAW-EB3
MSFGEIYQIAGAGMHAQSIRLNTVASNLANAGAAAETQDSAYRALKPVFSTIYNQTQAGE 
VSGAQVEVAAIVETDAPLDMRYEPDHPFADEQGYVAYSNVNTVEEMADMMAASRSFETSV 
EVMNQARSMQQGLLQLGTK 

>1Yersinia_pestis
MSLLNIFDIAGSALSAQSQRMNVSASNLANADSVTGPDGQPYRAKQVVFQVAAQPGQETGGVRVAQIVDDPSPDRLVYQPGNPLADAKGYVRMPNVDVTGEMVNTISASRSYQANVEVLNTTKSLMLKTLTLGQ

>1Salmonella_enterica
VALLNIFDIAGSALAAQSKRLNVAASNLANADSVTGPDGQPYRAKQVVFQVDAAPGQATGGVKVASVIES
QAPEKLVYEPGNPLADANGYVKMPNVDVVGEMVNTMSASRSYQANIEVLNTVKSMMLKTLTLGQ
