# Supplementary material for: The “Jack-of-all-Trades” Flagellum From Salmonella and E. coli Was Horizontally Acquired From an Ancestral β-Proteobacterium
Source: Front Microbiol. 2021 Mar 30;12:643180. doi: 10.3389/fmicb.2021.643180 (PMC8042155; doi:10.3389/fmicb.2021.643180)
Supplement: Supplementary file 9 [file Data_Sheet_2.ZIP › Data_files_frontiers/sequences/FliF_clean.txt]

>1Aeromonas_salmonicida_subsp._salmonicida_A449
VATDQNGELLINEESSAALDENEQKSSALGFLSNTDVLRQITLILGLAICLAIAVFILLW 
GKEPDMRPLGTYSTQELVKTLDYLDAQKIPYEVDGKSVLVSAEKYADIRLRLTRAGLATN 
TDASNDGESILLKDSSFGVSQRMETERLKLSRERQLASAIEQFQNVAKAQVLLAIPKDNV 
FARNERKPSATVVLSLKGNALGQGEVDSIVDMVASAVHGLEPTRVTVTDQNGRLLNSGSQ 
DPVSAQTRKEFAMQQKQEVEYKQKIDAILIPVLGADNYTAEVDLSLDFSQQEQTRKTYNP 
DLPAVRSEMTLEENSASGSNGGVPGALTNQPPAASNIPEEAAGGDGGAASSSGRSRKEAT 
RNFELDTTVSHIRRQMGGIRRMTVSVAVDYKSIAGADGAVTREARSQAELDTLRRLLSGG 
LGFDVTRGDTLEVVAIPFNRPELENVADAPIYEQPWFWRAVRIAASVLVIIVLIVTVVRP 
MLKRLLYPDARPEGDLDLDNSIVLGGDDELSLLAAQAESEPVFGVRDGHLKLPDLHRDED 
LLKAVRALVANEPDLAAQVIKEWVSNKDA 

>2Aeromonas_veronii_strain_TH0426
VATDQNGDLLINDEGTAALDENEQKSSALGFLSNTDVLRQITLILGLAICLAIAVFILLW 
GKEPDMRPLGTYTTQELVKTLDFLDQQKIPYEVDGKGVLVNAESYPTIQLALTRAGLANA 
TDSSIGGEDILLKDSSFGVSQRMESERLKLSRERQLASAIEQFQNVAKAQVLLAIPKDNV 
FARNERKPSATVVLNLKGAALGQGEVDSIVDMVASAVHGLEPTRVTVTDQNGRLLNSGSQ 
DPISAQTRKEFAMQQKQELEYKQKIDAILIPVLGADNYTAEVDLSLDFSQQEQTRKTYNP 
DLPAVRSEMTMEENSASGSNGGVPGALSNQPPAASNIPEEATGGDGASAAASGRSRKEAT 
RNFELDTTVSHTRRQMGGIRRMTVSVAVDYKAVPGADGAVTREARTQAELDTLRRLLSGG 
LGFDVTRGDTLEVVAIPFNRPELDTVAEVPLYDQPWFWRAVRIAASVLVIIVLIVTVVRP 
MLKRLLYPDAKPEGEVDFDNHTVLGGDDELSLLSAQVENDQVFGVRDGQLKLPDLHRDED 
LLKAVRALVANEPDLAAQVIKEWVTNKDA 

>1Alteromonas_macleodii_ATCC_27126
MAEATGTNLTVPDQNQAVDNEPENKSGFMDTLGSADMMRQMALVVVLVICVAIAIFILIW 
SQEPDYRPLAKMETQELIETLDYMDANQIDYKLEGNIVYVRSDEFQNIRLGMTRQGLTKA 
SDAGTDIIMQDMGFGVSQRVEMERLKHAREQQIAATIEDIASIQKARVLLAMPKENVFAR 
REKKASATVVLTAKRGAVIAGEEVDAVVDIVASAVQNMEPSKVTVTDSNGRLLNSGSQDS 
MSARARKEYEIERQREQEYLEKIDAILIPVLGIGNYTAQADVTMDFTAMEQTQRSYNPDL 
PAVRSEMIMEENSVGGGVGGIPGALSNQPPLDSNIPENAVGGSQQTMPGRTAKESTRNYE 
LDTTISHTKKQTGVIRRLSVSVAVDYTQVAGEDGAMTPTPRKQEEILNIRRLLQGGIGFD 
VTRGDSLEVVSVPFTRMDAGEIEDAPIWEQPGFLPILKLVVGGLVIIVLIIFVIRPMLRR 
LINPDESNDADEFDADEGLDLGDDTISMLTSDFDEGQVGFAPDGSLMLPDLHKDEDVLKA 
VRALVANEPELSAQVVKGWLMQDE 

>1Bordetella_avium_197N
MNQQATLSTSLLTRFPFLEKLRSLPKPVLLGAAAAVVALIVALALWSREPDYKVLFSNLD 
DRDGGAIVTALTQMNVPYRFSDNGGAILVPGNRVYDLRMQLAGQGLPRGGSVGFELMDNA 
RFGASQFAEQVNYQRALEGELARSIEAMHTVQHARVHLALPRQSLFVRDRQPPTGSVLLT 
LYPGRSLAEAQVSAIAWLVASSVPDLSADNVSIVDQNGRLLSAPAGEGRGLDADQMRFAR 
EYEQRTVERILTILNPLVGPGNVHAQASVEVDFARREETSEIYRPNQEPGQAAVRSQQTS 
DSRQTNASPAAGVPGALSNQPPAATQAPLTNPPAPAQPQAQPAAPQQAAQISGNERRDAT 
INYEVDRTISHVKQPVGQVKRLSVAVVVNHLPNKDGDPQALPPEELSKLTTLVREAMGYS 
EARGDSLNLVNSQFNDAPPTVPLWRDPDLIATIKTALGWVFGLLIAFWAYRRIRPIVSEY 
LYPQIDPEAVAAERAEIEREAVAAARAKEVNRYEDNLQRARDMATKDPRAVAMVLRAWMT 
KDEK 

>2Bordetella_bronchiseptica_253
MNQQATLSASLLARFPVLEKLRALPKPVLLGAAAALIAVVAAVAMWSREPDYKVLFSNLD 
DRDGGAIVSALGQMNVPYRFSDNGSALLVPAERVYDTRMQLASQGLPRGGSVGFELLDNT 
RFGASQFAEQINYQRGLEGELARSIEAMHTVQHARVHLAMPRQSLFVRDRQAPTASVLLN 
LYPGRSLSDAQVSAVAWLVASSVPELTAENVSIVDQNGRLLSAPLGEGRGMDADQLRFVR 
EMEQRTVERILTILNPLVGPGNVHAQASAEIDFARREETSEVYRPNQEPGQAAVRSQQTS 
DSRQTGPNAAQGVPGALSNQPPANAQAPIVNPPAVAGTPQQQQQQRAQQQAAGATTPQTQ 
PGAAAPSNDRHDATINYEVDRTISHVKQPVGMLKRLSVAVVVNYLPNKEGESEALPPEEL 
NKLTNLVREAMGYSEARGDSLNLVNSQFNDTPVAVPLWRDPELIAMIKTALGWMFGLILA 
FWLYRKIRPVVTDYFYPQVDPEVAAAQRQEAEREAQAAARTREVNRYEDNLQLARDMAGK 
DPRAVAMVLRSWMSKDEK 

>1Burkholderia_mallei_ATCC_23344
MDSQANSLINPDARSSLAGASPQAAAAAGALPGAAAGGADFGLGGFAERIPGLSRMKTNP 
RLPFLIGAALAIAAIVALVLWSRAPDYRVLYSNLSDRDGGAIIAALQQANVPYKFADAGG 
AILVPANQVHETRLKLAAMGLPKGGSVGFELMDNQKFGISQFAEQVNYQRALEGELQRTV 
ESSNAVRAARVYLAIPKPSVFVRDREAPSASVLVDLYPGRVLDEGQVLAVTRMVSSSVPD 
MPAKNVTIVDQDGNLLTQTASATGLDASQLKYVQQIERNTQKRIDAILAPIFGAGNARSQ 
VSADVDFSKIEQTSESYGPNGTPQQSAIRSQQTSSSTELAQSGASGVPGALSNTPPQPAS 
APIVASNGQPAGPAATPVSDRKDSTTNYELDKTVRHVEQSMGTIKRLSVAVVVNYQPSTD 
AKGRVTMQPLAADKLAQVQQLVKDAMGYDEKRGDSVNVVNSAFSAAADPFANLPWWRQPD 
MIELGKDIAKWLGVAAAAAALYFMFVRPALRRAFPPPAEPAAAAVPALDGPDDMLALDGL 
PSPDKKQLAEEDEEHPALLAFENERNRYERNLDYARTIARQDPKIVATVVKNWVSDER 

>1Campylobacter_jejuni_subsp._jejuni_NCTC_11168_=_ATCC_700819
MDFKNMLHQIGQLYQNLTRKQRIVIAASIIVVVGFLVFLALFRGSGSNANNGYAVLVENV 
SPSSSAAIVAKLEQNNIPYKLESENKILVPQDQVYRQRMFIASEGLIKDSRVGFEAFDTQ 
AFGATNEEQKVKYQRAIEGELARTIETLEPIRSAVVHIAFPKDSVFTERQIPPTASVVVN 
VREGLKLTRKQIDGIKNIVSAAVPKLTKENVKISDQSGVPLDEQEAYEDDLVRAQIKFKS 
DQEKALEDKIIENLAPFAGGMDKVKVSVNIDFDFSKQESQSEIYDPNPIVRSEQTLNEER 
TGRKDPEIQGVPGAVSNIGPVEGLDNKGQIDTYKKNQVTTNNELSKTITNTKKQFATVLR 
TSAAVTIDGKYQDVVDENGDVKSEYVPLTKEELASVESIVKNTINFSATRGDSVVVQNLP 
FHRESIRVESKVKTFYNRFVEPFIPPVKYFIAAILLFIFYKKVIAPFTQKMLEDVAAQEE 
MQQGPNAVLDDAEDALEKFNAARKKVEEQLGFGDNFNEDSIQYEVLLEKLRGLVSDKGEE 
IAALLQNLIQNDSEFGEKDM 

>1Catenovulum_agarivorans_YM01
MVNDGNANDATSSDMSSEEQKSGFLGGLGSVDILRQVTLILALAICLAIAIFIIVWAREP 
DFRPLGKMETDELIQTLDFLDQQKIEYRLDGDVVYVIEDQYQDIKLQMTRSGMTSGPATG 
DDILLTDMGFGVSQRVEMERLKYSREQSLARAIEELHSIQRAKVLLAIPKENVFARHEKK 
PSATVVLTMKRGKVLKSEEIDSVVDMISSAVQGLEPTRVTVTDQNGRLLNSGSQNDLSAR 
SRKEYEIEQKREAEYLEKIDSILIPVVGLGNYTAQVDVTMDFTSVEQTQKRYNPDLPAVR 
SEMTVETNSLGGIVAGIPGALTNQPPLDSNIPEEAKGGDGSANPSKSHREATRNYELDTT 
ISHTRQQTGVIRRLSVSVAVDYLPETNAESGETTYEPRATAELANIRRLLQGGIGFDIQR 
GDTLEVVTVPFVRTDLGDLEQTPFYEQTWFTKLVRLALGTLIIIVLIVMVVKPMLRKLIY 
PEEVVDDFDDDSLASGIDLGDETLDMLTTDFDASAVGFNQDGTLMLPDLHKDEDVLKAVR 
ALVANEPILSAQVVKAWLNEDA 

>1Chitiniphilus_shinanonensis_DSM_23277
MAEAGVAADGNLITASGPQALRQRFAALSGTRRIAIMVGIAAVIALIVGYSLWSREPPYR 
ILFTNIPDTEGGAIVQALQQANVPYKLEAGGTISVPATQVYDMRLRLAAQGLPKSGNVGF 
ELMDNQKFGISQFAEQVNYQRAVEGELARSIQTIAAVDSARVHLAMPKQTVFLRDQQKPT 
ASVMLTLRPGRVLDDAQVAGIVHLVSSSVPALPVKNVTVVDQDGNLLSRSPDMNPSNLDA 
RQLLYVQQIEKNYVERVQAILEPIVGKGNARAEVTAQIDFAEVEQTSETFRPNNASEAAI 
RSRQTMDIQGRNTEQNPAGVPGALSNQPPGAAAAPITAPVASGIAAAAAGSVNSRKESTT 
NYEVDKTVQHVKQPVGSVKRLSAAVVVNYKPGADKAGKVSYVPYSPEEITQLNNLVREAI 
GYNQQRGDSVNLVNAAFADSMPLEDRPLQDKAMDYVKQNYAELIKLGLIGLVVLYLLFFV 
VRPLMKDLARPRDVPGTYDLDLGEAELDDEGAVAGSEEEVQRSAAFADLLQQSKEIAKND 
PRMVATILREWMSNEEENANPNKLG 

>1Comamonas_testosteroni_TK102
MSAVAEVPVPNAVPGATYAPRPALAQRWSALDRGQRLRWGALAALVAVGLVAAAVFYRQP 
DYKMLFSNVSDKDGGAIVAQLTQMNVPYKYSEGGGAILIPADRVHDVRLKLATQGLPKGS 
VTGFELMENSKFGITQFQERLNFQRGLEGELTRSILALNAVQSARVHLALPNQNGFFREQ 
QKPSASVLLSLHPGRMLDRAQIAGIVHLVASSVPEMEPSAVSVVDDTGKLLSQSPDGNAG 
GVDMQQFLYTQQVEQQYVRRILDILEPVVGKNNVKAQVSAELDFSQTESTSEQHRPNQST 
DGGAVRSQQVMETNGDKTATPPTGVPGATSNQPPQNSTAPINGANPAPQAAGAGQGNAQG 
NKRESITNYEVDKTVKVTRGSTGTVKRLTAAVVVNAPLAAAAGTDAATAAAAAAVSSGLR 
PLTAQQQEQLLTLVRETVGYSADRGDSVNLVSAPFMDSGAAPAELPMWKDPEIQAMAKSL 
GVPIALALFGALVLLGLVRPLLKGRNTSPGGQLNAIEAEALDRPALPAPAKDLSPTKEQE 
RLDQARHLAKQNPIAVANIVKTWINGEG 

>1Cupriavidus_taiwanensis_str._LMG19424
MTAAVALPGRPAEMLERLKANPKLPLMLGGAALAAAIAVGVLWSRGPDYKVLYSNLSERD 
GGAVLQSLQQMNVPYKFAEGGGAVMVPAEKVHETRLRLASQGLPKSGTAGMELMDNQKFG 
ISQFAEQVNYQRGLEGELARSIESIAAVQSARVHLAIPKPTLFVRERQKPTASIVLQLYP 
GRAIDEGQVAAISHLVSSSVPELTPKSISIVDQHGNLLSNTGNERMLDATQLKYVQALEQ 
NYLKRIEAILTPIVGKDNVRAQVTADVDFSIVEHTDESYKPNQDPTRTAIRSQQTSESTQ 
QGATPPGGVPGALSNQPPAAAVAPVTTPQTPRAGQAPGQAGAPGAGQPGQPGQAGQAGQA 
AQGATATASSGPSSNRRDSTVNYELDRSVRHVQQAPGGVRRLSVAVVVNYRQQADAKGKL 
VAEPLPPALLAQIQNLTKEAMGFSAERGDSINVVNSPFTAEREKAEPELPLWKQPDMIAL 
GKSLAGYLLLALLALFAWFKVARPILRRYTAPPLPAPEPKDETEAVLLPPEEPANPEILR 
LAAKYESDLALVRDAAQRDPRLVASVIKNWISNDNR 

>1Dechloromonas_aromatica_RCB
MAATTETTAGTAPEQNPVDRLREAFNRLGSQQKIVFMVAIAALIAIIVGAILWSRQPDWK 
VLFSNLTEKDGGSIAAILEQQNIPHRYSNSGALLVPSDRVHEVRLKLASQGLPRGGMVGF 
ELMENQKFGVSQFAEQVNYQRGLEGELARTIQSIGSVQSARVHLAIPKPSVFVREEQKPT 
ASVMLNLYPGRTLDGGQIAGITHLVSSSVPQLPASNVTVLDQSGALLSQLKSKLTEAGLD 
PTQIKYVHDVENSIIKRIDEILSPLLGADNFKVQVAADIDFSQTEQTAESYRPNNTPEST 
SIRSQQNNETANVNQAAGGVPGALTNQPPVPATAPLTQPATGTTPGQPAKPGEPQGKIDA 
AGVTAPLNAAGQPISTSKNATINYELDKTIRHTRQGMGNIRRLSAAVVVNHRKDVDKTGK 
PLTKAIPDAEMKQINELVREAMGFTKERGDTLSVANAPFTAIDKSENELPIWKDPENVSY 
IKDILKYLLIAAIIAFLYIKLIQPSLKTMFPARHEGEKHAGDGTGPGGIFGGITGSAEEA 
GEDGSTQVTIDNYAIKIQKAREFAEKDSKAVANIIKDWMGVNGN 

>1Edwardsiella_ictaluri_93-146
MNASATGTAGTAAKSAENSIKAILERVRANPKIPLLLASAVAIAIVVVLALWARAPDYRV 
LYSNISDRDGGAIVTQLTQMNIPYRFANNGTTLMVPASDVYATRLKLAQQGLPRGGAVGF 
ELLDQEKFGISQFSEQVNYQRALEGELARTIETLGPVVSARVLLAEPKPSLFVREQKQPS 
ASVTLTLEPGRVLDDGQINAIVYMVSSSVAGLPPGNVTVVDQYGHLLSQPDGTGRDLNAA 
QLKFTAEVESRLQRRIETILQPMLGNGNVHAQVTAQLDFASREQTDEEYTPNQPPNQAAV 
RSKQINQSDQSGGLQSGGVPGALSNEPAPAPTGHINGKPRSAQGGNGAANRSNAVSNNGR 
QSSRSENFRRDETINYEVDRTIRHTKARAGTIERLSVAVVVNYASDTKGKEVALSQQKMD 
QINNLVREAMGFSQSRGDTLSVVNTPFNSVEDNGGELPFWQKQAFIDLLTTLGRYLLVAL 
VAWLLWRKLVKPLLTKQQQAAAAAQQRADTPPLSAQPSKQLSNEELQQRRKLQQRSTAEA 
QTERVREMAEQDPRVVALVIRQWMSTEQQ 

>1Enterobacter_cloacae_subsp._cloacae_ATCC_13047
MSAAASTAPQNKSLEWMNRLRANPKIPLIVAGAAAIAILVAMVLWAKSPDYRTLYSNLSD 
QDGGAIVTQLTQMNIPYRFADNGGALEVPADKVHELRLRLAQQGLPKGGAVGFELLDQEK 
FGISQFSEQVNYQRALEGELARTIETLGPVKSARVHLAMPKPSLFVREQKSPSASVTVNL 
EPGRALDEGQISAVTHLVSSAVAGLPPGNVTLVDQSGHLLTQSNTAGRDLNDAQLKYAAD 
VEARLQRRIEAILGPVVGNSNVHAQVTAQIDFSNKEQTEEQYRPNGDPAQAVMRSRQVNE 
NEQVGGAYPGGVPGALSNQPAPANAAPISTPPANQQNGQQNQQTTTSTASNAGPRTNSRN 
ETTNYEVDRTIRHTKLNVGDIQRLSVAVVVNYKTLPNGKPLPLTAEQMKQIEDLTREAMG 
YSEKRGDSLNVVNSPFNPVDETGGELPFWQQQAFIDQLMSAGRWLLVLIVAWLLWRKGVR 
PQLQRRAEAEKAAREQINARQEVEEAVEVRLSKDEQMQQRRANQRMGAEVMSQRIREMSD 
NDPRVVALVIRQWMGNEHE 

>1Escherichia_coli_str._K-12_substr._MG1655
MNATAAQTKSLEWLNRLRANPKIPLIVAGSAAVAVMVALILWAKAPDYRTLFSNLSDQDG 
GAIVSQLTQMNIPYRFSEASGAIEVPADKVHELRLRLAQQGLPKGGAVGFELLDQEKFGI 
SQFSEQVNYQRALEGELSRTIETIGPVKGARVHLAMPKPSLFVREQKSPSASVTVNLLPG 
RALDEGQISAIVHLVSSAVAGLPPGNVTLVDQGGHLLTQSNTSGRDLNDAQLKYASDVEG 
RIQRRIEAILSPIVGNGNIHAQVTAQLDFASKEQTEEQYRPNGDESHAALRSRQLNESEQ 
SGSGYPGGVPGALSNQPAPANNAPISTPPANQNNRQQQASTTSNSGPRSTQRNETSNYEV 
DRTIRHTKMNVGDVQRLSVAVVVNYKTLPDGKPLPLSNEQMKQIEDLTREAMGFSEKRGD 
SLNVVNSPFNSSDESGGELPFWQQQAFIDQLLAAGRWLLVLLVAWLLWRKAVRPQLTRRA 
EAMKAVQQQAQAREEVEDAVEVRLSKDEQLQQRRANQRLGAEVMSQRIREMSDNDPRVVA 
LVIRQWINNDHE 

>1Glaciecola_nitratireducens_FR1064
VAEATSTELTLSNSLDGMDDSVESKPTLMDQLGTTEMVRQITLVVTLVICIVIAIFVFLW 
SKEPTYRPLAQMPTQELIETLDFLDQSEIQYKLEGNTVYVVEEQFNDAKFGMARQGISNE 
ASQGTDIIMQDMGFGVSQRVEMERLKHAREQQIARTIEDMNGIGKARVLLALPKENVFAR 
REKKGSATVVVTASRGNVVSAQEVDSIVDIVASAVQGMEPSKVTVTDNNGRLLNSGSQDA 
GASAARKEYELEKRREAEYMEKIDSILIPVLGLGNYTAQADVTMDFTATEQTQRRYNPDL 
PAVRSEMISEQSNVGNVIAGIPGALSNQPPMDATIPENAVGAGNGAPLPGSNSKEQTRNY 
ELDTTISHTKQQTGVIRRLSVSVAVDHSSVTAADGTVTSAPMSQEQVLNIRRLLQGGIGF 
DVTRGDSLEVVSIPFNRIDMGEIKETPFWEQDRFMPILKLVLGALVIIILIFFVVRPMLM 
KLIFPENNIADNEFDESDLDLGEDPLAILNDEFDESQVGFAADGSLMLPNLRKDEDVLKA 
VRALVANEPELSAQVVRGWLLQDE 

>2Glaciecola_psychrophila_170
VAEASSTELAMSDMGTDMYPEDSGAEQKSGFMDTIGSTDMMRQITLIIALVICVAIAVFI 
LIWAQEPDYRPLARMETQELIETLDYLDQAQIDYRLEGNTVYVSSEQYQRIKLDMTRQGI 
TQGDTAGVDIIMQDMGFGVSQRVEKVRLKHAREQQIASTIEEMTAVARAKVLLALPKENV 
FARREKKASATVVVTTRRGSMISSGEVNSIIDIVASAVQGLEPDRVTVTNSNGRLLNSGS 
QGAESARSRKEYELEKKRESAYLEKIDSILIPVLGLGNYTAQADVTMDFTSVEQTQRSYN 
PDLPAIRSEMTVEDNTIGGVIAGIPGALTNQPPLDSNIPERANGGATQQTPGRNHKEETR 
NYELDTTVSHTKQQVGMIRRLSVSVALDYVTSTAADGTESIAPRAQAELLDIRRLLQGGL 
GFNVTRGDSLEVVSIPFNREGEVPLPDIPFWEDPKFLPLIKLGGGIFIIALLILVVVRPM 
VRKLINPDDMKSDEFDADEGLDLGDDTISLLAEEFDESQVGFAADGTFMLPDLHKDEDVL 
KAVRALVANEPELSSQVVKNWMMQDD 

>1Hylemonella_gracilis_ATCC_19624
MNPVATSPMALPANPTLSQRFAALERGQKMRLALGVVLVVAVLLGALLMNHKTDWRVLFS 
GLSDKDGGAIIAQLTQMQVPYQYTEGGGAILVPADKVHDTRLRLASQGLPKGSVTGFELM 
ENSRFGATQFQERVNFQRGLEGELTRSIQALSSVQSARVHLALPQQNGFFREQQKPSASV 
LLTLYPGRILDRAQIAGIVHLVSSSVPEMKPEAVSIVDDTGKLLSQSPDGAAGQDGVDTQ 
QLKYVQQIEAQYRQRILDILEPVVGKGNVQAQVTADVDFSQSEQTSETHTPNQAPDTGAV 
RSQQTLESTNPGPAGPSGIPGAVSNQPPGPNSAPINAAAQALAPGVPQAQAQAQGRAGQT 
AQAAAPVSTRKESVINYEVDKTVRVVRAARGAIKRLSAAVVVNQRTQADARGNVAPVPLT 
QQQVDQMTALVRESIGFNGDRGDSVNLMNAPFVVDAKADESLAFWQQPAVQELARDLAWP 
VGAVLLALVVLFGVVRPVLKAMQAPPPPQLDALLDEDLELGLQDPIKKGPRIQERQLEEA 
RKLARENPAAVAGIVKNWIGSNKDDMALLPQNPNAVVN 

>1Marinobacter_adhaerens_HP15
MASVPAETNASNMPAAREGDAPESRSDLFMGFNRLNLLRQIGLMVGLAASVALGLAVVLW 
AQEPNYQPVVGDLSSYNPQDVTTILESNGIDYKMDPRTGALLVPSDQVYNARLKLAAEGV 
TDRQTMGYELLDQERGLGTSQFMETISYRRGLEGELARTVASMRGVRNARVHLAIPERSV 
FVRDARDPSASVFLEVFAGRRPEQEQINAIVNLVAGSVPMMSKEHVTVVDQNGNLLTGKQ 
SQSGADQMADQYEYTAKVEERLTRRVASLIGPIVGDGRYRAEVSADLDFSSVEQAEELFN 
PEQQAVRSERELTERRTAGAQGGIPGALANQPPANATVPEQAAGGDGEQAAPAPVNVRSE 
STRNYEMDRTVSYRRQELGRVKRVTVALAVDDMKVVDPQTGEVSYEPWPEQELQRLSMLV 
RDAVGYSAARGDSVTVMNTAFAQEESVEFEAPAFWEQPWFWDLMKQVLAGLVILVLVLGL 
LRPTLKSLSGGGQRERGLDSGSGSGGGYGGLDDIEGGDELRKAMSAQDDLLLPGATDGYD 
RQLNALKGLIAEDPARVAQVMRQWVNVDD 

>2Marinobacter_hydrocarbonoclasticus_str._ATCC_49840
MASVPAETAASDLPATQESDTPESRSNLLLGFNRLNLLRQVGLMVGLAASVALGVAVVLW 
AQEPNYQPVVGDLSAYNPQDVTTILDSNGIDYKMDPRTGALLVPSEQVYNARLKLAAEGV 
TDQKTMGYELLDQERGLGTSQFMETISYRRGLEGELARTIAAMRGVRNARVHLAIPERSV 
FIRDAREPTASVFLEVFAGRRPEPEQIRAIVNLVAGSIPMMNRDQVTVVDQNGNLLTGDE 
VQAETDRMKDQYEYTSRVEERLTRRVASLIGPIVGEGRYRAEVTADLDFSAVERAEELYN 
PEQQAVRSERELSEQRVAGAQGGIPGALANQPPGAATVPEQATAAPGEDGAPAAPPVNVR 
SESTRNYELDRTVSYTRQELGAVKRVTVALAVDDMKVVDPETGEVSYQPWPEAELQRLSM 
LVRDAVGYSASRGDSVTVMNTAFAPEEAVEFDAPSFWEQPWFWDFMKQVLAVLVILILVL 
GLLRPTLKTLSGGGRRERGEGGEEGEYGGLADIEGGQALRDAMSSQDDLLLPGATDSYDR 
QLNALKGLIAEDPARVAQVMRQWVNVDD 

>3Marinomonas_sp._MWYL1
MDNVPAEQSEQKLYLELVTGFNKLTVIRQLALMVGLAASIAIGLAAVLWSNGPDYKPVLS 
SITDYNADQIVEILSVNNIPFKLDQNTGALLVESDFYHQARLKLAGSGIVSDNIVGMEIM 
DQEQGLGTSQFVETTRYRRGLEGELSRTIASLQSIKSARVHLAIPKESVFVRDTRKPSAS 
VFLELYPGRRLDKSQVEAIVNLVASSISQLSDKDVTVVDQRGTLLTEKDSDSELSVAGKQ 
FDYARKVEEVLLQRVNNILGPVIGQGRFKAEVSADVDFTAVEKTNEQYNPDLLALRSEQT 
LRENRSAGTSASGIPGALTNQPPGAVTIPEAVDENGAPIGGNTSAKNGQSREETTRNFEL 
DRSISYTKRQQGMVRRLSVAVVVDDLMSLNPDTSAIVRTPWNDDELGRLTLLVRDAVGYD 
PSRGDSVSVINSPFALPDPEEPAIELPFYQQAWFLGLIQPTLVGIFVLILLLVVVRPILK 
TLSEQNKIAVTEDTEAAIFSDETDEISDDQVSLVSAEDILVPGSPEKIDRQLNAIRGLIA 
EEPERVAQVVKQWVMESK 

>1Methylobacillus_flagellatus_KT
MAAANEAALAADTTTEAPAPGSFNFKSLLENKLLLALGAAAVIALMVVFWLWSQKPEYRV 
LFSSYSDKDGGAIVAALEQMNVPYRIADGGSAILVPANHVHDVRLRLASQGLPKGGNIGF 
ELLENQKFGVSQFVEQVNFQRGLEGELERTIQSIGAVQAARIHLAMPKPTVFTRDQQKPT 
ASVMLNLHPGRALDQRQVSAIVHLVASSVPELPTSNVTVVDQNGNLLSDNGKDAGNHYQL 
DPTQLKYVDELQQNIARRVESIIAPLVGAKNVHAEASAEVDFSMVEQAAEIYKPNQAPDS 
AAIRSSQTNESQTLPGQGVGGVPGALTNQPPAPATAPIVAPGTEPTTTTNANVVTTTTTT 
PPGTTVTTPVMNSERNTTTNYEVDKTIRYQQQPMGGIKRLTVAVVVNHKQEVDAQGKVIT 
RPLTDDEKTQISDLAKQAMGFNEERGDSLSVVNGSFMPEIAEAFPEVPLWKDPDNIEMAK 
EWLKNGLVLLVLYMLYRRFLRPLLRKLSPEEEKKGELAELDEEDQDAIVSLSEGEGGMTG 
EEAGEEEGGAPAERTYQKNLESARKLAKENPKVVASIVTNWVNSNE 

>2Methylobacter_tundripaludum_SV96
MSEQSGNSLIEANRQHDPTAKNTGHLDGEASHIFSTKVEAHPAIKGLAGLTIARQIGLML 
GLALSVAIGVAIVLWSQEPSYGRLYSEIGESDVSEILEILNKENIKYKVETGSGAIMVPM 
DQVSAVKLKLAAQGLPKSNSLGYELLDKEQGFGASKGVETVRFQRALEGEIARTIMSIQN 
VKTARVLLAIPAQSVFVRERKKPSASVIVNLYQGRSLDKGQVESIIHLVASSVPQLEAEQ 
VTVVDQKGQLLNSNDSSVAGNLTSKQFEYKKNIEEHLMGRIENILSPLVGSDGMRVQISA 
DVDFTETDRTQEMFNPDLPALRSEQTSEEQSTQSAIQGVPGALSNQPTPAGAAPDPAAAP 
AAPGSSATTAAAAPTSTATPGSAAKNATRNYELDKTITHTRLATGALRRLSVAVVVDDRH 
VPQSDGTVKGQSYSQEDINRFSDLVKQAVGFDSSRGDQVTVTNVTFKIDELIEALPAIPV 
WEQGWFLDLMKQVAAVLAVLFLLFGVLRPTMRSLVGRDIEEKKALALAEAQEKAIAIGGS 
VRFNDQGAPVAVPAGQQNVSFAKPNEMEMQDLLLLDVPQSYEHRLEYVKRLVDDDSKVVA 
QVIKSWIKKDG 

>3Methylotenera_mobilis_JLW8
MAAADAALANEGSTGVLAQMGGKLLLVAGIAAVVAVMVVFWLWSQQPDYRVLFSNYSDKD 
GGAIVAALEKLNVPYKFSDSGTAIMVPAAQVHQVRLKLAADGLPKGGNIGFELLENQKFG 
VSQFVEQVNFQRGLEGELERSIQSIAAVEVARIHLAIPKPSVFVRDQQKPTASVLLNLRP 
GRTLDAQQVSAVVHLVASSVPNLPTTNVTVVDQNGNLLSDTTKKMGAKNLDPEQLKYVEE 
IQQSIVKRVESIISPIVGAKNVRAEASAEIDFSVQEQAAETYKPNQQPDAAAVRSMQSNE 
TKSANGETAGVPGALSNQPPPAATAPITTEANADANGQPASNATPTNTEKNLTTNYEVDK 
TVSYRQQPMGGVKRLNVAVVVNNMPVVDKKTGKVSYRALTVAEKTQINDLAMQAMGFNKE 
RGDSLAIVNTPFAGEPQEVLPAIPLWENPRVIENVKDVLRFAVGVIALLIIYRKVLKPLL 
NKLTTPPKAAVNQGEAPDAVVSISADGSNAAEKPAYTQKIETAKQIAKDNPRMVASVVAN 
WTNGNE 

>1Morganella_morganii_subsp._morganii_KT
MSAAPQDTGDTKKGFALIIDRIKADPKVPLMVAGAAAIAVIVALFLWMRSPDYRVLLSNL 
SAKDGGDIVSQLTQMNMPYQLADNGSAILVPADKVHELRLKLAQAGLPKGGNTGFELLDK 
EQFGISQFSEQVNYQRALEGELSRTIESLSPVQTARVHLAIPKPTLFVREQKSPTASVTV 
GLLPGRALDEGQISAIVHMVSGSVSGLTSSNVIIVDQTGRLLTNNDNSQQSVSTSQMRLT 
QETEARLKQRIEDLLAPLVGRANVQAQVTAQVDYSKVEQTAEEYKPNQQPDSAAVRSRQS 
SQSQQNSNGGPGGVPGALSNQPVSAPAAPVETAKADTKDNKNASPADNKSNSNINSQSDE 
TTNYEVDRKISHTQRQIGVVDRLSVAVIINWLPQKKEDGTEEMQPLPPEMIKEIESLTRE 
AMGYSVSRGDSLSITNSRFTDEGQLTEEPSLFTSPVIIAQALEYGKILLLLLVGWLLWRK 
GIRPQWQRYRKAQQAEAEARMFKATQMKTPLVADDVISDDMDEKTRRRLTRQRVSAEIQS 
QRIREMADKDPQVVAMVISQWLGKAQ 

>1Nitrosococcus_oceani_ATCC_19707
MADTNTSSNPPAVTSEALPVASTRLAALQANIGRLSLQKQVGLLLAIAASVALVVGIFMW 
SWAPTYQVMYGAVTGKEKGEIVAALQKANIEYRLAENTGAIMVPASKVHEVRLQLAMEGL 
PRSADTGFELLEQNPGFGASEFLEKARYQRALEGELARTIGALNNVRNARVHLALPKQSV 
FIRNRRAPSASVVLDLYAGRTLDPGQVAAITHLVASSIPNLESSGVTLVDQRGNLLTRQD 
RSQSLGMTEGQFEHTRRLEEKYISRIQHILAPMIGSNKVRAQVVAEVDFTVTEQTQEYYN 
PGSAALRSEQMSEEERTGSRLPQGIPGALSNQPPADAQAPETVPEANGDEAQIEPVPTTR 
SQRATRNYELDRTISHSRLSPGSIRRLSVAVLVDEKAVTDAEGAVSTLPRSPQELAQVTA 
LVKEAVGFNAERGDTINVINAPFVPANEEEAFPELSLWQQDWFWQAVKQGGGILAILLLL 
LGVLRPAFRRLTALPEPVALSAIPNKDEEESDDGLQEDQLSLSSNKPTLQLSGPHSLEAN 
LEIVREMATGDSRRVAQVVKNWLVSDV 

>2Nitrosomonas_eutropha_C91
MATIQEEIQGEKKAFSQLDKIKQLPAQKKLGLMVAAAAVIALFAGTWLWSQTPDYRVLYA 
NLSEQEGGAIIDALQKMNVPYQFSESSGSILVPVNQVHEVRLHLAGQGLPKGNLSGFEIL 
ENQKFGSSQFLEQVNYQRALEGELARSIQSLSAVQGARVHLAIARPSVFTRERQQPSVSV 
LLNLHHGRMLSPEQVSAIVHLVSSSIPDLTVKNVTVVDQQGNLLSGQKENQMETGLDPGQ 
LKYVQDMEQNFVRRIEAILTPVTGQDNVHAQVTADIDFSRIERSEETYRPNNNPEESAAV 
RSQQKSESVSISQPDGGVPGALSNRPPAPAQAPVETKEGQEETAQTTPTDTRKESTTNYE 
VDKTISHIRQSTGQINRLSAAVVVNYRTRMNEEGNPINEPLSGEEIEKITALVKQAIGFS 
EARGDTLTVTNSQFRLKEEILEELPLWKDPDTVLLAKDIGKQLLIAAIVLFFLQKIFRPF 
LKNLLPPPPPAPVPALTAKDSEQDEAAINTIKVMTLEQNLEKARLLAANEPAIVANVVKG 
WVSGNER 

>1Oceanimonas_smirnovii_ATCC_BAA-899
VADNPLAETDQRALTASSDGTDMEAQERKSTPFALLGNADVLRQIVIVLALAICLAMAIF 
VLLWGKEPEMRPLGVYNNQELIETLDYLDAQKVEYKIDGNSVLVRADQYADIQLGLRRSG 
LTQAPPEGDSILLSDPGFGISQRLERERLNLSRERQLARVIEQYNSVAGAQVLLAIPREN 
VFVRDKRKPSATVVLNLRRGGSLRQEEVDAIVDTVASAVPDLTPGRVTVTDQNGRLLNSG 
SQDPLAARNRREFELQQQQEEEYRQKIDAILSPVLGLGNYTAEVDLNLDFRRRQQTVKTY 
NPDMPAVRSEMVMEDNTSGTGPIGIPGALTNQPPMESDIPEQAGQATEKSGTERSRREAT 
RNFELDTTISHTESAVGDIRRLTVSVAVDYKNVTQADGTTERVPLESAELARIERLLKGG 
LGFDVSRGDAIEVVSMSFNRPDLDAVADIPFYEQTWFWRLARILGAVLVLVVLLLALVRP 
MVKRLLNIDDKTDELDLDGQSALSGNNDLDMLAQQAELEDGMFGIKDGQLRLPDLNKDED 
LLSAVRALVSNEPDLAAQVIKDWVQSDE 

>1Photobacterium_leiognathi_CFSAN029437_01.0
VAEENINQPLAVSGNGSAPALHDDAGLDQGADISEKKASSTDSILGNLDLLRQVILVLSV 
AICVALIVLVTMWIKEPEMRPLGTYETEELIPILDHFDQKKIEYQLDGNTIRVPAEEYSA 
IKLDLTRSGLNTRTVEGDDILLQDMGFGVSQRLESERLKLSRERQLARAIEQISQVRKAQ 
VLLATPKQSVFVRHNQEATATVFLTLSSGGSLGQQEVDSIVDMVATAVPGLRPTRVTVTD 
QHGRLLSSGTEDPSATAKRKEYELERKQEQSLREKIDAILMPVLGLGNYTSQVDVAMDFS 
ALEETRKRYDPATAATRSEFTLEDINGGNTVSGIPGALSNQPPVDSAIPQNVKDMQSGSG 
GADGSVHRESTRNYELDTTISHKRAQTGTIARQTVSVAVDYKTITDPATGDVTRVPVSEA 
EIAKIRRLLMGGIGFSEARGDLLEVLSVPFALPESQVAADLPIWENPNFNNWVRWVAAAL 
VIIVVIMVLVRPAMRKLLYPNQAPDGTPLDENGMPILANTTDSVGLIGAELDGGEGFELS 
SSSLDLPNLHRDEDLLKAVRALVDNEPDLAAQVVKSWVNEDG 

>1Pseudoalteromonas_atlantica_T6c
VAEATGTELAMSNAGADPYSSGSEAEQKSGFMDSLGSTDMVRQLTLVVALVICVAIAVFI 
MIWAQEPDYRPLAKMQTQELIEALDYFDQNQVDYRLEGNTVYVSADQYQNIKLGMARQGL 
SQGVSEGTDIIMQDMGFGVSQRVEKVRLKHAREQQLARTLEEMSAVTRAKVLLALPKENV 
FARREKKASATVVVTSRRGAIMGNEEVSSIVDIVASAVQGLEPERVTVTDSNGRLLNSGS 
QDSEAARSKKEFEMERKRETEYLQKIDSILIPVLGLGNYTAQADVTMDFTAVEQTKRSYN 
PDLPAVRSEMTVEENSVGGMLGGIPGALTNQPPLDSNIPEEASASNTQTTVPGRNHKEET 
RNYELDTTISHTKQQTGVIRRLSVSVALDHVSTVGEDGTSTLVPRSQAELLDIRRLLQGG 
IGFDVTRGDSLEVVSIPFSREGEVALEELPIWEDPKFMPILKLVIGGLVIIVLLLAVVRP 
MLRKLIYPEETTSKDEFDADEGLDLGDETISMLSQEFDDSQVGFAADGSFMLPDLHKDED 
VLKAVRALVANEPELSSQVVKNWLLQDE 

>2Pseudoalteromonas_haloplanktis_str._TAC125
VAQSNQSTDLALASGGIEQSDSDDQQEQKSGYLSALSGVDVLRQVTLIIALAICLAIAIF 
VIIWARQPDMRPLGKMPTEELIQTLDFLDAQKIDYQLDGNVVSVDESEYQNIKLLMTREG 
LDQGPTSGSDIIMQDMGFGVSQRLERERLKHGREQQLARTIEELNNITRAKVLLAIPKEN 
VFARREKKPSATVVLTLKRGRSLNSEEVDSVVDMIASAVQGLEPARVTVTDQNGRLLNSG 
SQSSLSARSRKEYDLERKREQEYLEKIDSILIPIVGLSNYTAQVDLSMDFSSLEETQKRY 
NPDLPAVRSETTFEENNIGGLAVGIPGALSNQPPVNSDIPEVAGQGGAGSVTSPSRTHKE 
ATRNYELDTTISHKRQQSGTIRRISVSVAVDYLPTVGENGETTMTPRSVEALSNIRRLLQ 
GGVGFDIQRGDALEVVTVPFVREAVDMSFEVPLWEQDWFMKIVRLVLAALVIIVLIMAVV 
KPMLKRLIYPDSTLDEYDEDALSSGVDIGDNSLDMLNKDFDSASVGFSSDGTLQLPDLHG 
DEDLLKAVRALVANEPELSSQVVKAWLTEDD 

>3Pseudoalteromonas_luteoviolacea_strain_S4054249
VATNQTTDLALSDGQAGAVAEGADTQQEQKSGYFSALSGVDMLRQVTLVIALAICLAIAI 
FIIIWARQPDMRPLGQYPTDELVQTLDFLDAQKIEYELDGNTVMVAETDYQDIKLKMARD 
GFTQSPTSGTDILMQDMGFGVSQRLERERLKHSREQQLARTIEELQDINRAKVLLAIPKE 
NVFARREKKPSATVVLTMKRGRTLDGEEVDSIVDIVASAVQGLEPSRVTVTDQNGRLLNS 
GSQDSLAARSRKEYEIERKRESEYLSKIDSIMIPVVGLGNFTAQVDLTMDFSAVEETHKR 
FNPDLPAVRSETTFEENNIGGITAGIPGALTNQPPMDSNIPEIAGAGGSGKGTTPSRSQR 
EATRNYELDTTISHKRQQTGVIRRISVSVAVDYVAKADAEGNVSMVPRAQEELNNIRRLL 
QGGVGFDMQRGDALEVVTVPFVREDILEASELPLWEQEWFMKVARLAAGALVIIVLIMAV 
VRPMLKRLIYPDDTLEDYDEDALTAGVDLGDSTLDMLSNDFDESAVGFSSDGTLQLPDLH 
GDEDLLKAVRALVANEPELSSQVVKAWLTEDE 

>4Pseudomonas_aeruginosa_PAO1
MADALIDSQVPAKSGGAGMLKKSFPGLSFLDNLSEMTMLRQIGLLVGLAASVAIGFAVVL 
WSQQPDYKPLYGSLNGVDANRVVEALTAADIPYKVEPNSGALLVKADDLGRARMKVASAG 
VAPTDNNVGFEILDKEQALGTSQFMEATNYRRGLEGELARTVSSLNNVKAARVHLAIPKS 
SVFVRDDRKPSASVLVELYPGRSLEPSQVMAIVNLVATSVPELDKSQVTVVDQKGNLLSD 
QQELSELTMAGKQFDFTRRMEGLLTQRVHNILQPVLGNGRYKAEVSADVDFSAVESTSEM 
YNPDQPALRSEQRNNEERQNSSGPQGVPGALSNQPPGPASAPQQATASAPADYVAPGQPL 
KDANGQTIIDPKTGKPELAPYPTDKRDQTTRNYELDRSISYTKQQQGRLRRLSVAVVLDD 
QMKVDAKTGEVSHQPWSADELARFTRLVQDSVGYDASRGDSVSVINAPFAPAQAEEIDSI 
PFYSQPWFWDIVKQVLGVLFILVLVFGVLRPVLSNITGGGKGKSLAGGGGRDGDLALGES 
GLEGSLADDRVSIGGPSSILLPSPTEGYDAQLNAIKNLVAQDPGRVAQVVKEWINADE 

>5Pseudomonas_syringae_pv._syringae_B728a
MAEAAADTVPARTGDSERKPLFGMSFLENLSEMTMLRQIGLMVGLAASVAIGFAVVLWSQ 
QPDYRPLYGSLAGMDSKQIMDTLTAANINYTVEPNSGALLVKSDDVQRARIQLAQAGVVQ 
NDANIGFEILDKDQGLGTSQFMEATRYRRGLEGELARTISALNNVKGARVHLAIPKSSVF 
VRDDRKPSASVLVELYAGRSLEPSQVMAIINLVATSVPELSKSQITVVDQKGALLSDQAE 
NSELTMAGKQFDYSRRMEGMLTQRVQNILQPILGNDRYKAEVSAVVDFSAVESTAESFNP 
DQPALRSEQSVNEQRSSSSSSGGVPGALSNQPPGPATAPQTAGGGAAGAAGPIAPGQPLL 
DANGQQIMDPATGQPALAPYPADKRVQSTKNFELDRSISHTKQQQGRLTRLSVAVVVDDM 
VKTNAANGEVTRAPWSAADLARFTRLVQDAVGFDASRGDSVSVINVPFSSERAEVLPEAS 
FYSQPWFWDIVKQAVGVIFILILVFGVLRPVLNNITNGKRKELAGFGGDAELGGMGGLDG 
ELSNDRVSLGGPQSILLPSPTEGYDAQLNAIKSLVAEDPGRVAQVVKEWINTDE 

>1Shewanella_oneidensis_MR-1
VSTEMIVGSNAGAMDQGVQQEHKSGVLGNLGGVDMMRQITMILALAICLALAVFVMIWAQ 
EPEYRPLGKMETQEMVQVLDVLDKNKIKYQIDVDVVKVPEDKYQEVKMMLSRAGIDSAAT 
SKQDFLTQDSGFGVSQRMEQARLKHSQEENLARAIEQLQSVSRAKVILALPKENVFARNT 
AQPSATVVINTRRGGLGQGEVDAIVDIVASAVQGLEPSRVTVTDSNGRLLNSGSQDGVSA 
RARRELELVQQKETEYRTKIDSILSPILGHDNFTSQVDVSMDFTAVEQTAKRFNPDLPSL 
RSEMTVENNSTGGSTGGIPGALSNQPPMESNIPQEAATAATESVAAGNSHREATRNFELD 
TTISHTRQQIGVVRRVSVSVAVDFKPGAAGENGQVARVARTEQELTNIRRLLEGAVGFSA 
QRGDVLEVVTVPFMDQLVEDVPAPELWEQPWFWRAVKLGVGALVILVLILAVVRPMLKRL 
IYPDRVNMPEDGRLGNELAEIEDQYAADTLGMLNTKEAEYSYADDGSILIPNLHKDDDMI 
KAIRALVANEPELSTQVVKNWLQDNG 

>1Shigella_flexneri_2a_str._301
MNATAAQTKSLEWLNRLRANPKIPLIVTGSAAVAVMVALILWAKAPDYRTLFSNLSDQDG 
GAIVSQLTQMNIPYRFSEASGAIEVPADKVHELRLAQQGLPKGGAVGFELLDQEKFGISQ 
FSEQVNYQRALEGELSRTIETIGPVKGARVHLAMPKPSLFVREQKSPSASVTVNLLPGRA 
LDEGQISAIVHLVSSAVAGLPPGNVTLVDQGGHLLTQSNTSGRDLNDAQLKYASDVEGRI 
QQRIEAILSPIVGNGNIHA 

>1Sideroxydans_lithotrophicus_ES-1
MADTDANMNVSLTRLLFGMPSQQKLGLIVAVAATVALLAGLFMWGQTPDYRVLYANMSER 
DGGAVIESLQQQNIPYKFTEGGTLMVPADRVYEVRLQMAAKGLPKGGTVGFELMENQKFG 
TSQFLEQVNYQRALEGELSRSVETIASVASARVHLAIPKQSVFVKEQQKPSASVILSLRA 
GNSLDEGQVSAIVHLISSSVPNMNAQNVTVVDQSGTLLSSARDSNAEQLMDATQLKYVRQ 
IEQDYVKRIEDILIPITGVQNVRAQVTASLDFSQTEQTAETFRPNQPPNQAAVRSLQTLE 
TQNGTTSTGGVPGALSNQPPVPATAPIVTPASAVVAAAGTAGNMHKELTTNYEVDRTIQH 
TKLPVGSIKRLSIAVVVNNPSTTGKDGKATSRPYTDAEKAQITALVKETVGFDAKRGDSL 
NLLNSAFNEQQEIIAETPMWKQPDTIAMAKDIFKYLLIAGGIGFLLFGIIKPAFKTISEQ 
SAAQETAMMSAAQHGQISHQAGNAAGQYAAQQSASSYEDNLQLAKQLAKDDPKIVATVVK 
EWVNKE 

>1Thioalkalivibrio_sp._K90mix
MAENAQSLPTVITGGIREFNGMPAGRQLALLGMLAGAIVVIVAVLYWAFRPTYVPLFPRM 
ESEEAAEVVQALSQAGISYQVDATTGQVKVPQGDVAEARLQLASEGLPRSGDVGFELLQE 
DTGLGTSRMVEGARFHRAMEGELARTVASLDAVERARVHIAQAEQSVFVRDRRPASASVV 
VHLRGSRSLSDSQVAAIVHLVASSTSELEAERVTVVDQRGRLLTQDGADRGGMASSDRLS 
FSREVEQRYAERIHDLLAPIVGSDKVRVQVNADIDFSQVERTEELYDPETIALRSEQTRE 
DERTGMDGGPAGVPGALTNQPPEGGAVEDPEGEMAPAPLPTSRSANVTRNYEVDRRINHI 
REAPGGIRRVSTAVVVDFREQVGEDGATESVARDAEELERIEALVREAVGFSEARGDTLN 
VVTAPFEAPAEEMIEDEVPFWSQSWFLEMVKIGAGLLLALILLLTVVRPALKQLMASPPR 
DRRADQQRALTDESDDDSAGAPAGSQSAVAALTGPKGPDQQEMDLEAVREMVREDPKRVA 
QVMKTWLGDDGR 

>2Thiobacillus_denitrificans_25259
MAVAGEMVVPGNVMEFTRTAGGRKILLMLGVAASVAVMAAVWMWGQQPEYRVLFSNFSDR 
DGGAIVAELEKMNVPYKYAEGGGAVLVPADRVHDARLKLASQGLPKGGNVGFELMENQRL 
GASQFVEQVNFQRAMEGELARSIESVSAVQAARVHLALPKDSIFVSEQKQPTASVLLNLH 
PGRALDPQQVSAIVHLVASSVPELATKNVTVVDQNGNLLSDAGKAPRVNGMDPSQIKYVQ 
ELQQDVVQRIESIITPIVGPGNVRAEATADVDFSRSEQAVESYKPNQTPDAMAIRSQQTS 
ESLNGSANPAGVPGALINQPPAPATAPITVPGQATPAPAAAAAQPATSTRKDATVNYEVD 
KTIQYVQQAGGGLKRLSVGVVVNYKKTVDKAGKVAMKPLSEAEKTQITNLVKEAMGYNQA 
RGDTVNVVNSPFASAQEEDLPQPPFWKQPEYAEYFDIARNVGKYLLMGIALLLLYLKVAK 
PLLKKMSEQQALAAPNHPLHLEQLATDERAALPGQRNYQENLSRAQRLANEDPRVVANIV 
KTWVANND 

>3Thiomicrospira_crunogena_XCL-2
MPDQPSLDPTLSSSKAAEGSPLLKNLTSLSVAKQVSLVIALAASVALAIGIILWSQSASY 
TLLFGSMDAKDMNEVIQTLDQENVPYKIEQNSGAILVPNEQVHSLRLKLAAQGYPKQAPT 
GYQILDIDQGFGISQFKETTRYQRALEGELAKSVSSINAVKSARVMLGMPKRSVFVRKQQ 
EPTASVTVKLYPGRALNEEQVSAIVYLVSSSIPNMKPKGVTVVDQQGNLLTSDSHSGIMN 
VSLKQLGYTRQVEDTLSQRIIRLLTPVAGGDHKVRAQVTAELDFTQQEQTRENYEPDPEA 
IRSEQEIKEINRNEGPMGIPGALTNQPPRAGIAPEEGYKPENDPNLKNSKEKKTKNYELD 
RTVSHIKNSVGSIRRLSVAVVLDDKLTVDDNGDTVRTPLTEDELQRYRRLVSDAVGLDEA 
RGDTLSIVNASFIQEKQEDFAGPEIWEEPWFWTLVKQILAGLAVLIIIFGVIRPMLKDLS 
KREEVAMDYPEDVPEEEEELENADEISRALEQMNEEVEQKAEEVDEDSEKDKEMLEKVKA 
VVSADPKLAAHIIKQWMSKGD 

>1Vibrio_fischeri_ES114
VSEENKNTNLAVSDDMPTGGAMALDSSVDVQNPDVDEQSSSKLDSALGNLDLLRQVILVL 
SVSICVALIVMLFFWVQEPEMRPLGVYETDELIQVLDHLDAQKAEYKLDGNTILVPASEF 
SKMNLDLSRAGLNKAVGEGDDILLQDMGFGVSQRLEQERLKLSRERQLASTFEQMRPIRK 
AQVLLAMPKQSVFVRHNQEASATVFLTMRMGAMLKQEEVDSIVDMVASAVPGMKPTRVTV 
TDQHGRLLSSGTQDPMAMAHRKEQELERKQEQSLRDKIDAILIPILGLGNYTAQVDVSMD 
FSAVEQTRKQFDPQTPSTRSEYTLEDYNNGNVIAGVPGALSNQPPVDSAIPQDIAELKDG 
SVLGQGSVHKEATRNFELDTTISHERKQTGTVARQTVSVAVKERQSVNPETGEVTYTPIS 
AAELDKIRQIIIGSVGLNEQRGDLLNVLSVKFAIEEQPIAIDVPIWENPNFNDWVKWLAG 
ALVIIAVILVLVRPAMNKLLFPNQAEDEALANAERNAEGEMGLIGSDLDGDGFEFGSGID 
LPNLHKDEDLLKAVRALVANEPELAAQVVRNWVSENG 

>2Vibrio_vulnificus_YJ016
VAEENKSTDLALTDDGSSKALTMHSDMDMDSQNPDLDERSSSKFDMAVGDLDLLRQVVLV 
LSISICVALIVMLFFWVKEPEMRPLGVFETEELIPVLDHLDQQKINYKLDGNTILVETSE 
FNSIKLDMVRSGLNQSTQAGDDILLQDMGFGVSQRLEQERLKLSRERQLGKAIEEMKQVR 
KAKVLLALPKQSVFVRHNQEASASVFLTLNTGSNLKQQEVDSIVDMVASAVPGMKTSRVT 
VTDQHGRLLNSGSQDPVSAARRKEQELERNQEQALREKIDSVLIPILGFGNYTAQVDIEM 
DFSAVEQTRKQFDPNTPATRSEYALEDYNNGNMVAGVPGALSNQPPADASIPQDVAQMKD 
GSVLGQGSVRKESTRNFELDTTISHERKQMGVINRQTVAVAIKDRATINPDTGDVTYTPR 
SEAEINAIRQVLVGTVGFSENRGDLLNVLSMPFAEPEQEQLADVPIWEHPNFNDWIRWFA 
SALVIIVVILVLIRPAMKKLLNPAGDDEDEMYGPDGLPIGADGETSLIGSDIDAGELFEF 
GSSIDLPNLHKDEDVLKAVRALVANEPELAAQVVKNWMING 

>1Plesiomonas_shigelloides_31289_E01
MADSSTTLATATDPVGAGSAGQNPDLGERSSRFEFLSQVDWLRQLILVVAVAICIALIIF 
AFFWAQEPEMRPLGTYGNEELVQTLDYLDQNKVPYKLDGNTIKVAQDQYQKVQLMLTRAG 
LDKPADNGDSILLSDMGFGVSQRLERERLKLSRERQLASAIEQIRNVMKAQVLLALPRES 
VFIRDQNNASASVMVTLRAGKSLTQEEVDSIVDMVASAVPGLSTTRVTVSDQTGRLLNSG 
SQDPASMAQRREFDLQRQQEKALREKIDSILIPVLGMGAYTAEVGVLMDFTQREQTQKQF 
DQDKPAMRSEFSRENVNRGRGVAGVPGALSNQPPADSSIPQDVKALQNGDKLSDGSFSKE 
STRNYEVDTTIKHTRQATGQLEKMSVSVAVDYKPGTAPDTGNAVRVARNDAELENLRRLL 
IGGLGMDMKRGDVLELVSVPFASTDALADITEPAFWESENFRQSIRYLSAALVVVVLLLV 
LVRPAMQRLLNPKIDKQLQEDAENELLQEDELKLLSSDLEDSTLSIGSMLELPNLHRDED 
LVKAVRALAANEPELATQVIKYWLENHDK 

>2Shewanella_sediminis_HAW-EB3
VSTDMVVGTNSTLASDGIAGGVQEENKSGGVGSFGGVDMLRQVTMILALAICLALAVFVM 
LWAQEPEYRPLGKMSTQEMIQVLDVLDKNKIKYEIDVDVVKVPEDKYQDVKLMLTREGVD 
SAASSSDYLSQDSGFGVSQRMEQARLKHSQELNLARAIEELRNVTRAKVILAIPKENVFA 
RNRSKPSATVVINARRGSLGQEEVDSIVDIVASAVQGLEPTRVTVTDSNGRLLNSGSQDA 
VSARARREQELVQQKESEYRNKVESILMPILGPENFTSQVDVSMDFTSVEQTAKRYNPDL 
PALRSEMTVENNSNGATTGGIPGALSNQPPMEANIPQEALNNQADAESNSSSGSSHREAT 
RNFELDTTISHTRQQIGVVRRVSVSVAVDFKSGSAGEDGQVSRVPRTEQELSNIRRLLEG 
AVGFTTQRGDIIEVVTVPFMDQLIEDVPAPELWEQPWFWRAIKLALGGIVILVLILAVVR 
PMLKRLIYPDSVKLPDEPRFGDELAEIEDQYASDTLGMLNRPEAEYSYADDGSILIPDLH 
KDDDMIKAIRALVANEPELSTQVVKGWLQDNEQ 


>50031Aeromonas_salmonicida_subsp._salmonicida_A449
LVTSPQGASDSFRTRVQEGLRNWRSLSRDNKSILTIALLAAIVAGTIVVILWTSSKNYVP 
LYGKQELYDTANIMEMLEKEQVPFRLEKSSGQILVPESQLAHVRMALAARGVRAAMPSGL 
EGLDTVTGLGTSEFMEGARYRHALEGELARTIISLDAVRSARVHLAIPKRTLFVGRDEEK 
PSASVMMDLQPGQAMEPGQVEAIANLVAGSISGMKPGAVTIVDQAGQLLSAELGDKAGFG 
KQSVQQMEYVRKLEQYIRQRASDMLYPMLGTSNFRVQIAADVNFNAVEETQQQLDPQGVV 
TKESTKSDKTIDALALGIPGALSNRPPETTPKNEQPAQNQVEANTDTQKNDSRTERQEVS 
KQYENSRTIVHTRYQQGRLEKMNVSILLNQQSAPKDGWSAEQLEQIRQMVERSVGFDNAR 
GDQISLQVFDFTAAVPIVPPESGWWETPYWQDSLRYLVGGLLGLTLVFFGIRPLVKHLVR 
TQQLPDEEPTEEQDEPQEPTVGLSMRRDDDAALTAPMMSNGLIRADNQMEPQFSSLNLEA 
LPEPGSELEVQLQHLQLLVEKDTARVAEVVRSWVSGNEQR 

>50041Aeromonas_veronii_strain_TH0426
IRLQEGLRNWRTLSRDNKSILTIALLAAIVAGTIVVILWTSSKNYVPLYGKQELYDTANI 
MEMLEKEQVPFRLEKSTGQVLVPENQLAHVRMALAARGVRAAMPSGLEGLDNVTGLGTSE 
FMEGARYRHALEGELARTIIALDAVRSARVHLAIPKRTLFVGRDEEKPSASVMLDMQPGQ 
SIEAGQVEAIANLVAGSISGMKPGAVTVVDQSGQLLSAELGDKVGFGKQSVQQMEYVRKL 
EQYIRQRANDMLYPMLGSTNFKVQIAADVNFNAVEETQQQLDPQGVVTRESNKSDKTIDA 
LAMGIPGALSNRPPETAAKDEKAGADKGNANTATQQNDTRTERQEVSKQYENSRTIVHTR 
YQQGRLERINVSILLNQQIAPKGGWSAEQLEQIRQMVERAVGFDESRGDQISLQAFDFNG 
AVQVAAPESSWWETPYWQDSLRYLVGGLLGLTLVFFGIRPLVKHLVRTQQQPDMEMGETE 
EELEPTVGLSMRRDDDDPQLTSALSNSLIRTDNKMEPQFSSLDMESLPEPGSELEVQLKH 
LQLLVEKDTARVAEVVRAWVSGNEQR 

>50811Oceanimonas_smirnovii_ATCC_BAA-899
MAQASTLMAAGQPFKTGFGKARSRWQRLSDHHRQVILLGSLALMIAVAVVVFLWQAGRSF 
VPLYGKQELYDQARIVEVLEQEQIPFRLDAHSGQILVDEALLGQVRMQLAAQGVKAMLPA 
GMDELAQGTGFGTSQFMETRRYRHALEGELARTIMALDWVRQARVHLAMPERTLFIGRAE 
QTPTASVMLDVVPGHGPDPAQVEGIVNLVSGSVPGMTRDKVSVIDQRGRVLSDELTMNGQ 
SRGLSLRQVEYSRQLEQQLAQRARDMLYPVLGGNNFRVQVTADLDFNAVEETRESLDKTP 
VLLRETGSENRTQNSLELGIPGALSNTPPQTDAESENTDSKDNQSQREQREYQRQFESGR 
SVVHTRYQSGRIKQLSISVLLNQSAAPEGGWDQQQLTQLGQMVQGAVGFSQARGDSFALS 
SFDFAPQAVLTEFPEQLAWWQQPQTQAYARYLIGAFMVLAILLLGVRPLIRHLGTNQKAA 
ALRELQAALPDAGEHGASAALPGQMASVERAGPHTTLPWEADEREWQLPPPGSELTVQVT 
HLQLLAERETDRVAEVIKHWIKTS 

>50891Photobacterium_leiognathi_CFSAN029437_01.0
MSEIIAQPTMANTATGAASVKSASSNPYIENIKNLWDSSQRNLVLSAVLAAIVAAIIVVA 
LWSSSQNYRPLYGQQERFDSGEIISVLETEGIPYRLQEANGQVLVAEGEVAKIRMLLAAK 
GIKAKLPTGLDSLKEDSSLGTSQFMETARYRHGLEGELVRTIIALDAIANARVHLAIPRK 
TLFVRHNAEAPTASVMVELKPGEDLKTEQVEAIINLVTGSVTGMKTENVSVVDQYGRLLS 
ADIGSTEMGKVNAKYLDYQKNLEKQVIQRAADMLTPIVGPSNYRVQVAADLDFSHVQETK 
EVVDSAPVVKNEHRIENNSIDNIALGVPGSLSNKPPVTGEEENKDSKNTNERTEINRQYA 
LGSSVRHTQYQQGKLNKLNVSVLLNSTAAPNGSAWTEAETQQISAMIKDAVGISADRGDS 
LSILSFNFTPIAIEAPPAIPWWQDPTVQQPLRYMIGGILGLSMIFFVLRPLITHLTGLDR 
GRKELTFAEEDIPQEYDENLKTRAEQEHEESLNERLAAKGIESANNALNASNDLLPPQGS 
PLEIQLKHLQLISNEEPERVAEVLKQWVNVNEPIASKKSD 

>50911Plesiomonas_shigelloides_31289_E01
VTELLQKKWAQLPAPSAMLAKVKGRRLSALLGVIALVVTGIVVLALWLGNSEYRPLYGRN 
EAFDQSQVMSVLDKQGFNFYVDGNSGQLMVARDQLGKARMALAAAGVKVQLPTGLEILDK 
DNSLGTSQFIEDARYRHGLEGELARTIMSLDGITNARVHLAIPKRTLFIRGNPELPSASI 
AVSLQPGVSLKPGQVRAIVNLVSGSVTDLKPENVTVVDQAGRLLSANDADAQAGETNTQY 
LEYVNRLERSYIDRATRMLDPMLGMGNFEVQVAAKVNFDRKEATEEVYNPQGALTREYSR 
EDRSNEEQSAGVPGALSNQPADKSTNTKNANNKTSSTTQENQSDSKDLVNRTTELNRDFQ 
LDRTQRHIRYQQGELQHLSVSVLINGKPEQYSKAELDQMTTMLQDALGLRSANGDQISLH 
VFPFVAGDNPLSADAPWWKDPFWMDVLRYVLAAVVALAVLFGVVRPVLRQLAKPLPVNDP 
ALPAQAEDDATASSGELQPDGTSEKGEASAALPVSRPGLTLNENLLELPSPETGLEVQLE 
RIQFLANQEPERVAQVVKQWIKVEQHDGN 

>51031Shewanella_sediminis_HAW-EB3
MSTTLAQPSPNMTDVRDKSEIVSSLKTKWQQFNRGDRQVLVLAILASVVACVIVLLLWTA 
SQGYRPLYGQQEKVETSQIIEVLEAEGINYRLEANSGLVLVQEDKLGKARMLLAARGVKA 
KVPSGMESLDNSGIGTSQFMEQAKYRHSLEGELSRTIMALKAVRTARVHLAIPKRTLFIR 
QQPELPSASVMLDLYAGSKIQPGQIEAIANLVAGSVTGMTPERVQIVDQEGNHLSSGIAI 
NQDITQARDRQLKYTQELEQSLINRASSMLAPVLGKENFQVQIAAQVNFNQVEETRESLD 
PQSVVTQEKQSINDTNSDIAMGIPGALTNQAPKAQANKTEENTRRNLNQQESRQYEVGRS 
VRHTRFQQMQLENLSVSVLLNNQAAGENGWNEAQVSQLGTMVKDSIGYSMQRGDQFSINS 
FDFAPVQIAQFEPMPWWQTEGYQAYLRYFIGGILGFGLIFFVLRPLVSHLTRTAEHSLKE 
ELPQVEPALEAPSSSSISGVQSGDGQALADQLMGLEQDKSDTDWLSNQGLPAPGSPLTVK 
MEHLSLLANQEPARVAEVIAHWIGDNENER 

>1Yersinia_pestis
MNASITGGENRENTFTMTLARLRANPKIPLLIAAAAAIAIIVALMLWAKSPDYRVLYSNLSDRDGGDIVT
QLTQLNIPYRFADNGGALLIPAEKVHETRLRLAQQGLPKGGAVGFELLDQEKFGISQFSEQINYQRALEG
ELSRTIGTLGPVLNVRVHLAMPKPSLFVREQKSPTASVTLALQPGRALDDGQINAIVYMVSSSVAGLPPG
NVTVVDQTGRLLTQSDSAGRDLNASQLKFTSEVENRYQRRIENILAPMVGNGNVHAQVTAQVDFASREQT
DEEYKPNQAANQGAVRSQQVSTSEQLGGTNVGGVPGALSNQPPVAPIAPIEIPQPAGAAANNAAPANTAA
TANANTTATAAKASSSNSRHDQTTNFEVDRTIRHTQQQAGMVQRLSVAVVVNYTSDKAGKPIALSKDQLA
QVESLTREAMGFSTVRGDTLNVVNTPFTASDDTRGSSLPFWQQQSFFDQLLNAGRYLLILLVAWILWRKL
LRPMLAKKQVADKAAASVNNIVQTAQAAETVKQSKEELALRKKNQQRVSAEVQAQRIRELADKDPRVVAL
VIRQWMSNDQ

>1Salmonella_pestis
MSATASTATQPKPLEWLNRLRANPRIPLIVAGSAAVAIVVAMVLWAKTPDYRTLFSNLSDQDGGAIVAQL
TQMNIPYRFANGSGAIEVPADKVHELRLRLAQQGLPKGGAVGFELLDQEKFGISQFSEQVNYQRALEGEL
ARTIETLGPVKSARVHLAMPKPSLFVREQKSPSASVTVTLEPGRALDEGQISAVVHLVSSAVAGLPPGNV
TLVDQSGHLLTQSNTSGRDLNDAQLKFANDVESRIQRRIEAILSPIVGNGNVHAQVTAQLDFANKEQTEE
HYSPNGDASKATLRSRQLNISEQVGAGYPGGVPGALSNQPAPPNEAPIATPPTNQQNAQNTPQTSTSTNS
NSAGPRSTQRNETSNYEVDRTIRHTKMNVGDIERLSVAVVVNYKTLADGKPLPLTADQMKQIEDLTREAM
GFSDKRGDTLNVVNSPFSAVDNTGGELPFWQQQSFIDQLLAAGRWLLVLVVAWILWRKAVRPQLTRRVEE
AKAAQEQAQVRQETEEAVEVRLSKDEQLQQRRANQRLGAEVMSQRIREMSDNDPRVVALVIRQWMSNDHE
