# Supplementary material for: The “Jack-of-all-Trades” Flagellum From Salmonella and E. coli Was Horizontally Acquired From an Ancestral β-Proteobacterium
Source: Front Microbiol. 2021 Mar 30;12:643180. doi: 10.3389/fmicb.2021.643180 (PMC8042155; doi:10.3389/fmicb.2021.643180)
Supplement: Supplementary file 9 [file Data_Sheet_2.ZIP › Data_files_frontiers/sequences/rplM.txt]

>10031Aeromonas_salmonicida_subsp._salmonicida_A449
MKTFVAKPETVKRDWYIVDAEGKTLGRIATEIASRLRGKHKAEYTPHVDTGDYIIVVNAE 
KVHVTGKKFTDKIYHSHSGFPGGIKSISFDKLIKRKPEMVIEAAVKGMLPKGPLGRAMFR 
KLKVYAGAEHAHAAQQPQVLDI 

>10041Aeromonas_veronii_strain_TH0426
MKTFVAKPETVKRDWYIVDAEGKTLGRIATEIAARLRGKHKAEYTPHVDTGDYIIVVNAE 
KVHVTGKKFTDKMYHAHSGFPGGIKSISFDKLIQRKPEMVIEAAVKGMLPKGPLGRAMFR 
KLKVYAGAEHAHAAQQPQVLDI 

>10071Alteromonas_macleodii_ATCC_27126
MKTFVAKPETVQRDWYVVDATDKTLGRLASEIALRLRGKHKPEYTPHVDTGDYIVVINAE 
KVAVTGRKAQDKMYYAHSGYPGGLKETNFEKLIAHKPEMVIEKAVKGMLPKGPLGRAMFR 
KMKVYAGAEHKHTAQQPQVLDI 

>10141Bordetella_avium_197N
MKTFVAKPHEVTRDWFVIDAKGKVLGRVASEVARRLRGKHKPEFTPHVDTGDYIVIINAA 
DIVVTGKKSQDKKYFRHTTYPGGIRETNFEKMQERFPGRAIQKAVKGMLPKGPLGYAMIK 
KLKVYAGAEHPHTAQQPKPLDL 

>10151Bordetella_bronchiseptica_253
MSWQSKYFYLGTIMKTFVAKPHEVKRDWFVIDAKGKVLGRVASEVAHRLRGKHKPEFTPH 
VDTGDYIVIINAADIVVTGNKAQDKKYFRHTTYPGGIRETNFEKMQQRFPGRAIQKAVKG 
MLPKGPLGYAMIKKLKVYAGAEHPHTAQQPKPLEF 

>10171Burkholderia_mallei_ATCC_23344
MKTFSAKAHEVTREWYVIDATDKVLGRVASEVARRLRGKHKPEFTPHVDTGDFIIVINAS 
KLKVTGNKTLDKKYYRHSGYPGGIYETTFGKMQERFPGRALEKAVKGMLPKCPLGYAMIK 
KLKVYAEATHPHSAQQPKALEI 

>10261Catenovulum_agarivorans_YM01
MKTFSAKPESVKRDWFVVDADGKTLGRIATEIARRLRGKHKPEYTPHVDTGDYIVVINAE 
KVAVTGAKRSDKVYYSHSGFPGGLKSITFDKLIEKKPEMIIESAVKGMLPKGPLGRAMAR 
KLKVYAGAEHNHQAQQPQTLDI 

>10281Chitiniphilus_shinanonensis_DSM_23277
MKTFSAKPHEVKREWLVVDATDKVLGRLAAEIAKRLRGKHKAEYTPHVDTGDYIVVVNAD 
KLRVTGDKATSKKYYRHSGHPGGIYERTFTELQNKFPGRVLETAVKGMLPKGPLGYAMIK 
KMKVYAGSEHPHAAQQPKTLDI 

>10291Comamonas_testosteroni_TK102
MSTFSAKPAEVQHEWFVIDATDKVLGRVASEVALRLRGKHKAIYTPHVDTGDYIVIINAS 
KLKVTGTKNLDKVYYRHSGFPGGITATNFRDLQAKFPGRALEKAVKGMLPKGPLGYAMIK 
KLKVYGGAEHPHTAQQPKALEI 

>10311Cupriavidus_taiwanensis_str._LMG19424
MKTFSAKPHEVKRDWYVIDATDKVLGRVASEVARRLRGKHKPEFTPHVDTGDYIIIVNAA 
KLRVTGTKETDKKYYRHSGYPGGIYETTFGKMQQRFPGRALEKAVKGMLPKGPLGYAMIK 
KLKVYAEAEHPHEAQQPKALEI 

>10321Dechloromonas_aromatica_RCB
MKTFSAKPHEVKREWFVVDATDKVLGRLATEIARRLRGKHKAIYTPHIDTGDFVVVTNVD 
KITVTGNKAEDKKYFRHSGYPGGIYETNFKKMQQRFPGRALETAVKGMLPKGPLGYAMLK 
KLKCYAGEQHPHTAQQPKALEI 

>10411Edwardsiella_ictaluri_93-146
MKTFTAKPETVKRDWYVVDASGKTLGRLATELARRLRGKHKAEYTPHVDTGDYIIVLNAE 
KVAVTGNKRLDKKYFHHTGHIGGIKEATFEEMIARHPERVIEIAVKGMLPKGPLGRAMFR 
KLKVYAGNEHNHAAQQPQVLDI 

>10421Enterobacter_cloacae_subsp._cloacae_ATCC_13047
MAKKVQAYVKLQVAAGMANPSPPVGPALGQQGVNIMEFCKAFNAKTESLEKGLPIPVVIT 
VYADRSFTFVTKTPPAAVLLKKAAGIKSGSGKPNKDKVGKISRAQLQEIAQTKAADMTGA 
DIEAMTRSIEGTARSMGLVVED 

>10431Escherichia_coli_str._K-12_substr._MG1655
MKTFTAKPETVKRDWYVVDATGKTLGRLATELARRLRGKHKAEYTPHVDTGDYIIVLNAD 
KVAVTGNKRTDKVYYHHTGHIGGIKQATFEEMIARRPERVIEIAVKGMLPKGPLGRAMFR 
KLKVYAGNEHNHAAQQPQVLDI 

>10481Glaciecola_nitratireducens_FR1064
MKTFVAKPESVQRDWYVVDAAGKTLGRLAAEIAVRLRGKHKPEYTPHVDTGDYIVVVNAE 
KITVTGNKALGKIYYAHSGYPGGLKQATFEQLIQKKPEMVIEKAVKGMLPKGPLGRAMFR 
KMKVFAGPEHTHAAQQPQSLDI 

>10501Glaciecola_psychrophila_170
MKTFVAKPETVKREWYVVDAADKTLGRLATEIAIRLRGKHKPEYTPHVDTGDYIVVINAE 
KVTVTGNKAKNKIYYSHSGYPGGLKDTTFEKLQAFKPEMIIEKAVKGMLPKGPLGRDMFR 
KMKVFAGPEHNHAAQQPQVLEL 

>10561Hylemonella_gracilis_ATCC_19624
MTTFSAKPADVTHEWFVIDATDKVLGRVASEVALRLRGKHKAIYTPHVDTGDFIVVINAA 
KLKVTGTKSLDKIYYRHSGYPGGITATNFRDSQAKHPGRALEKAVKGMLPKGPLGYAMIK 
KLKVYGGAEHPHSAQQPKPLAI 

>10631Marinobacter_adhaerens_HP15
MKTLSAKPETVKRDWYVVDAAGKTLGRLSTEIALRLRGKHKPEYTPHVDTGDYIVVINAS 
QVRVTGKKASDKMYYSHTGFPGGIKSINFEKLVDKAPEQIIQKSVKGMLPKGPLGRAMFK 
KLKIYAGAEHPHAAQQPKELDI 

>10641Marinobacter_hydrocarbonoclasticus_str._ATCC_49840
MKTLSAKPETVKRDWYVVDAAGKTLGRLSTEIALRLRGKHKPEYTPHVDTGDYIIVINAS 
QVKVTGKKASAKMYYSHTGFPGGIKSINFEKLVDKAPEQVIQKAVKGMLPKGPLGRAMFK 
KLKVYAGAEHAHAAQQPKELDI 

>10661Marinomonas_sp._MWYL1
MKTFTAKPAEVRRDWFVVDAEGKTLGRLATEIARRLRGKHKAEYTPHVDTGDYIVVINAE 
KIHVTGNKAAAKQYYRHTGYPGGLRSMNFEKLIDHAPERVLEIAVKGMLPKGPLGRAMHK 
KMKVYAGTEHPHAAQQPQALNI 

>10701Methylobacillus_flagellatus_KT
MKTFSAKAHEVKRDWFVVDATDLVLGRLASEIAHRLRGKHKTIYTPHVDTGDYIVVINAD 
KIKVTGNKALDKKYHRHSGYPGGISTTTFGKMQERFPGRALEKAVKGMLPKGPLGYAMFR 
KLKVYAGDKHDHVAQQPQPLVIQSQA 

>10711Methylobacter_tundripaludum_SV96
MKTFSAKPAEVKRDWYVVDAEGKTLGRLASEIALRLRGKHKPEYTPHVDTGDYIIVVNAE 
KIGVTGNKEKNKLYQHHTGYIGNLKTVTLGKLRKTFPDRILTTAVKGMLPNNPLGRAMFK 
KLKVYAGPEHDHQAQQPQVLEL 

>10721Methylotenera_mobilis_JLW8
MKTFSAKSHEVKRDWFVVDATDLVLGRLASAVAHRLRGKHKTIYTPHVDTGDYIVVINAD 
KLIVTGNKADGKLYHRHSGYPGGITTTTFSKMQDRFPGRALEKAVKGMLPKGPLGYAMIK 
KMKVYAGSEHDHAAQQPQPLTI 

>10731Morganella_morganii_subsp._morganii_KT
MKTFTAKPESVQRDWFVVDATGKTLGRLATELARRLRGKHKAEYTPHVDTGDYIIVLNAE 
KVAVTGNKRTDKVYYRHTGYVGGIKQATFEEMIARHPERVIEIAVKGMLPKGPLGRAMYR 
KLKVYAGNEHNHAAQQPQVLDI 

>10781Nitrosococcus_oceani_ATCC_19707
MKTFSAKPKEVRRDWYLVDANGVTLGRLASEIARRLRGKHKAIYTPHIDTGDYIVVVNAE 
KIRATGKKMAQKHYYRHSGYPGGIKSLTLEKLLERAPERAIELAVKGMLPKNPLGRAMFR 
KLNVYGGSNHPHIAQQPQPLKI 

>10791Nitrosomonas_eutropha_C91
VKTFSAKPHEVKHEWFVVDATDKVLGRLAAAIAHRLRGKHKPIYTPHVDTGDYIVVINVD 
KLRVTGNKAEDKIYYRHSGYPGGLYETTFKKMHARFPARPLEKAVKGMLPKGPLGYAMIK 
KLKIYAGDIHPHAAQQPQSLEINA 

>10811Oceanimonas_smirnovii_ATCC_BAA-899
MKTFVAKPETVKRDWYVVDAEGKTLGRLATEIARRLRGKHKPEYTPHVDCGDYIVVINAE 
KVQVTGNKAEDKIYYSHTGFPGGIKSISFEKLIERKPEMVIESAVRGMLPRGPLGRAMYR 
KMKVFAGSQHNHAAQQPQVLDI 

>10891Photobacterium_leiognathi_CFSAN029437_01.0
MKTFVAKPETVKRDWYVVDAEGKTLGRLATEIASRLRGKHKPEYTPHVDTGDYIVVINAE 
KVAVTGNKRTDKMYHHHTGYIGGLKSISFDKLIDKKPEMVIETAVKGMLPKGPLGRAMYR 
KLKVYAGTEHNHAAQQPKVLDI 

>10911Plesiomonas_shigelloides_31289_E01
MKTFVAKPETVKRDWYVVDANGKTLGRLATELARRLRGKHKAEYTPHVDTGDYIIVLNAD 
KVAVTGNKRSDKIYYRHSGYVGGMKSATFEEMIAKHPERVIEIAVKGMLPKGPLGRAMFR 
KLKVYAGAEHNHAAQQPQVLDI 

>10921Pseudoalteromonas_atlantica_T6c
MKTFVAKPETVKREWYVVDAADKTLGRLATEIASRLRGKHKPEYTPHVDTGDYIVVINAE 
KVVVTGNKAKGKMYYSHTGYPGGLKETNFEKLQAFKPEMIIEKAVKGMLPKGPLGRDMFR 
KMKVFAGPEHKHAAQQPQVLDI 

>10931Pseudoalteromonas_haloplanktis_str._TAC125
MKTFVAKPETVKRDWYVVDAEGKTLGRIATEIALRLRGKHKVEYTPHVDTGDYIIVINAE 
KVTVTGNKFKNKVYYSHSGFPGGLKSTTFDKLQAAKPEMIIEKAVKGMLPRGPLGRAMYR 
KLKVYTGTEHNHAAQQPQVLDI 

>10941Pseudoalteromonas_luteoviolacea_strain_S4054249
MKTFVAKPETVKRDWYVVDAEGKTLGRIATEIATRLRGKHKAEYTPHVDTGDYIIVINAE 
KVTVTGNKAQQKMYYAHSGYPGGLKSVNFEKLQAKKPEMIIEKAVKGMLPRGPLGREMFR 
KLKVYAGNEHNHAAQQPQVLDI 

>10961Pseudomonas_aeruginosa_PAO1
MKTYTAKPETVQRDWFVVDAAGQTLGRLATEIARRLRGKHKPEYTPHVDTGDYIVVINAE 
QVRVTGAKTTDKMYYHHSGFPGGIKSINFEKLIAKAPERVIETAVKGMLPKNPLGRDMYR 
KLKVYKGASHPHTAQQPQELKI 

>10971Pseudomonas_syringae_pv._syringae_B728a
MKTFTAKPETVKRDWFVVDAAGQTLGRLATEIASRLRGKHKPEYTPHVDTGDYIVVINAE 
QIRVTGAKTTDKIYYSHSGFPGGIKSINFEKLIAKAPERVIETAVKGMLPKNPLGRDMYR 
KLKVYAGAVHPHTAQQPQELKF 

>10991Salmonella_enterica_subsp._enterica_serovar_Typhimurium_str._LT2
MKTFTAKPETVKRDWYVVDATGKTLGRLATELARRLRGKHKAEYTPHVDTGDYIIVLNAD 
KVAVTGNKRTDKVYYHHTGHIGGIKQATFEEMIARRPERVIEIAVKGMLPKGPLGRAMFR 
KLKVYAGNEHNHAAQQPQVLDI 

>11021Shewanella_oneidensis_MR-1
MKTFTATPETVTRDWFVVDADGKTLGRIATEIALRLRGKHKPEYTPHVDTGDYIIVINAE 
KVTVTGNKAQGKTYYSHSGFPGGIKQISFEKLQAHKPEMIIEKAVKGMLPKGPLGRAMFR 
KLKVYAGAEHNHAAQQPQVLDI 

>11031Shewanella_sediminis_HAW-EB3
MKTTFTATPETVTREWFVVDAEGKTLGRIATEIASRLRGKHKPEYTPHVDTGDYIIVINA 
EKVTVTGNKAKGKVYYSHSGFIGGIKQITFEKLQDHKPEMIIEKAVKGMLPKGPLGRAMF 
RKLKVYAGTEHNHAAQQPQVLDI 

>11041Shigella_flexneri_2a_str._301
MKTFTAKPETVKRDWYVVDATGKTLGRLATELARRLRGKHKAEYTPHVDTGDYIIVLNAD 
KVAVTGNKRTDKVYYHHTGHIGGIKQATFEEMIARRPERVIEIAVKGMLPKGPLGRAMFR 
KLKVYAGNEHNHAAQQPQVLDI 

>11051Sideroxydans_lithotrophicus_ES-1
MKTFSAKPHEVQHDWLLVDAADKILGRLASQIAIRLRGKHKAIYTPHVDTGDFVVVVNAD 
KLRVTGNKAQDKMYYRHTGYPGGIYETNFLKLQQRHPQRVLQKAVRGMLPKGPLGYAMLS 
KLKVYGGATHPHSAQQPKPIDLLKA 

>11141Thioalkalivibrio_sp._K90mix
MSTISAKPAEVERDWFLVDAADKTLGRLATEIARRLRGKHKPVYTPHVDTGDYIVVINAE 
KIRVSGNKASDKKYFRHTGYPGGIKEANFNQMIDRHPEKVLELAVKGMLPRNPLGRAMFK 
KLKVYSGTEHRHTAQQPQPLDI 

>11151Thiobacillus_denitrificans_25259
MKTFSAKSHEVKRDWFVVDADNKVLGRLASEIARRLRGKHKPEFTPHVDTGDYIVVVNAS 
KMVVTGNKGLDKKYYRHSGYPGGIYETNFDKMQARFPGRALEKAVKGMLPKGPLGYAMIK 
KMKIYAGADHPHEAQQPKPLDINVKAAS 

>11161Thiomicrospira_crunogena_XCL-2
MKTFVAKPAEVKRDWYIVDAEGKTLGRMAAEIAARLRGKHKPEYTPHVDCGDYIVVINAE 
KIAVTGNKRTDKMYHHVTGYVGNLKSTNFETLVGSKPTRPVEFAIKGMLPRGPLGRAMLK 
KLKVYAGAEHPHAAQQPKELDL 

>11181Vibrio_fischeri_ES114
MKTFVAKPAAVKRDWYVVDAEGKTLGRIATEIASRLRGKHKAEYTPHVDTGDYIIVINAE 
KVRVTGKKASDKIYYRHSEFPGGLKSISFEKLIDRKPEMVIELAVKGMLPRGPLGRAMYR 
KLKVYAGAEHNHTAQQPQVLDI 

>11191Vibrio_vulnificus_YJ016
MKTFVAKPETVKRDWYVVDAEGKTLGRLASEIASRLRGKHKAEYTPHVDTGDYIIVINAE 
KVTVTGNKAAAKTYYRHTEFPGGIKSITFDKLIVRKPEMVIELAVKGMLPRGPLGRAMYR 
KLKVYAGAEHNHVAQQPKVLDI

>1Yersinia_pestis
MKTFTAKPETVKRDWYVVDASGKTLGRLATELARRLRGKHKAEYTPHVDTGDYIIVLNAEKVAVTGNKRT
DKIYYHHTGFVGGIKQATFEEMIARRPERVIEIAVKGMLPKGPLGRAMYRKLKVYAGTEHNHAAQQPQVL
DI

>10231Campylobacter_jejuni_subsp._jejuni_NCTC_11168_=_ATCC_700819
MTKITKPNEVKREWIVLDAEGKRFGRLLTEVATILRGKNKPCFTPNVDCGDYVIIINASKAVFTGANKAE
DKLYHRHSGYFGSVKSEKFGDLLEKNPAKLYKLAVRGMLPKTNLGRAMLKKLKIYAGSEHPHTAQIAKEG
K
